# Supplementary material for: Breed-specific gut microbiota and enterotype divergence in Chinese indigenous ducks
Source: Front Microbiol. 2025 Jul 17;16:1602641. doi: 10.3389/fmicb.2025.1602641 (PMC12312609; doi:10.3389/fmicb.2025.1602641)
Supplement: Supplementary file 1 [file Table_1.xlsx]

## Sheet: Table S1
Table S1.The detailed information of sample collection.
sample	Abbreviation	Breed	Source.Area	Collected.City	Sex
CHP01	CHP	Chaohu Partridge Duck	Heifei, Anhui	Shishi, Fujian	F
CHP02	CHP	Chaohu Partridge Duck	Heifei, Anhui	Shishi, Fujian	F
CHP03	CHP	Chaohu Partridge Duck	Heifei, Anhui	Shishi, Fujian	F
CHP05	CHP	Chaohu Partridge Duck	Heifei, Anhui	Shishi, Fujian	F
CHP06	CHP	Chaohu Partridge Duck	Heifei, Anhui	Shishi, Fujian	F
CHP11	CHP	Chaohu Partridge Duck	Heifei, Anhui	Shishi, Fujian	F
CHP13	CHP	Chaohu Partridge Duck	Heifei, Anhui	Shishi, Fujian	F
CHP16	CHP	Chaohu Partridge Duck	Heifei, Anhui	Shishi, Fujian	F
CHP23	CHP	Chaohu Partridge Duck	Heifei, Anhui	Shishi, Fujian	F
CHP27	CHP	Chaohu Partridge Duck	Heifei, Anhui	Shishi, Fujian	F
CHP28	CHP	Chaohu Partridge Duck	Heifei, Anhui	Shishi, Fujian	F
CHP29	CHP	Chaohu Partridge Duck	Heifei, Anhui	Shishi, Fujian	F
CHP30	CHP	Chaohu Partridge Duck	Heifei, Anhui	Shishi, Fujian	F
CHP32	CHP	Chaohu Partridge Duck	Heifei, Anhui	Shishi, Fujian	F
CHP35	CHP	Chaohu Partridge Duck	Heifei, Anhui	Shishi, Fujian	F
CHP37	CHP	Chaohu Partridge Duck	Heifei, Anhui	Shishi, Fujian	F
CHP39	CHP	Chaohu Partridge Duck	Heifei, Anhui	Shishi, Fujian	F
CHP42	CHP	Chaohu Partridge Duck	Heifei, Anhui	Shishi, Fujian	F
CHP43	CHP	Chaohu Partridge Duck	Heifei, Anhui	Shishi, Fujian	F
CHP44	CHP	Chaohu Partridge Duck	Heifei, Anhui	Shishi, Fujian	F
CHP46	CHP	Chaohu Partridge Duck	Heifei, Anhui	Shishi, Fujian	F
CHP51	CHP	Chaohu Partridge Duck	Heifei, Anhui	Shishi, Fujian	F
JDD60	JDD	Jingding Duck	Zhangzhou, Fujian	Shishi, Fujian	F
JDD61	JDD	Jingding Duck	Zhangzhou, Fujian	Shishi, Fujian	F
JDD62	JDD	Jingding Duck	Zhangzhou, Fujian	Shishi, Fujian	F
JDD63	JDD	Jingding Duck	Zhangzhou, Fujian	Shishi, Fujian	F
JDD64	JDD	Jingding Duck	Zhangzhou, Fujian	Shishi, Fujian	F
JDD65	JDD	Jingding Duck	Zhangzhou, Fujian	Shishi, Fujian	F
JDD66	JDD	Jingding Duck	Zhangzhou, Fujian	Shishi, Fujian	F
JDD67	JDD	Jingding Duck	Zhangzhou, Fujian	Shishi, Fujian	M
JDD68	JDD	Jingding Duck	Zhangzhou, Fujian	Shishi, Fujian	F
JDD69	JDD	Jingding Duck	Zhangzhou, Fujian	Shishi, Fujian	F
JDD70	JDD	Jingding Duck	Zhangzhou, Fujian	Shishi, Fujian	F
JDD71	JDD	Jingding Duck	Zhangzhou, Fujian	Shishi, Fujian	F
JDD72	JDD	Jingding Duck	Zhangzhou, Fujian	Shishi, Fujian	F
JDD73	JDD	Jingding Duck	Zhangzhou, Fujian	Shishi, Fujian	F
JDD74	JDD	Jingding Duck	Zhangzhou, Fujian	Shishi, Fujian	F
JDD75	JDD	Jingding Duck	Zhangzhou, Fujian	Shishi, Fujian	F
JDD76	JDD	Jingding Duck	Zhangzhou, Fujian	Shishi, Fujian	F
JDD77	JDD	Jingding Duck	Zhangzhou, Fujian	Shishi, Fujian	F
JDD78	JDD	Jingding Duck	Zhangzhou, Fujian	Shishi, Fujian	F
JDD79	JDD	Jingding Duck	Zhangzhou, Fujian	Shishi, Fujian	F
JRF100	JRF	Ji'an Red Duck	Ji'an, Jiangxi	Shishi, Fujian	F
JRF115	JRF	Ji'an Red Duck	Ji'an, Jiangxi	Shishi, Fujian	F
JRF121	JRF	Ji'an Red Duck	Ji'an, Jiangxi	Shishi, Fujian	F
JRF123	JRF	Ji'an Red Duck	Ji'an, Jiangxi	Shishi, Fujian	F
JRF124	JRF	Ji'an Red Duck	Ji'an, Jiangxi	Shishi, Fujian	F
JRF125	JRF	Ji'an Red Duck	Ji'an, Jiangxi	Shishi, Fujian	F
JRF126	JRF	Ji'an Red Duck	Ji'an, Jiangxi	Shishi, Fujian	F
JRF127	JRF	Ji'an Red Duck	Ji'an, Jiangxi	Shishi, Fujian	F
JRF128	JRF	Ji'an Red Duck	Ji'an, Jiangxi	Shishi, Fujian	F
JRF129	JRF	Ji'an Red Duck	Ji'an, Jiangxi	Shishi, Fujian	F
JRF131	JRF	Ji'an Red Duck	Ji'an, Jiangxi	Shishi, Fujian	F
JRF134	JRF	Ji'an Red Duck	Ji'an, Jiangxi	Shishi, Fujian	F
JRF135	JRF	Ji'an Red Duck	Ji'an, Jiangxi	Shishi, Fujian	M
JRF136	JRF	Ji'an Red Duck	Ji'an, Jiangxi	Shishi, Fujian	F
JRF137	JRF	Ji'an Red Duck	Ji'an, Jiangxi	Shishi, Fujian	M
JRF138	JRF	Ji'an Red Duck	Ji'an, Jiangxi	Shishi, Fujian	F
JRF139	JRF	Ji'an Red Duck	Ji'an, Jiangxi	Shishi, Fujian	F
JRF140	JRF	Ji'an Red Duck	Ji'an, Jiangxi	Shishi, Fujian	F
JRF141	JRF	Ji'an Red Duck	Ji'an, Jiangxi	Shishi, Fujian	F
JRF92	JRF	Ji'an Red Duck	Ji'an, Jiangxi	Shishi, Fujian	F
JRF94	JRF	Ji'an Red Duck	Ji'an, Jiangxi	Shishi, Fujian	F
JRF95	JRF	Ji'an Red Duck	Ji'an, Jiangxi	Shishi, Fujian	F
JYP01	JYP	Jinyun Partridge Duck	Jinyun, Zhejiang	Shishi, Fujian	F
JYP02	JYP	Jinyun Partridge Duck	Jinyun, Zhejiang	Shishi, Fujian	F
JYP08	JYP	Jinyun Partridge Duck	Jinyun, Zhejiang	Shishi, Fujian	M
JYP09	JYP	Jinyun Partridge Duck	Jinyun, Zhejiang	Shishi, Fujian	F
JYP11	JYP	Jinyun Partridge Duck	Jinyun, Zhejiang	Shishi, Fujian	F
JYP14	JYP	Jinyun Partridge Duck	Jinyun, Zhejiang	Shishi, Fujian	F
JYP17	JYP	Jinyun Partridge Duck	Jinyun, Zhejiang	Shishi, Fujian	F
JYP18	JYP	Jinyun Partridge Duck	Jinyun, Zhejiang	Shishi, Fujian	F
JYP20	JYP	Jinyun Partridge Duck	Jinyun, Zhejiang	Shishi, Fujian	F
JYP21	JYP	Jinyun Partridge Duck	Jinyun, Zhejiang	Shishi, Fujian	F
JYP23	JYP	Jinyun Partridge Duck	Jinyun, Zhejiang	Shishi, Fujian	F
JYP31	JYP	Jinyun Partridge Duck	Jinyun, Zhejiang	Shishi, Fujian	F
JYP32	JYP	Jinyun Partridge Duck	Jinyun, Zhejiang	Shishi, Fujian	F
JYP35	JYP	Jinyun Partridge Duck	Jinyun, Zhejiang	Shishi, Fujian	F
JYP36	JYP	Jinyun Partridge Duck	Jinyun, Zhejiang	Shishi, Fujian	F
JYP38	JYP	Jinyun Partridge Duck	Jinyun, Zhejiang	Shishi, Fujian	F
JYP43	JYP	Jinyun Partridge Duck	Jinyun, Zhejiang	Shishi, Fujian	F
JYP46	JYP	Jinyun Partridge Duck	Jinyun, Zhejiang	Shishi, Fujian	F
JYP51	JYP	Jinyun Partridge Duck	Jinyun, Zhejiang	Shishi, Fujian	F
JYP52	JYP	Jinyun Partridge Duck	Jinyun, Zhejiang	Shishi, Fujian	F
JYP53	JYP	Jinyun Partridge Duck	Jinyun, Zhejiang	Shishi, Fujian	F
LCW100	LCW	Liancheng White Duck	Liancheng, Fujian	Shishi, Fujian	F
LCW81	LCW	Liancheng White Duck	Liancheng, Fujian	Shishi, Fujian	M
LCW82	LCW	Liancheng White Duck	Liancheng, Fujian	Shishi, Fujian	F
LCW83	LCW	Liancheng White Duck	Liancheng, Fujian	Shishi, Fujian	M
LCW84	LCW	Liancheng White Duck	Liancheng, Fujian	Shishi, Fujian	F
LCW85	LCW	Liancheng White Duck	Liancheng, Fujian	Shishi, Fujian	F
LCW86	LCW	Liancheng White Duck	Liancheng, Fujian	Shishi, Fujian	F
LCW87	LCW	Liancheng White Duck	Liancheng, Fujian	Shishi, Fujian	F
LCW88	LCW	Liancheng White Duck	Liancheng, Fujian	Shishi, Fujian	F
LCW89	LCW	Liancheng White Duck	Liancheng, Fujian	Shishi, Fujian	F
LCW92	LCW	Liancheng White Duck	Liancheng, Fujian	Shishi, Fujian	F
LCW93	LCW	Liancheng White Duck	Liancheng, Fujian	Shishi, Fujian	F
LCW94	LCW	Liancheng White Duck	Liancheng, Fujian	Shishi, Fujian	F
LCW95	LCW	Liancheng White Duck	Liancheng, Fujian	Shishi, Fujian	F
LCW96	LCW	Liancheng White Duck	Liancheng, Fujian	Shishi, Fujian	F
LCW97	LCW	Liancheng White Duck	Liancheng, Fujian	Shishi, Fujian	F
LCW98	LCW	Liancheng White Duck	Liancheng, Fujian	Shishi, Fujian	F
LCW99	LCW	Liancheng White Duck	Liancheng, Fujian	Shishi, Fujian	F
LSD01	LSD	Longsheng Duck	Longsheng, Guangxi	Shishi, Fujian	F
LSD02	LSD	Longsheng Duck	Longsheng, Guangxi	Shishi, Fujian	F
LSD09	LSD	Longsheng Duck	Longsheng, Guangxi	Shishi, Fujian	F
LSD10	LSD	Longsheng Duck	Longsheng, Guangxi	Shishi, Fujian	F
LSD11	LSD	Longsheng Duck	Longsheng, Guangxi	Shishi, Fujian	M
LSD12	LSD	Longsheng Duck	Longsheng, Guangxi	Shishi, Fujian	F
LSD14	LSD	Longsheng Duck	Longsheng, Guangxi	Shishi, Fujian	M
LSD16	LSD	Longsheng Duck	Longsheng, Guangxi	Shishi, Fujian	F
LSD27	LSD	Longsheng Duck	Longsheng, Guangxi	Shishi, Fujian	F
LSD30	LSD	Longsheng Duck	Longsheng, Guangxi	Shishi, Fujian	M
LSD45	LSD	Longsheng Duck	Longsheng, Guangxi	Shishi, Fujian	M
LSD59	LSD	Longsheng Duck	Longsheng, Guangxi	Shishi, Fujian	F
LSD60	LSD	Longsheng Duck	Longsheng, Guangxi	Shishi, Fujian	F
MWD05	MWD	Mawang Duck	Mawang, Chongqing	Shishi, Fujian	F
MWD13	MWD	Mawang Duck	Mawang, Chongqing	Shishi, Fujian	M
MWD16	MWD	Mawang Duck	Mawang, Chongqing	Shishi, Fujian	F
MWD18	MWD	Mawang Duck	Mawang, Chongqing	Shishi, Fujian	F
MWD20	MWD	Mawang Duck	Mawang, Chongqing	Shishi, Fujian	F
MWD22	MWD	Mawang Duck	Mawang, Chongqing	Shishi, Fujian	F
MWD24	MWD	Mawang Duck	Mawang, Chongqing	Shishi, Fujian	F
MWD31	MWD	Mawang Duck	Mawang, Chongqing	Shishi, Fujian	F
MWD35	MWD	Mawang Duck	Mawang, Chongqing	Shishi, Fujian	F
MWD38	MWD	Mawang Duck	Mawang, Chongqing	Shishi, Fujian	F
MWD40	MWD	Mawang Duck	Mawang, Chongqing	Shishi, Fujian	F
MWD43	MWD	Mawang Duck	Mawang, Chongqing	Shishi, Fujian	F
MWD51	MWD	Mawang Duck	Mawang, Chongqing	Shishi, Fujian	F
MWD55	MWD	Mawang Duck	Mawang, Chongqing	Shishi, Fujian	F
MWD59	MWD	Mawang Duck	Mawang, Chongqing	Shishi, Fujian	F
MWD60	MWD	Mawang Duck	Mawang, Chongqing	Shishi, Fujian	F
MWD61	MWD	Mawang Duck	Mawang, Chongqing	Shishi, Fujian	F
MWD62	MWD	Mawang Duck	Mawang, Chongqing	Shishi, Fujian	F
PTB80	PTB	Putian Black Duck	Putian, Fujian	Shishi, Fujian	F
PTB81	PTB	Putian Black Duck	Putian, Fujian	Shishi, Fujian	F
PTB82	PTB	Putian Black Duck	Putian, Fujian	Shishi, Fujian	M
PTB84	PTB	Putian Black Duck	Putian, Fujian	Shishi, Fujian	F
PTB85	PTB	Putian Black Duck	Putian, Fujian	Shishi, Fujian	F
PTB86	PTB	Putian Black Duck	Putian, Fujian	Shishi, Fujian	F
PTB87	PTB	Putian Black Duck	Putian, Fujian	Shishi, Fujian	F
PTB88	PTB	Putian Black Duck	Putian, Fujian	Shishi, Fujian	F
PTB89	PTB	Putian Black Duck	Putian, Fujian	Shishi, Fujian	F
PTB90	PTB	Putian Black Duck	Putian, Fujian	Shishi, Fujian	F
PTB91	PTB	Putian Black Duck	Putian, Fujian	Shishi, Fujian	F
PTB92	PTB	Putian Black Duck	Putian, Fujian	Shishi, Fujian	F
PTB93	PTB	Putian Black Duck	Putian, Fujian	Shishi, Fujian	F
PTB94	PTB	Putian Black Duck	Putian, Fujian	Shishi, Fujian	F
PTB95	PTB	Putian Black Duck	Putian, Fujian	Shishi, Fujian	F
PTB96	PTB	Putian Black Duck	Putian, Fujian	Shishi, Fujian	F
PTB97	PTB	Putian Black Duck	Putian, Fujian	Shishi, Fujian	M
PTB98	PTB	Putian Black Duck	Putian, Fujian	Shishi, Fujian	F
PTB99	PTB	Putian Black Duck	Putian, Fujian	Shishi, Fujian	F
PTW81	PTW	Putian White Duck	Putian, Fujian	Shishi, Fujian	M
PTW82	PTW	Putian White Duck	Putian, Fujian	Shishi, Fujian	F
PTW83	PTW	Putian White Duck	Putian, Fujian	Shishi, Fujian	F
PTW84	PTW	Putian White Duck	Putian, Fujian	Shishi, Fujian	F
PTW85	PTW	Putian White Duck	Putian, Fujian	Shishi, Fujian	F
PTW86	PTW	Putian White Duck	Putian, Fujian	Shishi, Fujian	F
PTW87	PTW	Putian White Duck	Putian, Fujian	Shishi, Fujian	F
PTW88	PTW	Putian White Duck	Putian, Fujian	Shishi, Fujian	F
PTW91	PTW	Putian White Duck	Putian, Fujian	Shishi, Fujian	F
PTW92	PTW	Putian White Duck	Putian, Fujian	Shishi, Fujian	F
PTW93	PTW	Putian White Duck	Putian, Fujian	Shishi, Fujian	F
PTW94	PTW	Putian White Duck	Putian, Fujian	Shishi, Fujian	F
PTW95	PTW	Putian White Duck	Putian, Fujian	Shishi, Fujian	F
SPD01	SPD	Shan Partridge Duck	Longyan, Fujian	Shishi, Fujian	F
SPD02	SPD	Shan Partridge Duck	Longyan, Fujian	Shishi, Fujian	F
SPD04	SPD	Shan Partridge Duck	Longyan, Fujian	Shishi, Fujian	F
SPD07	SPD	Shan Partridge Duck	Longyan, Fujian	Shishi, Fujian	F
SPD08	SPD	Shan Partridge Duck	Longyan, Fujian	Shishi, Fujian	F
SPD11	SPD	Shan Partridge Duck	Longyan, Fujian	Shishi, Fujian	F
SPD13	SPD	Shan Partridge Duck	Longyan, Fujian	Shishi, Fujian	F
SPD14	SPD	Shan Partridge Duck	Longyan, Fujian	Shishi, Fujian	F
SPD15	SPD	Shan Partridge Duck	Longyan, Fujian	Shishi, Fujian	F
SPD18	SPD	Shan Partridge Duck	Longyan, Fujian	Shishi, Fujian	F
SPD19	SPD	Shan Partridge Duck	Longyan, Fujian	Shishi, Fujian	F
SPD20	SPD	Shan Partridge Duck	Longyan, Fujian	Shishi, Fujian	F
SPD36	SPD	Shan Partridge Duck	Longyan, Fujian	Shishi, Fujian	F
SPD37	SPD	Shan Partridge Duck	Longyan, Fujian	Shishi, Fujian	F
SPD38	SPD	Shan Partridge Duck	Longyan, Fujian	Shishi, Fujian	F
SPD39	SPD	Shan Partridge Duck	Longyan, Fujian	Shishi, Fujian	F
SPD40	SPD	Shan Partridge Duck	Longyan, Fujian	Shishi, Fujian	F
SPD41	SPD	Shan Partridge Duck	Longyan, Fujian	Shishi, Fujian	F
SPD46	SPD	Shan Partridge Duck	Longyan, Fujian	Shishi, Fujian	F
SPD47	SPD	Shan Partridge Duck	Longyan, Fujian	Shishi, Fujian	F
SSD08	SSD	Sansui Duck	Sansui, Guizhou	Shishi, Fujian	F
SSD21	SSD	Sansui Duck	Sansui, Guizhou	Shishi, Fujian	F
SSD22	SSD	Sansui Duck	Sansui, Guizhou	Shishi, Fujian	F
SSD23	SSD	Sansui Duck	Sansui, Guizhou	Shishi, Fujian	F
SSD24	SSD	Sansui Duck	Sansui, Guizhou	Shishi, Fujian	F
SSD25	SSD	Sansui Duck	Sansui, Guizhou	Shishi, Fujian	F
SSD26	SSD	Sansui Duck	Sansui, Guizhou	Shishi, Fujian	M
SSD27	SSD	Sansui Duck	Sansui, Guizhou	Shishi, Fujian	F
SSD28	SSD	Sansui Duck	Sansui, Guizhou	Shishi, Fujian	F
SSD29	SSD	Sansui Duck	Sansui, Guizhou	Shishi, Fujian	F
SSD30	SSD	Sansui Duck	Sansui, Guizhou	Shishi, Fujian	M
SSD33	SSD	Sansui Duck	Sansui, Guizhou	Shishi, Fujian	F
SSD51	SSD	Sansui Duck	Sansui, Guizhou	Shishi, Fujian	F
SSD52	SSD	Sansui Duck	Sansui, Guizhou	Shishi, Fujian	F
SSD53	SSD	Sansui Duck	Sansui, Guizhou	Shishi, Fujian	F
SSD54	SSD	Sansui Duck	Sansui, Guizhou	Shishi, Fujian	F
SSD55	SSD	Sansui Duck	Sansui, Guizhou	Shishi, Fujian	F
SSD59	SSD	Sansui Duck	Sansui, Guizhou	Shishi, Fujian	M
SXP22	SXP	Shaoxing Partridge Duck	Shaoxing, zhejiang	Shishi, Fujian	F
SXP23	SXP	Shaoxing Partridge Duck	Shaoxing, zhejiang	Shishi, Fujian	F
SXP24	SXP	Shaoxing Partridge Duck	Shaoxing, zhejiang	Shishi, Fujian	F
SXP26	SXP	Shaoxing Partridge Duck	Shaoxing, zhejiang	Shishi, Fujian	F
SXP27	SXP	Shaoxing Partridge Duck	Shaoxing, zhejiang	Shishi, Fujian	F
SXP28	SXP	Shaoxing Partridge Duck	Shaoxing, zhejiang	Shishi, Fujian	F
SXP29	SXP	Shaoxing Partridge Duck	Shaoxing, zhejiang	Shishi, Fujian	F
SXP30	SXP	Shaoxing Partridge Duck	Shaoxing, zhejiang	Shishi, Fujian	F
SXP50	SXP	Shaoxing Partridge Duck	Shaoxing, zhejiang	Shishi, Fujian	F
SXP51	SXP	Shaoxing Partridge Duck	Shaoxing, zhejiang	Shishi, Fujian	F
SXP52	SXP	Shaoxing Partridge Duck	Shaoxing, zhejiang	Shishi, Fujian	F
SXP53	SXP	Shaoxing Partridge Duck	Shaoxing, zhejiang	Shishi, Fujian	F
SXP54	SXP	Shaoxing Partridge Duck	Shaoxing, zhejiang	Shishi, Fujian	F
SXP55	SXP	Shaoxing Partridge Duck	Shaoxing, zhejiang	Shishi, Fujian	F
SXP56	SXP	Shaoxing Partridge Duck	Shaoxing, zhejiang	Shishi, Fujian	F
SXP57	SXP	Shaoxing Partridge Duck	Shaoxing, zhejiang	Shishi, Fujian	F
SXP58	SXP	Shaoxing Partridge Duck	Shaoxing, zhejiang	Shishi, Fujian	F
SXP59	SXP	Shaoxing Partridge Duck	Shaoxing, zhejiang	Shishi, Fujian	F
SXP60	SXP	Shaoxing Partridge Duck	Shaoxing, zhejiang	Shishi, Fujian	F
TWD28	TWD	Taiwang Duck	Southern China	Shishi, Fujian	F
TWD31	TWD	Taiwang Duck	Southern China	Shishi, Fujian	F
TWD37	TWD	Taiwang Duck	Southern China	Shishi, Fujian	F
TWD40	TWD	Taiwang Duck	Southern China	Shishi, Fujian	F
TWD43	TWD	Taiwang Duck	Southern China	Shishi, Fujian	F
TWD44	TWD	Taiwang Duck	Southern China	Shishi, Fujian	F
TWD46	TWD	Taiwang Duck	Southern China	Shishi, Fujian	F
TWD48	TWD	Taiwang Duck	Southern China	Shishi, Fujian	F
TWD50	TWD	Taiwang Duck	Southern China	Shishi, Fujian	F
TWD59	TWD	Taiwang Duck	Southern China	Shishi, Fujian	F
TWD60	TWD	Taiwang Duck	Southern China	Shishi, Fujian	F
YXP03	YXP	Youxian Partridge Duck	Youxian, Hunan	Shishi, Fujian	F
YXP14	YXP	Youxian Partridge Duck	Youxian, Hunan	Shishi, Fujian	F
YXP35	YXP	Youxian Partridge Duck	Youxian, Hunan	Shishi, Fujian	F
YXP41	YXP	Youxian Partridge Duck	Youxian, Hunan	Shishi, Fujian	F
YXP43	YXP	Youxian Partridge Duck	Youxian, Hunan	Shishi, Fujian	F
YXP46	YXP	Youxian Partridge Duck	Youxian, Hunan	Shishi, Fujian	F
YXP48	YXP	Youxian Partridge Duck	Youxian, Hunan	Shishi, Fujian	F
YXP51	YXP	Youxian Partridge Duck	Youxian, Hunan	Shishi, Fujian	F
YXP54	YXP	Youxian Partridge Duck	Youxian, Hunan	Shishi, Fujian	F
YXP56	YXP	Youxian Partridge Duck	Youxian, Hunan	Shishi, Fujian	F
ZSP01	ZSP	Zhongshan Partridge Duck	Zhongshan, Guangdong	Shishi, Fujian	F
ZSP02	ZSP	Zhongshan Partridge Duck	Zhongshan, Guangdong	Shishi, Fujian	F
ZSP03	ZSP	Zhongshan Partridge Duck	Zhongshan, Guangdong	Shishi, Fujian	F
ZSP04	ZSP	Zhongshan Partridge Duck	Zhongshan, Guangdong	Shishi, Fujian	F
ZSP06	ZSP	Zhongshan Partridge Duck	Zhongshan, Guangdong	Shishi, Fujian	M
ZSP07	ZSP	Zhongshan Partridge Duck	Zhongshan, Guangdong	Shishi, Fujian	F
ZSP08	ZSP	Zhongshan Partridge Duck	Zhongshan, Guangdong	Shishi, Fujian	F
ZSP09	ZSP	Zhongshan Partridge Duck	Zhongshan, Guangdong	Shishi, Fujian	M
ZSP17	ZSP	Zhongshan Partridge Duck	Zhongshan, Guangdong	Shishi, Fujian	F
ZSP18	ZSP	Zhongshan Partridge Duck	Zhongshan, Guangdong	Shishi, Fujian	M
ZSP23	ZSP	Zhongshan Partridge Duck	Zhongshan, Guangdong	Shishi, Fujian	F
ZSP34	ZSP	Zhongshan Partridge Duck	Zhongshan, Guangdong	Shishi, Fujian	F
ZSP36	ZSP	Zhongshan Partridge Duck	Zhongshan, Guangdong	Shishi, Fujian	F
ZSP44	ZSP	Zhongshan Partridge Duck	Zhongshan, Guangdong	Shishi, Fujian	F
ZSP45	ZSP	Zhongshan Partridge Duck	Zhongshan, Guangdong	Shishi, Fujian	F
ZSP57	ZSP	Zhongshan Partridge Duck	Zhongshan, Guangdong	Shishi, Fujian	F

## Sheet: Table S2
Table S2. The results of sequencing and quality control.
Sample Name	Raw PE(#)	Combined(#)	Qualified(#)	Nochime(#)	Base(nt)	AvgLen(nt)	Q20	Q30	GC%	Effective%
MWD43	72682	71762	71416	66517	16794224	252	99.25	97.83	51.37	91.52
JDD61	69023	68495	68284	63222	16000415	253	99.18	97.63	53.61	91.6
JYP09	77695	76317	75838	65139	16543577	254	99.36	98.07	53.67	83.84
CHP28	72614	67792	66710	62745	16031159	255	99.21	97.69	54.1	86.41
LSD30	75983	73268	72533	67502	17210453	255	99.19	97.7	53.92	88.84
LSD59	71235	69334	68706	63697	16329621	256	99.21	97.66	54.47	89.42
LSD60	69675	69276	69121	65232	16522972	253	99.27	97.87	51.85	93.62
SPD36	53317	53184	53117	50124	12691765	253	99.25	97.8	54.09	94.01
TWD48	73450	71838	71239	64569	16334262	253	99.26	97.84	52.14	87.91
ZSP36	75932	75421	74995	65246	16491395	253	99.41	98.16	52.1	85.93
ZSP44	75310	74543	74172	66425	16788218	253	99.34	98.02	52.6	88.2
ZSP45	70874	69847	69351	61813	15635233	253	99.31	97.99	53.07	87.22
ZSP57	69200	68803	68500	60084	15189503	253	99.39	98.09	52.33	86.83
LSD01	74160	73469	73112	64226	16242075	253	99.25	97.84	52.46	86.6
LSD02	71137	70235	69750	60726	15351518	253	99.33	98.04	52.21	85.36
LSD09	74930	74478	74211	68935	17430274	253	99.26	97.92	51.52	92
LSD10	72567	71980	71645	64922	16411904	253	99.3	97.94	52.25	89.46
LSD11	75374	74700	74184	62110	15706341	253	99.28	97.95	52.45	82.4
LSD12	71135	70838	70670	67294	17009742	253	99.23	97.85	52.31	94.6
LSD14	69278	68466	68036	61399	15532391	253	99.29	97.95	52.94	88.63
PTB81	77157	76669	76281	64462	16298737	253	99.37	98.09	53.37	83.55
PTB92	74440	74120	73879	68443	17265439	252	99.42	98.18	52.01	91.94
PTB94	78723	78336	78061	65884	16664820	253	99.35	98.02	53.47	83.69
PTB96	56232	56012	55792	46128	11658210	253	99.37	98.06	52.89	82.03
SXP22	69783	69246	69096	65440	16569472	253	99.31	97.97	54.56	93.78
SXP23	63886	63602	63483	58206	14722687	253	99.36	98.06	54.08	91.11
SXP24	64026	63875	63790	58496	14801603	253	99.34	97.99	55.87	91.36
SXP26	75651	74756	74442	64960	16448162	253	99.26	97.78	55.75	85.87
SXP27	75765	75002	74780	66608	16857596	253	99.39	98.13	54.19	87.91
SXP28	79051	78423	78154	67011	16960446	253	99.34	98.05	54.88	84.77
SXP29	66045	61986	61285	55377	14020526	253	99.29	97.92	54.91	83.85
SXP30	71685	70968	70732	61296	15510716	253	99.38	98.06	55.24	85.51
JYP53	66837	66633	66468	60380	15264879	253	99.16	97.5	54.29	90.34
SSD21	76731	76257	75990	68245	17272142	253	99.23	97.62	54.41	88.94
SSD54	79088	78487	78217	68706	17374710	253	99.27	97.75	53.6	86.87
PTB98	67465	67137	66942	57375	14501434	253	99.27	97.94	51.88	85.04
PTB99	78670	78164	77886	68669	17358132	253	99.33	98.04	51.72	87.29
JDD60	68335	67863	67675	63757	16139866	253	99.38	98.16	52.61	93.3
JDD62	68233	67351	66966	57993	14676317	253	99.25	97.82	52.23	84.99
JDD63	68819	68379	68219	64491	16318995	253	99.39	98.17	52.67	93.71
JDD64	74125	73455	73096	63285	15968961	252	99.4	98.17	51.92	85.38
JDD65	75625	74038	73518	66862	16977737	254	99.38	98.14	51.87	88.41
JDD66	73838	72876	72546	60829	15378085	253	99.38	98.17	52.71	82.38
JDD67	79255	78348	77858	66278	16737503	253	99.41	98.19	52.11	83.63
JDD68	67513	67308	67195	63995	16180380	253	99.34	98.1	52.34	94.79
JDD69	73343	72635	72272	60574	15317920	253	99.32	98.08	52.73	82.59
JDD70	73948	73136	72680	61621	15582759	253	99.32	97.98	52.4	83.33
JDD71	67104	66806	66649	62834	15896890	253	99.31	97.88	52.61	93.64
JDD72	66680	66177	65907	60286	15250988	253	99.33	97.97	52.57	90.41
JDD73	66252	65541	65286	62824	15911445	253	99.32	97.91	52.61	94.83
JDD74	74462	73858	73534	64918	16412850	253	99.24	97.72	52.46	87.18
JDD75	73456	68674	67457	60382	15341690	254	99.26	97.78	53.69	82.2
JDD76	74439	73983	73695	65744	16623010	253	99.34	98	52.5	88.32
JDD77	71406	71109	70963	67000	16947017	253	99.33	98.01	51.58	93.83
JDD78	72286	72057	71913	67510	17070963	253	99.36	98.03	52.69	93.39
JDD79	76943	76359	75940	65765	16631937	253	99.35	98.03	52.42	85.47
JYP01	69404	68799	68370	62227	15744855	253	99.31	97.97	52.14	89.66
JYP02	70085	69728	69467	63552	16077602	253	99.32	98.04	52.21	90.68
JYP08	68808	68267	68011	61403	15527785	253	99.36	98.1	52.33	89.24
JYP11	78454	77882	77356	65765	16636860	253	99.39	98.15	52.49	83.83
JYP14	72876	72220	71704	64510	16329873	253	99.38	98.11	52.39	88.52
JYP17	76763	76159	75750	65516	16569688	253	99.31	97.92	52.34	85.35
JYP18	71861	71335	71018	60574	15317883	253	99.37	98.11	52.29	84.29
JYP21	70076	69691	69356	62051	15696448	253	99.39	98.18	51.9	88.55
JYP23	71213	71013	70865	66997	16938291	253	99.39	98.15	52.51	94.08
JYP31	79793	79367	78920	67627	17099259	253	99.35	98.08	53.1	84.75
JYP32	68422	68086	67825	61541	15563963	253	99.38	98.18	52.08	89.94
JYP35	73514	72546	72100	60992	15453311	253	99.34	98.08	52.15	82.97
JYP36	76988	76240	75806	68620	17372883	253	99.41	98.22	51.89	89.13
JYP38	80240	79691	79231	67807	17152980	253	99.43	98.28	52.14	84.51
JYP43	81876	81398	80976	68511	17334993	253	99.43	98.26	52.45	83.68
JYP46	75501	75072	74779	68140	17234354	253	99.37	98.1	52.45	90.25
JYP51	70918	70365	70061	63980	16187405	253	99.42	98.28	52.38	90.22
JYP52	71400	71113	70893	66314	16773323	253	99.45	98.35	52.23	92.88
CHP01	68078	67851	67738	64552	16334484	253	99.41	98.2	52.36	94.82
CHP02	73451	73088	72810	64721	16360916	253	99.41	98.23	52.38	88.11
CHP03	74830	74551	74342	69212	17516916	253	99.37	98.19	52.44	92.49
CHP05	72972	72619	72366	63572	16069375	253	99.38	98.2	52.37	87.12
JYP20	63861	63668	63419	55280	13985801	253	99.42	98.16	52.25	86.56
CHP06	66148	65893	65668	60435	15286212	253	99.37	98.12	52.15	91.36
CHP11	73130	72554	72065	62588	15829070	253	99.37	98.07	51.9	85.58
CHP13	74052	73738	73517	69170	17495228	253	99.39	98.13	52.36	93.41
CHP46	77117	76005	75578	66196	16783696	254	99.36	98.05	52.55	85.84
CHP51	68535	68132	67907	64006	16196454	253	99.29	97.87	52.18	93.39
CHP16	69623	69302	69035	63925	16172624	253	99.39	98.14	52.32	91.82
CHP23	67368	67071	66844	62123	15712422	253	99.37	98.12	52.21	92.21
CHP27	71183	70229	69794	62321	15789266	253	99.37	98.09	52.32	87.55
CHP29	75336	74726	74290	66713	16871310	253	99.4	98.15	52.29	88.55
CHP30	72300	71568	71049	63239	15997261	253	99.33	98.04	52.24	87.47
CHP32	74863	74570	74389	69732	17632680	253	99.42	98.18	51.84	93.15
CHP35	75932	75437	75119	63423	16040430	253	99.43	98.26	52.22	83.53
CHP37	76399	75919	75581	66561	16825499	253	99.42	98.24	52.04	87.12
CHP39	75967	75553	75271	68521	17331534	253	99.42	98.24	52.29	90.2
CHP42	76451	75677	75257	64530	16328057	253	99.43	98.25	52.55	84.41
CHP43	66218	65878	65679	60880	15397864	253	99.35	98.01	52.61	91.94
CHP44	71439	70987	70628	60058	15188385	253	99.46	98.35	52.28	84.07
SSD08	65029	64813	64659	60859	15404794	253	99.41	98.24	52.37	93.59
SSD22	78604	78070	77780	66141	16729314	253	99.4	98.17	52.96	84.14
SSD23	77836	77328	77006	66148	16729237	253	99.41	98.17	52.36	84.98
SSD24	67252	66871	66617	60757	15361738	253	99.35	98.09	51.85	90.34
SSD25	68695	68401	68249	64157	16223610	253	99.41	98.21	52.69	93.39
SSD26	64714	64539	64437	60434	15281618	253	99.27	97.8	53.56	93.39
SSD27	81600	80634	80023	68529	17307216	253	99.29	97.83	51.85	83.98
SSD28	67176	66874	66692	61754	15618504	253	99.3	97.88	53.71	91.93
SSD29	67306	66951	66754	60968	15416100	253	99.28	97.82	53.93	90.58
SSD30	72486	71991	71653	60477	15299896	253	99.19	97.61	54.5	83.43
SSD33	75423	75028	74819	69523	17570533	253	99.36	98.03	52.5	92.18
SSD51	74931	74066	73609	62413	15785576	253	99.3	97.93	51.59	83.29
SSD52	73041	72641	72403	66272	16760574	253	99.31	97.91	54.28	90.73
SSD53	70423	70104	69928	63408	16033692	253	99.3	97.89	53.9	90.04
SSD55	74073	73258	72809	62211	15742523	253	99.26	97.82	53	83.99
SSD59	74151	73629	73365	63079	15955771	253	99.33	97.96	53.43	85.07
YXP03	69824	69533	69279	62560	15808597	253	99.32	97.92	52.23	89.6
YXP14	71757	71318	70988	61136	15446401	253	99.3	97.93	52.11	85.2
YXP35	70824	70258	69880	62480	15811891	253	99.32	97.96	52.59	88.22
YXP41	68472	68193	68021	63876	16153167	253	99.26	97.77	52.49	93.29
YXP43	72878	72371	71966	61473	15528827	253	99.33	97.99	52.16	84.35
YXP46	72232	71916	71713	66171	16730033	253	99.33	98	52.31	91.61
YXP48	77464	76925	76503	64825	16392042	253	99.36	98.05	52.64	83.68
YXP51	79130	78357	77889	66384	16785461	253	99.33	97.96	51.93	83.89
YXP54	76912	76379	75987	66567	16830610	253	99.33	97.95	52.25	86.55
YXP56	70672	70391	70205	66214	16736148	253	99.28	97.88	52.05	93.69
ZSP01	63695	63145	62933	58343	14750895	253	99.31	98.01	52.46	91.6
ZSP02	73489	73000	72625	60637	15317074	253	99.35	98.07	52.11	82.51
ZSP03	72728	72242	72009	63822	16139169	253	99.36	98.1	52.35	87.75
ZSP04	73308	71373	70888	63283	16022912	253	99.33	98.02	52.22	86.32
ZSP06	73681	73211	72964	65205	16484886	253	99.29	97.92	51.91	88.5
ZSP07	71419	71161	71023	66305	16768657	253	99.39	98.2	52.05	92.84
ZSP08	74180	73512	73185	62180	15739280	253	99.36	98.1	54.43	83.82
ZSP09	60158	53318	52228	48036	12152680	253	99.19	97.7	52.52	79.85
ZSP17	72007	71548	71216	60178	15219711	253	99.38	98.18	52.2	83.57
ZSP18	67493	67191	67044	60694	15338946	253	99.35	98.09	51.94	89.93
ZSP23	67958	67462	67288	63327	16016284	253	99.27	97.95	52.2	93.19
ZSP34	65600	65433	65340	61310	15494148	253	99.31	98.04	51.83	93.46
LSD16	76542	75871	75477	67915	17174670	253	99.32	97.93	52.4	88.73
LSD27	68567	68287	68072	60091	15199174	253	99.32	97.88	53.99	87.64
LSD45	81398	80828	80292	68376	17294534	253	99.34	97.97	52.27	84
SPD01	73828	73344	73046	62201	15742146	253	99.28	97.82	53.71	84.25
SPD02	76176	75053	74473	63633	16079448	253	99.34	98.02	52.88	83.53
SPD04	78961	75728	74935	69601	17689822	254	99.29	97.89	52.81	88.15
SPD07	67025	66608	66444	62750	15877390	253	99.31	97.92	54.08	93.62
SPD08	69248	67323	66844	61674	15683288	254	99.28	97.84	53.33	89.06
SPD11	73111	72665	72393	63204	15989046	253	99.21	97.66	53.34	86.45
SPD13	77239	76695	76372	65154	16472860	253	99.36	98.04	52.29	84.35
SPD14	67683	67384	67164	60906	15406131	253	99.32	97.97	53.69	89.99
SPD15	77416	76646	76347	66319	16758920	253	99.32	97.96	53.21	85.67
SPD18	67703	67421	67275	63412	16043616	253	99.31	97.92	52.67	93.66
SPD19	78177	77410	76916	65653	16593492	253	99.33	97.97	53.25	83.98
SPD20	65261	64931	64760	61193	15480218	253	99.24	97.82	52.9	93.77
SPD37	75893	69586	67551	64878	16286672	251	99.27	97.9	53.1	85.49
SPD38	65755	65619	65505	61348	15510250	253	99.36	98.03	52.45	93.3
SPD39	76777	75864	75449	65237	16506164	253	99.36	98.08	53.38	84.97
SPD40	77717	76514	76082	64729	16377761	253	99.34	98.03	52.82	83.29
SPD41	73728	73151	72876	67388	17049181	253	99.31	97.94	51.49	91.4
SPD46	71398	71037	70792	63492	16062279	253	99.33	98.01	53.06	88.93
SPD47	71560	71151	70973	63764	16128504	253	99.34	98.03	53.42	89.11
JRF92	68162	67511	67314	63614	16084586	253	99.35	98.05	52.41	93.33
JRF94	68492	68238	68096	64255	16250192	253	99.38	98.15	51.72	93.81
JRF95	79494	78803	78418	67857	17158114	253	99.36	98.06	52.7	85.36
JRF100	53692	47774	46599	43551	11112117	255	99.14	97.55	52.45	81.11
JRF115	70972	70311	69932	61877	15652054	253	99.37	98.14	52.22	87.19
JRF121	75694	75091	74691	63896	16131224	252	99.32	98	51.43	84.41
JRF123	66118	65729	65539	60516	15295488	253	99.35	98.06	52.12	91.53
JRF124	72457	72238	72029	66038	16687570	253	99.37	98.12	52.07	91.14
JRF125	71645	71151	70925	65333	16543844	253	99.38	98.12	52.93	91.19
JRF126	74016	73571	73241	66476	16815690	253	99.31	97.94	52.27	89.81
JRF127	73787	73282	72908	62507	15808191	253	99.4	98.2	52.38	84.71
JRF128	67226	67075	66880	61831	15638027	253	99.37	98.14	52.19	91.97
JRF129	80375	79343	78797	67548	17098086	253	99.39	98.16	51.99	84.04
JRF131	71065	70445	70121	61750	15611483	253	99.33	98.02	52.09	86.89
JRF134	75086	74564	74250	67956	17185706	253	99.38	98.13	52.07	90.5
JRF135	72192	71548	71090	63195	15975933	253	99.29	97.95	51.87	87.54
JRF136	79296	78590	78091	65865	16655777	253	99.35	98.09	51.34	83.06
JRF137	72044	71439	71094	60107	15191240	253	99.42	98.24	52.11	83.43
JRF138	72987	72449	72272	65458	16551488	253	99.45	98.29	52.25	89.68
JRF139	66081	65789	65639	62237	15747026	253	99.47	98.34	52.22	94.18
JRF140	73271	70860	70626	62385	15793821	253	99.42	98.2	52.02	85.14
JRF141	72938	71809	71528	68294	17285085	253	99.39	98.15	52.72	93.63
PTB80	68021	67720	67591	62803	15869490	253	99.44	98.24	52.84	92.33
PTB82	68626	67199	66924	62647	15882602	254	99.39	98.13	53.17	91.29
PTB84	66631	65593	65373	60432	15339345	254	99.38	98.08	51.33	90.7
PTB85	70825	67113	66637	63421	16144847	255	99.39	98.13	52.54	89.55
PTB86	75416	74720	74348	62943	15883838	252	99.3	97.96	52.03	83.46
PTB87	76469	75932	75655	64922	16417799	253	99.39	98.17	52.13	84.9
PTB88	71228	70965	70746	62100	15690449	253	99.27	97.81	51.99	87.18
PTB89	64117	63289	63075	58634	14872282	254	99.31	97.85	52.28	91.45
PTB90	63135	62961	62840	57128	14440867	253	99.29	97.86	51.07	90.49
PTB91	62859	62566	62424	55553	14050436	253	99.31	97.87	52.9	88.38
PTB93	81366	80786	80416	69069	17453346	253	99.39	98.06	52.73	84.89
PTB95	67305	66821	66592	55669	14072253	253	99.32	97.93	52.39	82.71
PTB97	68492	68294	68171	64597	16332834	253	99.35	98	52.42	94.31
SXP50	70411	70016	69865	62809	15893898	253	99.33	98.03	54.01	89.2
SXP51	77678	77392	77205	66714	16875989	253	99.41	98.1	55.46	85.89
SXP52	70423	69891	69711	61489	15552403	253	99.34	98.02	54.69	87.31
SXP53	59593	59217	59100	56225	14264536	254	99.3	97.88	55.58	94.35
SXP54	66903	65080	64772	62929	16010877	254	99.21	97.68	53.29	94.06
SXP55	68647	68210	68029	62642	15839436	253	99.38	98.11	53.2	91.25
SXP56	67922	67677	67539	61093	15454916	253	99.36	98.06	54.49	89.95
SXP57	64774	61360	60672	56159	14232517	253	99.26	97.84	53.19	86.7
SXP58	69585	69232	69091	61904	15665751	253	99.32	97.98	53.9	88.96
SXP59	69001	68119	67886	60382	15273455	253	99.36	98.04	54.17	87.51
SXP60	67953	67150	66972	61768	15623769	253	99.27	97.91	52.82	90.9
TWD28	67474	66914	66729	62911	15894206	253	99.29	97.96	51.78	93.24
MWD13	73360	72854	72476	63949	16135715	252	99.32	97.93	51.46	87.17
MWD16	65951	65613	65357	62090	15702281	253	99.25	97.71	51.79	94.15
MWD18	67335	66906	66638	60696	15343359	253	99.3	97.84	51.97	90.14
MWD20	73846	73566	73414	69727	17596685	252	99.32	97.9	51.52	94.42
MWD22	73373	73172	73043	69229	17468451	252	99.22	97.65	51.6	94.35
MWD24	76260	75391	74977	63450	16009451	252	99.35	97.98	51.27	83.2
MWD31	74033	73781	73597	68940	17394644	252	99.32	97.92	51.51	93.12
MWD35	78540	78144	77817	67646	17096309	253	99.29	97.82	52.48	86.13
MWD38	73706	72890	72462	61534	15522460	252	99.34	97.98	51.29	83.49
MWD40	72349	71945	71736	66185	16695417	252	99.33	97.94	51.23	91.48
MWD51	67665	67447	67327	63443	16032077	253	99.32	97.94	52.72	93.76
MWD55	74762	74219	73899	64644	16338408	253	99.34	97.98	51.84	86.47
MWD59	69542	68825	68477	60383	15246322	252	99.34	97.98	52.04	86.83
MWD60	66661	66367	66214	60678	15342957	253	99.36	98	52.09	91.02
MWD61	77369	76576	76204	65836	16623829	253	99.34	97.95	51.7	85.09
MWD62	70208	69603	69254	60659	15305470	252	99.2	97.63	51.51	86.4
PTW81	71053	70617	70396	62391	15770605	253	99.42	98.14	52.16	87.81
PTW82	69191	68678	68314	63420	16041164	253	99.34	97.99	52.27	91.66
PTW83	73624	73233	72982	61281	15495374	253	99.38	98.01	53.34	83.24
PTW84	64989	64610	64418	61381	15532973	253	99.43	98.2	51.16	94.45
PTW85	77569	76569	76179	64409	16292497	253	99.51	98.38	51.02	83.03
PTW86	78082	77109	76660	65860	16655731	253	99.35	98.05	51.16	84.35
PTW87	66738	66276	66067	60637	15335070	253	99.39	98.15	51.64	90.86
PTW88	75804	75199	74868	65692	16620675	253	99.47	98.32	51.48	86.66
PTW91	72352	71650	71295	66364	16788324	253	99.42	98.17	51.98	91.72
PTW92	77879	76837	76427	66857	16914264	253	99.51	98.41	51.33	85.85
PTW93	70453	69712	69403	63114	15965758	253	99.5	98.39	51.17	89.58
PTW94	70422	69656	69282	60278	15246716	253	99.37	98.05	51.62	85.6
PTW95	77102	76538	76291	69011	17455155	253	99.48	98.31	51.78	89.51
LCW81	78638	78021	77624	68711	17381883	253	99.43	98.21	51.66	87.38
LCW82	70217	69923	69739	64377	16274412	253	99.44	98.23	52.08	91.68
LCW83	74570	74140	73880	68944	17441278	253	99.48	98.33	51.58	92.46
LCW84	67599	65457	64961	60996	15477384	254	99.32	97.93	51.63	90.23
LCW85	64722	64409	64223	60324	15255365	253	99.43	98.25	51.17	93.2
TWD31	71365	70504	70116	60330	15230281	252	99.37	98.07	51.08	84.54
TWD37	71012	70165	69961	64068	16200329	253	99.37	98.06	52.35	90.22
TWD40	75934	71476	70426	62674	15844733	253	99.33	97.95	51.38	82.54
TWD43	69343	68957	68742	60464	15272114	253	99.25	97.73	52.59	87.2
TWD44	76521	76060	75834	64958	16414240	253	99.38	98.07	52.32	84.89
TWD46	73780	73455	73247	64526	16316606	253	99.4	98.15	51.83	87.46
TWD50	74616	74174	74003	66116	16717265	253	99.41	98.16	51.69	88.61
TWD59	79555	78820	78500	67203	16998294	253	99.43	98.18	52.29	84.47
TWD60	72119	71200	70822	62612	15836372	253	99.35	98.07	51.01	86.82
MWD05	69772	69481	69285	62160	15696964	253	99.3	97.9	51.38	89.09
LCW86	75624	75180	74848	64921	16416073	253	99.22	97.73	52.16	85.85
LCW87	71338	70792	70431	63390	16021988	253	99.31	97.87	53.49	88.86
LCW88	69731	69289	68997	63223	15968330	253	99.41	98.19	51.3	90.67
LCW89	74367	71995	71194	62812	15929946	254	99.29	97.84	52.92	84.46
LCW92	79035	78207	77860	68143	17209191	253	99.35	98.02	52.56	86.22
LCW93	70730	70454	70264	65295	16510096	253	99.29	97.88	52.95	92.32
LCW94	68064	67696	67495	60475	15293442	253	99.31	97.94	52.12	88.85
LCW95	74775	73910	73642	63927	16123839	252	99.35	98.01	52.12	85.49
LCW96	77847	76215	75719	67654	17103549	253	99.39	98.1	51.79	86.91
LCW97	75261	74617	74353	65413	16516972	253	99.27	97.83	52.68	86.91
LCW98	72861	72326	72129	67757	17131548	253	99.32	97.95	51.89	92.99
LCW99	72280	71825	71560	64348	16248236	253	99.39	98.12	51.94	89.03
LCW100	82128	81519	81167	69234	17459162	252	99.4	98.13	51.31	84.3

## Sheet: Table S3
Table S3. Absolute abundance of OTUs in each sample.
#OTU_num	CHP01	CHP02	CHP03	CHP05	CHP06	CHP11	CHP13	CHP16	CHP23	CHP27	CHP28	CHP29	CHP30	CHP32	CHP35	CHP37	CHP39	CHP42	CHP43	CHP44	CHP46	CHP51	JDD60	JDD61	JDD62	JDD63	JDD64	JDD65	JDD66	JDD67	JDD68	JDD69	JDD70	JDD71	JDD72	JDD73	JDD74	JDD75	JDD76	JDD77	JDD78	JDD79	JRF100	JRF115	JRF121	JRF123	JRF124	JRF125	JRF126
OTU_1	7138	19382	22887	13298	25160	36760	28399	20203	28224	30997	641	16898	20459	11880	14252	11804	29545	26475	17956	21311	20455	29084	13130	1425	5222	12781	4245	9071	5358	4497	18525	7862	12644	11304	12015	9352	11744	11504	16800	18618	10542	23200	2848	2441	7028	20875	4586	9808	41513
OTU_2	1777	2700	4538	2745	3402	6944	6543	10975	6338	6663	1636	7555	5718	5361	7918	12869	10303	5248	2848	5701	5048	5773	2686	5287	1133	2764	1273	2635	5134	2675	4744	3334	1896	2758	2210	3365	3382	3228	2957	10020	1968	4340	2455	1602	32370	11951	14227	8827	2415
OTU_3	1612	1549	8989	1294	889	1174	1114	7915	651	1114	429	1575	2167	4134	1753	3038	1190	887	1056	2019	1115	1007	16052	690	2302	6077	3754	9773	12143	11707	4612	15653	5746	13598	18547	20572	4109	3652	10034	4366	13185	10988	5395	4630	3102	723	479	640	1249
OTU_4	2427	6895	8893	3085	20955	6143	14816	4887	9897	9050	213	19345	10083	2467	21649	20553	6918	10060	3381	10251	19080	6341	2052	302	1576	6133	3360	5990	2755	2083	3280	5118	1552	1549	2472	1295	3312	4372	6227	7086	6266	8202	2003	1842	3407	7502	4597	8741	2355
OTU_5	0	0	0	2	3	0	8	1	1	2	155	1	10	0	6	3	3	7	4	4	5	1	50	23	30	16	2	7	12	1	28	7	36	10	11	1	70	8	7	3	8	3	98	666	40	22	3	48	46
OTU_6	528	844	47	225	41	30	109	359	106	149	403	46	388	248	313	361	526	1003	804	836	275	143	4426	510	2863	2077	39726	7115	4786	24474	1889	2773	8854	8722	5078	6846	2004	1298	5179	1979	7457	3142	5332	4833	208	446	207	218	65
OTU_7	7	13	8	24	94	4	409	27	88	69	10	21	114	371	177	61	456	187	320	69	137	230	69	25	58	199	24	50	17	33	23	74	153	106	72	83	85	758	56	72	64	49	585	17292	439	137	25	53	112
OTU_8	951	1464	5027	2588	831	1165	3288	1113	2315	1486	287	2405	1864	329	543	642	720	840	357	988	885	1004	788	669	768	1319	158	314	177	155	1063	1000	1046	531	1566	2099	2515	1637	1249	643	335	591	294	361	699	2364	3310	24700	10171
OTU_9	27	25	4	33	81	56	51	15	35	39	39	29	189	159	268	191	154	316	574	53	122	273	197	413	501	1693	115	484	241	226	67	593	141	171	473	1098	776	4880	605	225	567	211	491	288	45	320	119	165	52
OTU_10	992	1397	2757	3800	1956	2300	2939	4324	2673	1452	468	3286	3365	1444	3138	3008	3138	1697	3039	4082	1467	4132	736	461	429	831	263	663	239	278	1091	1323	1886	801	1287	986	1069	1419	590	996	443	741	680	480	2289	415	452	223	506
OTU_11	99	61	20	68	26	7	8	35	126	8	166	12	121	57	91	29	77	68	62	111	12	12	209	161	562	423	89	3550	1005	1094	58	1150	339	339	1173	638	499	109	127	3557	1190	132	670	181	24	238	31	21	33
OTU_12	0	2	0	0	2	0	3	1	5	1	51	5	4	9	5	5	5	7	3	4	8	1	13	22	1	9	2	6	5	7	8	20	22	15	11	5	5	3	4	4	13	13	58	1254	7	5	1	1	11
OTU_13	55	33	6	43	13	24	56	14	29	53	105	22	179	151	189	149	233	236	599	71	48	176	405	1693	952	2198	211	542	627	438	130	568	177	282	491	707	1488	5753	926	439	926	427	513	421	10	361	48	71	84
OTU_14	2578	853	414	376	40	171	39	68	142	34	39	93	34	286	91	300	86	116	1134	74	157	195	66	11	43	112	17	45	206	168	390	86	116	15	46	35	39	41	25	39	159	129	32	23	153	124	309	60	21
OTU_15	144	81	206	406	110	213	109	119	146	120	38	190	96	143	46	83	30	61	117	51	137	468	1537	35	8941	4952	693	2202	1234	609	896	1346	839	844	296	480	2052	552	1034	1551	316	344	1293	178	508	576	273	182	75
OTU_16	167	168	966	252	408	819	491	1634	477	327	19	577	627	429	343	891	393	238	260	484	650	489	12	6	20	33	15	6	7	26	285	39	96	34	20	122	21	35	12	14	10	41	374	217	1432	802	14831	464	207
OTU_17	71	72	27	105	77	56	92	65	159	98	538	49	173	161	221	184	184	179	355	107	85	214	660	7264	606	1018	195	571	382	197	529	645	205	518	344	274	699	3239	285	491	394	230	729	260	77	317	209	262	96
OTU_18	9	24	2	34	16	5	27	146	32	107	91	22	143	69	224	167	218	387	382	365	122	48	75	63	79	81	71	59	62	103	69	82	24	175	16	25	22	25	36	16	28	24	599	547	88	62	37	231	31
OTU_19	0	0	0	0	0	0	0	2	1	0	41	0	3	3	0	0	0	2	7	1	6	2	0	10	2	0	0	1	0	0	0	2	0	0	0	0	0	0	0	0	0	0	1	0	0	0	0	1	0
OTU_20	172	26	98	3	4	2	40	9	35	0	117	11	678	86	191	248	333	348	389	270	27	19	300	1716	640	153	146	3099	370	160	1566	175	652	950	679	2564	2304	277	331	3754	1541	435	1011	69	8	65	1	46	69
OTU_21	1454	781	279	205	54	148	56	193	89	50	6	220	109	1299	241	320	111	169	1656	150	160	245	87	11	165	218	73	165	346	429	1718	120	221	14	21	29	51	56	5	44	140	176	62	34	61	149	72	47	228
OTU_22	30	32	23	51	50	22	17	11	23	33	188	11	127	96	170	74	93	97	175	48	33	56	376	2489	770	726	113	180	203	169	167	345	307	431	327	236	810	1931	243	180	253	227	541	416	73	207	123	42	29
OTU_23	75	22	41	113	33	11	24	21	36	32	12	35	201	167	153	161	217	228	332	184	16	58	209	45	1520	1135	324	639	475	214	206	390	395	231	126	273	391	330	531	368	221	114	775	131	142	281	143	95	178
OTU_24	2160	2935	522	1674	16	73	50	45	45	26	6	72	33	139	53	143	44	72	251	50	96	113	125	5	173	164	61	159	424	593	851	283	96	29	31	67	106	44	10	64	271	370	43	16	165	230	997	82	72
OTU_25	80	81	176	13	1	16	7	0	2	6	59	5	11	14	16	173	63	29	36	9	46	13	1629	31	3996	744	682	2650	608	1199	167	171	2181	1137	1167	260	1119	100	2160	451	491	202	494	148	1761	80	166	162	17
OTU_26	70	64	89	49	148	35	27	15	32	149	15	34	93	50	572	165	191	159	209	104	21	8	455	24	2322	756	390	1150	351	293	347	301	358	271	266	136	1991	238	1021	588	174	377	183	32	56	81	50	78	85
OTU_27	60	26	46	62	69	16	129	64	92	471	27	27	221	557	329	174	325	329	344	247	98	63	533	386	509	312	209	501	490	246	444	302	673	1893	239	347	334	250	407	353	265	222	157	117	53	40	14	23	71
OTU_28	38	6	13	9	24	11	44	17	74	77	132	16	50	73	55	22	49	72	45	97	15	8	256	849	2056	420	365	1582	4383	465	898	424	5841	1329	81	79	102	77	1334	110	4003	76	234	397	69	18	68	11	9
OTU_29	5644	434	30	795	10	32	23	165	72	13	163	288	26	3712	20	25	18	113	2484	35	681	501	8	36	10	18	1	10	402	53	17	25	26	5	0	0	2	9	2	7	166	13	7	3	27	97	428	20	16
OTU_30	2	0	0	0	2	0	2	2	1	0	847	1	0	0	0	0	0	2	0	0	0	1	13	85	5	5	0	1	2	0	2	1	5	15	1	3	10	0	1	1	3	1	0	284	5	7	7	1	241
OTU_31	27	12	19	14	24	18	22	16	45	34	89	17	100	55	99	55	77	85	175	38	31	69	615	1916	234	92	103	210	200	90	360	277	61	192	182	171	287	77	107	297	234	58	151	33	7	49	9	31	12
OTU_32	451	591	423	188	21	56	55	60	69	33	16	63	48	107	48	56	44	95	236	45	310	88	101	17	226	179	54	87	180	304	1076	95	231	20	38	78	81	82	26	41	96	171	48	65	56	123	426	59	35
OTU_33	2786	429	282	335	42	33	50	88	63	54	36	212	105	684	71	124	111	182	649	97	148	190	20	18	29	52	12	12	401	100	244	40	56	23	7	30	28	23	4	4	384	58	48	18	56	328	182	60	101
OTU_34	15	16	14	21	61	12	28	25	27	40	15	7	127	113	162	61	105	107	103	73	48	39	206	89	101	118	74	128	92	75	44	134	81	208	127	78	161	139	75	91	82	53	206	287	67	191	34	57	73
OTU_35	7	4	4	7	2	4	10	1	14	13	16	1	29	17	25	25	25	56	113	19	12	55	46	110	89	137	18	52	39	45	12	60	25	44	59	50	148	324	96	54	51	35	101	67	0	109	19	20	10
OTU_36	75	167	53	45	39	173	66	98	67	68	85	321	82	368	70	241	98	200	141	84	476	101	34	16	60	17	15	18	46	99	93	54	67	9	18	3	22	2	12	3	17	53	44	36	12	24	346	21	6
OTU_37	1786	1058	286	475	9	62	36	24	45	13	1	53	16	239	24	84	30	20	85	21	42	32	31	2	47	56	9	28	162	141	846	78	14	1	5	12	29	15	4	3	109	83	17	9	70	133	237	41	31
OTU_38	32	17	27	32	62	43	58	40	110	30	25	125	46	51	13	20	4	7	4	6	38	63	1804	33	2265	2020	239	908	297	248	249	216	240	188	316	76	1708	195	358	445	135	102	95	15	71	94	17	46	43
OTU_39	647	496	159	965	16	118	44	60	50	59	41	128	42	720	18	168	28	45	79	21	90	82	63	8	81	61	20	29	141	147	157	122	64	2	22	5	22	6	2	11	95	58	22	16	29	50	101	24	15
OTU_40	27	21	8	31	20	3	16	5	10	10	7	5	28	45	48	15	19	35	81	15	21	30	200	376	314	182	54	71	79	95	86	195	60	204	91	53	201	235	59	36	126	82	197	180	17	37	40	25	36
OTU_41	7	4	1	8	122	7	18	13	35	97	0	7	66	137	313	51	76	147	120	31	91	36	20	1	36	34	7	17	10	24	22	20	48	42	15	11	34	13	15	11	13	20	11	4	8	8	3	2	10
OTU_42	251	82	11	92	2	23	12	37	21	4	24	228	18	1157	9	13	7	26	181	17	138	107	7	9	28	10	9	15	68	28	43	9	34	10	0	0	2	3	0	3	17	10	6	0	16	93	175	23	15
OTU_43	17	14	15	11	27	28	13	18	17	16	32	17	35	70	113	64	30	48	79	66	17	15	54	100	145	92	23	64	62	39	87	55	59	100	54	106	130	83	47	189	56	48	156	41	20	27	14	69	17
OTU_44	66	50	38	57	4	11	6	14	13	8	2	10	12	7	1	16	6	8	1	12	15	6	62	0	205	103	243	247	214	122	113	81	189	190	82	122	794	277	1080	315	159	145	153	53	130	50	52	66	19
OTU_45	49	17	45	39	28	25	20	15	43	29	3	21	179	56	117	101	113	126	141	95	16	14	59	26	215	77	159	117	115	53	81	41	134	80	99	87	844	117	868	167	119	138	19	2	4	28	2	26	23
OTU_46	23	3	6	5	9	1	14	3	15	88	18	5	135	142	36	31	39	75	34	40	46	11	36	116	128	56	31	106	99	27	90	50	144	367	32	28	52	43	78	35	95	27	40	65	22	60	18	11	59
OTU_47	35	44	44	132	6	6	21	25	24	127	804	15	31	95	18	17	23	27	26	18	18	29	46	103	56	27	32	23	39	18	49	78	29	65	41	29	51	12	37	17	38	10	39	123	23	47	291	17	53
OTU_48	43	73	13	145	7	14	14	7	6	2	2	37	12	15	15	32	38	28	49	12	13	9	15	1	21	19	4	13	28	55	39	53	27	2	1	0	0	0	1	0	5	7	6	1	20	13	90	9	3
OTU_49	51	32	13	26	11	13	13	25	40	26	4	26	20	15	2	1	4	12	8	6	22	32	147	22	463	260	276	245	240	63	59	90	176	132	120	89	425	135	1280	204	140	83	304	30	66	82	27	130	57
OTU_50	161	229	160	220	14	54	39	33	44	26	8	40	16	109	22	37	19	42	65	27	101	53	156	13	98	84	18	48	89	100	177	115	158	46	56	41	66	43	13	26	49	69	65	23	42	43	183	16	5
OTU_51	319	1037	105	1853	13	34	33	26	33	37	3	53	29	68	11	36	12	84	11	7	383	36	18	10	69	40	9	14	51	125	44	171	43	15	8	6	59	19	8	9	46	114	29	5	27	19	102	14	12
OTU_52	7	10	2	5	1	1	8	4	215	1	108	0	26	9	32	45	39	45	96	31	2	19	48	27	19	6	5	97	19	34	10	13	25	8	99	41	27	19	13	34	20	25	111	56	6	15	9	1	7
OTU_53	813	123	35	99	19	41	36	93	103	22	18	223	48	2877	7	28	11	50	226	11	135	249	4	10	32	12	3	5	146	18	24	19	35	7	2	8	0	7	8	5	48	8	22	2	21	65	216	14	5
OTU_54	43	59	37	442	5	26	6	28	21	7	0	141	13	37	45	166	65	93	116	63	9	12	57	1	84	131	36	44	76	55	58	186	121	9	9	2	22	44	5	2	3	2	2	9	47	40	1355	17	15
OTU_55	52	47	10	13	15	26	38	51	39	35	0	33	314	60	4	5	4	6	9	4	43	48	91	12	399	137	180	254	124	138	48	78	84	108	133	86	470	69	541	90	143	96	644	74	26	9	52	73	5
OTU_56	281	114	63	47	7	30	11	6	24	16	2	151	19	198	30	93	60	88	128	51	15	26	13	0	8	19	6	3	17	41	55	8	17	5	5	5	17	7	2	2	7	14	5	1	10	19	141	9	0
OTU_57	347	55	9	15	12	27	18	32	24	18	46	350	20	2652	12	26	13	46	297	16	100	161	2	5	2	5	2	0	57	8	3	2	5	1	0	0	8	2	0	1	23	4	1	2	3	37	30	7	5
OTU_58	12	10	5	16	14	4	15	3	5	10	8	7	90	35	51	55	39	73	94	35	10	39	138	70	104	121	33	76	73	69	87	131	67	146	75	42	121	198	66	40	60	48	135	40	12	66	13	19	9
OTU_59	634	56	14	150	13	15	24	31	30	18	91	139	15	794	1	14	10	30	59	6	111	77	15	29	148	29	17	14	204	27	14	26	61	3	1	0	12	3	3	0	41	1	11	1	15	28	121	13	4
OTU_60	6	47	13	13	0	1	0	0	3	0	3	1	0	0	1	1	0	1	1	0	4	1	29	1	57	30	23	41	30	165	37	34	10	37	1	4	14	4	1	7	4	56	258	72	17	3	3	1	0
OTU_61	20	12	19	41	37	22	43	46	110	48	4	51	49	48	8	6	7	12	15	3	40	63	130	31	282	143	54	221	100	60	56	100	89	48	80	70	475	61	246	169	63	66	202	38	57	271	45	64	87
OTU_62	2	6	3	4	50	8	13	5	19	22	3	20	78	31	215	51	90	124	96	50	16	6	20	5	64	33	14	56	14	9	12	8	14	12	17	19	472	26	79	74	12	30	10	1	3	10	6	13	8
OTU_63	234	449	156	614	14	76	28	41	28	28	83	120	28	152	27	207	45	79	79	65	99	38	47	1	127	117	29	61	93	150	294	181	127	29	9	10	70	32	10	23	35	39	27	16	36	59	466	20	19
OTU_64	0	1	0	0	28	5	12	1	7	7	0	2	74	109	43	16	16	26	112	3	31	108	0	0	2	2	1	1	0	7	0	0	2	0	0	0	4	3	2	17	5	2	1	2	10	23	10	4	6
OTU_65	0	2	0	1	0	15	2	1	4	0	0	4	18	6	12	25	8	12	14	12	5	3	2	2	3	2	0	2	1	1	0	1	1	1	0	0	0	2	1	1	1	2	5	3	40	103	19	9	1
OTU_66	6	26	7	10	17	0	6	4	8	34	22	7	24	24	70	15	40	26	52	17	23	17	45	1	52	112	25	33	41	41	55	39	75	96	9	17	32	13	27	11	17	44	76	789	50	27	19	8	16
OTU_67	1	1	2	7	20	12	9	4	5	20	27	1	17	33	65	34	22	40	35	18	18	9	3	147	10	7	4	7	12	5	1	15	9	7	6	7	17	7	7	15	8	14	70	20	20	10	9	24	20
OTU_68	2813	531	210	567	5	8	16	32	25	14	3	49	10	100	22	54	51	46	257	25	37	60	49	11	154	52	18	20	392	104	63	86	34	13	50	7	174	39	38	8	345	92	6	4	9	30	95	4	2
OTU_69	175	93	46	81	13	6	24	26	81	30	3	13	14	56	8	2	13	4	53	9	42	33	0	0	15	8	1	3	27	21	53	9	31	20	2	10	12	14	1	3	26	19	4	3	3	149	51	11	7
OTU_70	113	70	57	19	10	11	12	15	23	7	2	20	9	60	20	36	19	16	262	11	19	38	3	0	13	48	3	3	20	60	137	9	40	1	0	5	6	28	0	0	9	38	8	5	15	70	1	3	5
OTU_71	10	0	1	0	0	2	8	0	1	9	30	2	5	18	4	11	11	11	8	1	4	3	53	270	330	42	60	283	863	35	114	60	808	249	21	34	25	13	98	30	878	18	26	55	11	3	13	1	1
OTU_72	21	22	31	34	21	6	2	0	8	2	4	0	39	46	84	49	44	58	77	46	7	2	13	4	252	8	16	24	21	21	43	42	147	74	98	69	2587	92	119	103	87	141	27	7	5	14	5	33	13
OTU_73	199	324	85	421	4	32	8	12	20	3	0	14	7	77	12	55	17	15	66	13	31	27	12	0	15	32	5	3	22	66	62	57	3	2	4	3	10	24	0	2	6	35	6	4	18	31	77	7	2
OTU_74	8	2	1	5	8	0	1	2	5	36	5	1	61	40	50	28	32	75	51	34	34	7	82	121	80	69	47	105	57	36	29	43	72	209	44	56	49	50	105	80	35	31	37	18	4	19	5	2	17
OTU_75	23	102	23	79	7	58	19	17	77	30	41	13	17	30	7	62	1	11	6	7	26	17	16	9	14	14	3	5	18	33	22	21	32	35	11	6	6	7	4	3	17	35	13	5	10	1	3	1	0
OTU_76	987	1185	222	395	14	59	24	41	43	34	5	89	28	325	24	126	14	70	86	23	198	46	19	3	18	93	11	26	146	195	239	52	105	19	3	18	17	58	7	14	102	119	9	3	30	25	298	15	13
OTU_77	4	2	2	70	0	1	3	7	9	0	63	2	0	16	0	0	4	1	36	4	0	2	2	19	1	9	28	29	9	18	12	17	2	109	31	35	3	46	21	16	8	3	46	48	10	12	1	0	4
OTU_78	7	11	14	21	1	6	5	4	8	0	0	8	4	4	1	2	0	2	8	0	3	12	95	20	685	242	161	233	122	75	82	109	186	68	56	53	250	69	178	66	46	43	253	33	23	15	16	7	5
OTU_79	0	18	55	8	0	0	0	0	0	0	2	0	0	1	1	0	1	0	0	0	19	1	18	2	59	15	37	15	69	854	18	12	16	128	114	29	127	6	43	34	47	34	21	12	84	2	25	3	0
OTU_80	108	30	17	16	13	13	8	13	8	3	6	20	30	55	15	19	17	16	65	11	11	23	6	2	11	3	4	6	19	7	42	2	22	16	3	0	8	8	1	0	9	1	15	4	0	57	20	1	2
OTU_81	17	12	18	51	12	4	49	30	34	20	11	16	11	23	2	6	14	16	14	43	15	12	819	22	86	102	43	119	100	52	394	157	92	338	156	43	91	47	85	146	48	40	37	30	19	10	23	8	6
OTU_82	33	74	45	54	10	15	1	11	16	8	10	57	15	16	20	48	17	10	45	21	8	9	15	1	59	69	6	51	16	49	114	35	35	22	4	7	23	36	6	16	10	20	8	5	18	39	62	4	6
OTU_83	214	51	58	76	19	20	19	26	62	19	1	40	23	74	32	59	28	38	301	27	12	84	27	7	10	14	4	15	43	17	51	33	50	5	10	8	9	10	2	14	49	21	13	3	10	12	10	2	7
OTU_84	3	1	0	2	9	1	39	35	44	37	16	22	20	21	27	10	75	107	153	60	67	52	4	15	7	98	12	10	5	15	7	23	11	9	17	15	36	330	25	11	29	23	28	11	4	21	2	0	1
OTU_85	4	5	3	2	47	36	107	134	118	90	47	107	4976	64	6	1	1	1	4	0	127	162	2	15	6	8	4	4	5	2	24	2	33	2	5	0	5	0	0	1	1	4	2	10	3	0	0	0	1
OTU_86	28	56	24	43	5	11	2	7	13	4	6	25	9	24	22	28	21	23	101	14	4	32	8	6	23	8	6	12	11	15	23	10	62	8	4	5	18	7	1	6	10	12	15	1	8	9	26	4	12
OTU_87	5	5	6	5	76	1	2	0	13	2	4	1	28	24	134	13	8	15	29	4	11	2	57	299	72	61	6	37	27	29	22	23	47	28	41	19	190	114	28	16	22	14	104	126	13	11	12	3	21
OTU_88	346	88	39	88	8	63	22	21	25	16	2	38	17	147	16	67	4	15	33	11	28	34	1	2	16	19	4	12	65	31	35	23	22	2	1	1	2	0	1	3	36	16	8	2	8	52	113	7	6
OTU_89	108	329	145	1210	6	27	8	7	7	3	0	70	15	17	28	68	21	37	60	16	57	15	26	2	17	26	10	15	14	76	378	162	30	3	3	4	4	9	2	2	3	32	4	4	6	13	13	9	5
OTU_90	37	75	3	178	0	1	0	0	1	0	68	255	0	17	7	17	13	20	63	17	11	5	2	29	1	1	0	1	2	6	0	22	2	1	0	0	0	0	0	0	1	3	3	0	0	3	12	1	0
OTU_91	65	282	75	190	6	21	4	3	4	3	0	7	13	58	11	53	9	3	68	5	8	22	2	1	0	12	0	21	10	59	68	10	5	3	4	5	3	3	2	5	12	31	12	9	14	24	50	4	8
OTU_92	13	14	32	25	11	15	20	16	30	24	0	23	21	16	24	20	28	17	46	10	37	75	4	0	0	9	0	0	0	0	17	8	2	1	5	13	5	1	0	1	0	0	177	72	121	209	48	91	54
OTU_93	1407	398	12	114	2	5	1	14	1	2	17	25	2	409	2	1	1	10	24	0	40	30	3	3	21	0	6	0	136	25	4	20	5	17	2	4	0	1	0	2	48	16	1	1	9	17	72	7	3
OTU_94	67	50	37	158	0	16	6	4	2	8	1	38	9	26	5	28	22	25	34	5	19	6	7	0	21	8	7	10	22	24	19	35	19	2	2	0	6	4	1	3	8	10	5	0	4	16	77	1	1
OTU_95	16	29	32	14	0	0	0	1	12	0	3	0	0	1	0	1	0	1	2	2	1	1	67	3	557	72	92	60	68	60	54	60	142	61	95	89	1720	93	390	119	123	202	25	4	7	34	1	63	9
OTU_96	3	3	4	22	25	1	10	2	10	10	0	0	1	27	48	16	18	36	45	10	35	31	15	3	40	38	7	4	7	4	9	15	25	32	14	17	122	21	14	13	17	20	6	2	9	27	18	13	50
OTU_97	32	30	28	126	7	18	4	0	20	7	45	39	8	17	38	39	11	32	27	19	2	10	15	16	26	23	2	8	9	12	31	56	44	5	15	8	17	12	5	2	14	8	26	34	29	32	121	10	8
OTU_98	0	1	1	1	3	5	1	0	2	5	0	1	12	0	3	13	9	8	12	4	1	10	0	0	0	0	0	0	0	0	0	0	3	2	0	1	2	1	0	0	0	0	0	0	21	71	17	1	1
OTU_99	10	8	8	22	3	1	3	1	9	10	15	0	6	3	2	1	2	0	2	7	7	6	55	58	42	32	16	21	8	29	15	55	38	25	45	11	78	102	42	30	33	14	147	101	5	17	8	9	17
OTU_100	11	5	10	51	0	4	0	2	3	2	7	8	3	0	7	28	2	11	6	3	2	0	15	1	32	30	6	20	29	40	67	54	33	0	1	0	1	6	0	0	3	1	2	4	5	4	39	0	0
OTU_101	452	148	46	101	2	28	10	6	11	10	0	15	5	71	19	44	9	15	80	7	10	27	5	0	14	18	1	12	105	46	52	14	19	2	1	0	15	7	2	7	43	30	1	4	26	20	54	9	6
OTU_102	70	36	41	29	1	9	4	6	8	7	0	2	4	29	5	6	4	3	38	4	1	21	3	2	3	11	1	9	29	17	35	3	12	14	0	11	11	15	2	3	20	10	19	6	1	87	5	4	17
OTU_103	8	13	12	10	4	6	10	4	6	2	4	6	10	14	4	10	12	13	29	6	9	13	23	42	60	26	12	38	17	16	41	23	11	35	31	29	36	28	32	18	29	15	54	44	9	49	12	8	14
OTU_104	44	39	11	24	3	57	5	4	2	0	10	13	2	9	8	73	9	13	24	8	5	6	2	2	3	7	3	4	23	16	19	15	7	0	0	0	0	0	0	1	12	3	3	3	3	0	38	2	1
OTU_105	1	2	1	1	0	4	3	2	1	10	3	4	7	3	6	1	6	2	7	3	4	1	8	0	7	3	1	11	1	3	0	1	1	1	2	0	11	6	3	1	1	3	10	2	4	13	13	3	7
OTU_106	275	73	69	83	4	11	4	11	31	5	8	11	8	39	2	18	3	2	12	4	16	13	1	1	7	15	7	5	79	28	35	7	6	5	0	7	13	10	0	2	46	10	13	7	11	21	9	5	3
OTU_107	0	0	1	0	7	8	20	1	0	4	3	2	23	9	14	13	43	17	55	4	7	17	2	3	2	20	0	2	3	4	0	4	0	1	6	13	14	64	8	2	6	1	9	4	5	7	8	6	1
OTU_108	1	4	0	0	5	1	2	0	5	7	3	1	5	11	18	8	13	19	31	5	14	13	4	20	13	15	2	16	9	6	5	17	9	1	12	6	17	38	9	9	13	5	26	6	5	5	2	3	1
OTU_109	42	44	33	128	4	25	3	13	21	8	28	33	10	20	17	50	6	10	17	15	5	7	16	22	26	17	6	6	18	14	37	26	13	7	18	5	31	3	7	4	5	11	9	7	16	9	88	5	4
OTU_110	0	0	0	0	12	4	12	4	2	11	0	5	31	19	32	13	34	20	80	10	3	29	0	0	1	2	2	1	1	2	1	0	1	0	2	0	4	31	5	1	2	0	9	3	4	3	1	7	2
OTU_111	24	35	40	20	1	6	2	2	5	2	0	8	4	2	0	9	1	3	5	0	15	4	3	0	4	21	0	6	6	10	53	0	22	0	2	12	1	21	0	2	2	7	0	0	0	0	6	0	0
OTU_112	18	93	2	34	0	4	1	2	1	2	13	18	3	19	2	16	10	12	20	9	23	3	3	3	10	0	1	0	0	16	0	12	7	0	1	0	1	0	0	0	0	2	1	0	7	19	22	5	0
OTU_113	0	2	0	0	21	0	9	2	8	22	0	2	16	13	36	2	6	32	31	10	24	12	14	1	39	24	6	7	2	10	8	6	27	12	3	13	32	12	1	5	2	2	9	3	13	6	1	2	31
OTU_114	3	35	1	35	0	1	1	0	1	0	11	2	0	11	0	2	1	2	0	1	3	2	6	2	5	8	1	5	8	7	1	3	3	0	0	0	0	0	1	0	0	0	0	0	50	54	63	42	16
OTU_115	273	38	32	20	1	5	6	10	11	6	0	7	2	50	2	2	2	5	26	5	15	15	0	0	7	14	3	5	37	16	22	5	34	0	0	1	10	9	1	7	24	22	4	3	8	44	15	7	0
OTU_116	0	2	0	2	0	1	0	5	10	2	365	0	4	0	0	0	2	0	2	7	0	6	3	41	7	1	3	58	2	1	20	6	9	4	8	6	12	14	9	279	5	19	2	2	0	1	0	0	0
OTU_117	0	0	0	0	0	0	0	0	0	0	0	0	0	0	1	0	0	0	0	0	0	0	0	0	0	0	0	0	0	0	0	0	0	0	0	0	0	0	0	0	0	0	0	1	0	0	0	0	0
OTU_118	520	190	28	70	1	11	11	9	11	2	6	17	2	110	4	24	6	10	26	5	10	9	1	2	3	12	1	0	38	36	39	6	12	2	4	3	5	1	1	0	23	16	3	2	2	13	85	1	7
OTU_119	215	292	81	84	5	7	14	12	5	4	0	6	7	53	19	7	8	9	117	12	3	41	6	0	8	11	3	51	57	105	60	8	21	4	1	3	8	13	0	36	43	79	7	0	15	60	18	8	6
OTU_120	0	0	0	0	37	0	2	4	2	6	5	1	13	139	70	3	19	10	24	17	10	6	3	13	5	2	1	0	2	0	2	1	4	2	0	2	0	0	5	3	0	0	7	2	4	12	3	3	5
OTU_121	19	3	2	3	0	0	0	2	1	0	2	0	2	1	0	1	1	1	2	111	1	0	33	0	7	6	0	4	11	1	23	3	37	73	2	5	11	7	4	73	4	0	5	0	3	0	1	5	0
OTU_122	0	0	0	0	0	0	0	0	0	0	1347	0	0	0	0	0	0	0	0	0	0	0	0	206	0	0	0	0	0	0	0	0	0	0	0	0	0	0	0	0	0	0	0	0	0	0	1	0	0
OTU_123	0	1	0	0	3	0	0	0	0	1	534	0	1	0	0	4	0	1	0	0	0	0	0	70	0	0	0	1	0	0	0	1	0	0	0	0	0	0	0	0	0	0	4	0	0	1	5	0	1
OTU_124	10	10	3	68	0	0	3	0	3	1	5	3	0	66	0	0	0	2	0	0	6	5	1	5	24	0	0	1	2	1	0	10	1	0	0	1	3	0	0	0	0	0	4	2	15	44	55	18	5
OTU_125	13	6	12	31	2	0	6	0	7	9	112	2	6	9	12	2	12	5	17	4	6	6	29	527	45	30	7	10	11	8	14	45	17	23	15	23	62	54	15	22	11	10	85	41	21	22	17	15	8
OTU_126	1	2	1	2	0	0	0	0	0	0	0	0	0	0	0	0	0	0	0	0	0	0	15	0	12	11	8	15	10	15	6	9	3	45	0	0	0	0	0	1	0	0	42	1	7	3	7	0	0
OTU_127	112	96	56	122	0	4	1	4	11	2	3	17	2	3	13	10	14	18	7	14	19	9	14	4	29	42	12	15	55	55	186	41	22	1	0	0	4	7	0	0	29	23	3	2	33	18	50	10	9
OTU_128	1	1	9	0	2	0	3	1	0	7	18	0	2	2	4	0	0	1	2	2	1	0	8	38	4	10	0	0	1	1	20	2	12	3	13	4	3	17	3	2	0	6	95	184	5	0	2	0	0
OTU_129	0	0	0	0	0	0	0	1	0	0	1523	0	0	0	0	0	0	0	0	0	0	0	0	196	0	0	0	0	0	0	0	0	0	0	0	0	0	0	0	0	0	0	0	0	0	0	0	0	0
OTU_130	49	141	31	72	3	13	5	4	11	5	3	15	7	29	1	10	9	11	7	0	17	16	24	2	24	7	5	10	9	39	96	27	5	2	9	6	0	1	0	0	5	19	7	5	26	34	359	13	15
OTU_131	2	1	0	3	4	1	1	4	4	3	1	1	10	12	15	11	16	17	19	8	6	15	13	17	25	77	4	18	17	12	1	14	12	53	26	16	59	274	23	17	33	27	35	92	6	13	7	7	4
OTU_132	8	0	0	0	18	31	40	52	32	36	0	83	3028	101	1	6	28	8	2	1	50	56	0	0	1	0	1	4	4	2	0	0	0	0	0	0	0	1	7	2	44	1	0	0	0	0	0	37	0
OTU_133	19	35	12	35	3	23	1	8	3	6	10	63	13	41	9	60	30	29	32	18	10	7	1	2	1	4	4	0	3	8	12	14	2	0	0	1	0	1	0	0	7	9	21	6	1	6	40	7	2
OTU_134	4	4	6	3	6	2	14	16	27	99	58	13	12	14	2	3	5	13	6	9	10	5	9	16	26	15	6	98	43	70	59	39	16	44	5	39	15	0	21	7	29	13	53	19	12	1	3	1	21
OTU_135	139	159	28	90	8	26	17	18	9	4	9	34	10	145	16	50	15	23	102	18	26	41	3	1	40	14	3	1	17	52	4	17	13	6	0	0	23	1	0	0	11	24	1	6	29	42	80	11	12
OTU_136	12	11	2	16	3	3	4	6	5	6	0	4	15	9	6	7	9	7	10	9	13	8	57	7	36	48	17	65	56	24	57	21	33	32	30	23	71	29	28	69	32	18	52	17	6	16	7	7	7
OTU_137	939	109	12	71	5	10	10	16	13	8	0	13	11	1411	0	2	3	4	81	3	39	37	0	0	3	5	2	1	73	13	3	9	1	0	0	0	0	2	1	0	36	4	1	0	2	2	13	1	0
OTU_138	15	12	8	3	0	10	3	0	2	0	0	1	2	8	1	11	1	1	8	2	1	8	5	4	20	10	1	5	9	3	17	8	32	15	6	8	19	4	1	5	12	7	11	4	10	17	18	8	5
OTU_139	499	134	19	39	12	14	15	13	14	16	12	86	19	446	2	16	6	22	16	4	54	50	2	2	29	10	7	3	100	23	8	8	17	1	1	0	6	1	1	0	53	4	3	0	9	8	53	9	3
OTU_140	121	212	6	30	5	7	10	13	6	4	9	64	13	1577	4	3	4	22	25	2	285	37	0	6	2	2	0	1	10	11	1	0	2	0	0	0	0	0	1	0	10	4	0	0	3	14	82	1	2
OTU_141	40	20	6	10	5	8	16	19	24	10	17	48	20	1265	2	11	3	9	75	7	18	68	1	3	20	0	2	3	14	6	0	3	4	0	0	0	2	0	0	0	3	0	6	0	0	10	5	2	0
OTU_142	110	52	28	38	6	11	25	19	12	17	7	41	25	150	10	17	15	20	58	13	28	39	6	1	17	5	2	10	32	23	31	9	20	2	1	3	12	2	2	0	22	21	4	6	9	7	46	1	8
OTU_143	0	0	0	0	4	3	5	0	0	5	2	1	13	18	25	12	8	12	30	10	6	9	3	8	4	13	3	2	1	0	0	0	1	3	6	9	12	27	3	7	8	2	9	1	1	6	0	2	0
OTU_144	15	17	7	48	3	3	8	0	5	1	8	32	9	65	1	13	26	14	42	20	0	9	8	1	31	11	4	6	8	4	33	22	12	0	0	0	11	3	1	0	2	0	7	0	3	8	111	3	5
OTU_145	6	4	1	30	2	0	0	0	1	0	0	77	0	2	28	37	37	41	45	40	0	0	20	0	35	19	15	12	24	28	29	30	36	4	1	0	1	1	0	0	2	0	0	0	2	0	9	0	2
OTU_146	79	51	15	30	7	18	6	17	7	4	1	26	10	50	6	26	10	14	35	15	13	27	1	0	4	12	0	1	26	13	20	4	0	0	2	0	2	3	0	1	19	2	4	5	9	3	21	0	0
OTU_147	3	8	8	8	1	5	1	10	2	7	0	8	4	5	2	3	1	1	0	0	3	11	16	8	96	48	33	30	23	15	11	28	25	7	17	13	215	28	68	17	19	20	148	15	1	18	13	30	21
OTU_148	2	1	37	1	0	1	2	4	0	2	1	3	110	3	0	0	8	0	1	0	0	1	6	2	45	147	13	138	17	42	12	6	5	1	15	3	27	8	53	27	4	9	7	32	6	1	2	1	0
OTU_149	0	0	0	0	0	0	0	0	0	0	1984	0	0	0	0	0	0	0	0	0	0	0	7	118	1	1	2	2	1	2	1	1	0	0	3	0	2	0	1	0	0	0	0	0	0	0	0	0	0
OTU_150	4	0	0	1	3	2	3	0	9	0	0	4	30	14	10	4	14	23	24	5	4	12	5	3	4	15	5	7	0	1	3	8	7	2	1	5	7	35	10	8	13	2	7	12	3	9	6	4	3
OTU_151	6	0	1	2	6	2	4	5	3	8	0	0	16	6	22	4	4	7	13	1	3	4	12	11	12	15	5	3	5	8	3	10	1	15	11	10	29	3	1	6	7	8	37	92	4	8	3	11	47
OTU_152	59	179	62	193	5	33	14	13	40	15	1	55	12	22	12	39	17	46	19	16	166	32	23	1	29	65	5	13	30	71	321	48	20	1	3	2	6	24	1	5	4	22	3	1	16	13	57	10	9
OTU_153	116	47	14	32	1	46	3	7	1	0	0	5	0	24	1	66	6	7	11	0	7	11	2	0	3	3	0	3	39	17	29	6	5	0	2	0	0	0	1	0	8	6	0	1	5	2	76	2	2
OTU_154	210	94	46	40	3	18	19	28	10	20	10	34	10	293	6	16	7	13	44	10	30	30	9	2	7	9	0	0	52	26	14	5	14	0	3	4	2	3	0	0	26	25	1	3	0	8	12	2	3
OTU_155	89	59	39	55	1	7	0	3	11	1	0	13	7	32	2	11	5	1	20	1	8	8	2	1	13	13	0	12	16	11	25	7	9	0	0	2	7	7	0	1	4	4	5	0	4	13	112	2	3
OTU_156	4	12	0	0	14	1	5	1	9	1	10	4	19	46	7	2	11	12	26	9	14	57	0	0	1	0	0	0	2	4	0	0	0	14	1	0	0	0	2	6	1	3	5	6	0	7	0	1	1
OTU_157	14	20	17	126	2	12	1	0	5	0	3	37	3	2	23	34	21	29	38	23	1	1	12	1	3	7	1	0	4	3	52	48	2	2	0	0	3	1	0	1	2	1	8	2	7	4	52	0	0
OTU_158	0	0	0	1	3	2	9	6	3	2	1	0	30	15	24	13	15	15	24	7	2	8	0	9	3	14	0	0	0	0	0	3	0	0	1	2	2	7	0	0	1	0	6	0	7	8	4	1	0
OTU_159	6	58	2	2	3	51	2	1	7	1	1	5	0	37	0	51	0	2	15	1	4	9	0	0	10	0	3	0	5	9	7	0	2	0	0	0	0	0	0	0	0	3	0	0	1	5	6	4	2
OTU_160	0	0	0	1	0	1	0	2	1	0	8	0	1	0	0	0	0	1	104	0	3	69	22	3	5	0	1	4	4	2	0	0	3	13	6	1	0	0	0	0	2	1	1	1	0	0	0	0	0
OTU_161	0	2	1	3	2	1	3	20	28	6	34	0	4	1	3	4	3	5	5	23	4	1	24	113	19	43	15	12	3	1	8	8	12	16	9	7	9	6	27	4	5	4	12	594	6	4	0	1	1
OTU_162	112	30	11	27	3	3	13	8	6	11	10	38	6	129	5	11	12	18	40	7	22	17	4	5	12	6	2	3	24	15	67	2	10	2	4	1	2	0	5	1	30	4	5	5	4	23	49	6	3
OTU_163	5	1	2	1	0	8	2	3	1	2	3	5	6	6	12	9	0	3	9	2	2	3	0	0	0	1	0	0	0	1	1	0	5	0	0	0	0	0	0	0	1	0	2	59	0	44	5	1	13
OTU_164	12	1	8	1	7	3	1	2	5	6	18	3	28	45	14	6	5	7	8	11	1	2	8	8	22	13	7	11	19	8	27	7	22	57	7	11	27	18	10	8	20	8	84	15	8	10	7	0	40
OTU_165	0	12	4	6	4	3	1	8	4	4	3	17	6	32	2	1	3	9	8	6	7	4	11	0	1	0	0	0	0	5	3	0	2	2	9	2	4	0	0	1	0	7	21	8	0	0	0	0	2
OTU_166	316	58	32	77	5	17	13	42	8	9	4	36	9	149	6	18	14	15	44	14	18	25	4	0	1	6	0	1	58	27	16	14	3	2	5	0	0	0	0	0	61	23	5	0	4	13	57	3	10
OTU_167	12	7	7	15	0	7	2	1	2	0	0	1	11	5	8	11	4	6	12	5	24	1	3	0	1	1	10	2	10	14	9	4	24	4	3	6	1	3	10	0	0	5	1	0	2	10	8	5	1
OTU_168	338	58	35	42	0	20	4	7	2	4	0	14	2	33	3	31	5	1	8	5	3	2	16	0	15	12	5	17	71	36	63	13	26	0	1	3	6	1	0	6	34	5	0	1	3	19	17	4	3
OTU_169	39	354	42	73	0	0	2	3	3	0	8	2	0	8	4	2	2	1	3	1	4	2	8	5	36	27	4	6	10	68	9	24	11	2	6	3	34	8	1	0	5	54	7	2	5	12	96	5	6
OTU_170	0	0	0	0	0	0	0	0	0	0	0	0	0	0	0	0	0	0	0	0	0	0	0	0	0	0	0	0	0	0	0	0	0	0	0	0	0	0	0	0	0	0	0	0	0	0	0	0	0
OTU_171	173	209	49	163	3	22	7	10	9	6	0	11	5	26	3	42	5	6	16	6	16	17	6	0	8	6	0	0	39	35	21	31	13	0	0	1	9	0	0	3	39	42	4	2	0	3	25	6	1
OTU_172	0	0	0	0	0	1	0	0	0	0	0	0	0	0	0	0	0	0	1	0	0	1	0	0	0	0	0	0	0	0	0	0	0	0	0	0	0	0	0	0	0	0	0	0	24	31	21	8	7
OTU_173	4	0	0	0	0	0	1	0	0	0	370	2	0	6	0	0	4	0	2	0	1	10	0	15	0	2	0	0	0	0	0	0	2	0	0	2	0	8	1	1	4	0	0	3	0	1	2	0	0
OTU_174	0	0	0	0	13	33	28	47	26	37	0	45	24	41	13	140	17	22	96	135	45	569	0	0	0	0	0	0	0	0	0	0	0	0	0	0	0	1	0	0	0	0	0	35	2	0	0	0	0
OTU_175	47	18	1	14	0	3	9	3	5	1	7	46	6	141	0	8	6	11	11	4	17	33	1	0	19	1	5	5	21	10	0	12	7	0	0	0	1	0	2	0	12	1	1	0	6	12	45	9	1
OTU_176	122	14	17	18	6	8	11	9	9	5	0	11	13	100	0	0	0	1	12	3	7	14	0	0	6	0	0	0	39	3	0	0	0	1	0	0	3	1	0	4	33	0	13	13	7	18	37	1	2
OTU_177	347	190	7	25	2	9	2	24	4	1	0	11	7	76	2	6	1	5	16	6	17	23	0	1	2	1	2	3	54	33	1	6	5	0	0	0	0	0	0	0	42	6	0	0	5	5	13	3	2
OTU_178	3	5	4	7	0	1	1	9	6	15	0	5	10	1	0	4	3	5	8	5	3	5	1	4	4	0	0	2	0	2	1	6	1	2	1	3	14	1	1	5	0	5	13	1	8	29	2	4	0
OTU_179	0	0	0	0	0	0	0	0	2	0	1493	0	0	0	0	0	0	0	0	0	0	0	0	74	0	0	0	0	0	0	0	0	0	0	0	0	0	0	0	0	0	0	0	0	0	0	0	0	0
OTU_180	6	7	1	22	7	4	3	4	6	3	1	10	1	14	4	3	3	4	8	4	4	4	9	0	20	10	3	9	6	5	24	14	31	0	0	0	9	0	0	3	1	1	8	8	2	7	102	4	5
OTU_181	0	1	0	1	1	1	0	3	0	0	0	2	1	10	0	2	1	3	3	6	5	2	5	6	5	6	5	3	5	2	4	2	13	7	0	12	3	2	6	3	5	8	13	7	4	5	2	7	11
OTU_182	0	0	0	0	0	0	0	0	0	0	805	0	0	1	0	0	0	0	0	0	0	0	0	426	0	0	0	0	0	0	0	0	0	0	0	0	0	0	0	0	0	0	0	0	0	0	0	0	0
OTU_183	55	26	14	34	7	12	8	16	15	15	88	79	18	235	20	17	25	21	62	21	32	26	8	31	7	11	2	2	10	14	36	5	29	0	0	2	5	2	3	0	4	9	5	4	2	13	73	3	2
OTU_184	12	31	25	89	0	21	4	1	6	0	0	2	1	1	0	22	0	0	0	3	1	0	8	1	20	21	6	14	7	22	95	27	29	3	5	2	13	4	1	8	7	18	3	2	3	1	12	0	0
OTU_185	7	12	17	5	1	0	2	0	0	3	0	6	1	1	4	3	2	2	2	0	2	4	20	3	119	32	27	24	16	12	27	25	28	21	12	11	275	25	49	48	16	22	20	4	3	13	1	10	3
OTU_186	45	94	27	27	1	2	7	6	7	1	0	6	1	2	2	14	3	10	9	6	18	4	3	0	15	21	5	1	15	24	15	9	25	3	3	1	6	28	0	0	9	12	7	3	9	8	18	1	4
OTU_187	0	2	1	3	4	0	2	2	2	2	2	0	0	8	10	5	5	14	6	7	1	4	13	1	32	33	6	12	13	8	14	7	9	31	16	26	20	40	6	13	6	7	9	7	1	12	3	3	0
OTU_188	133	19	7	9	3	4	14	15	10	2	27	26	13	650	3	1	3	3	57	4	19	69	0	9	16	1	1	3	23	7	5	2	8	0	1	0	1	0	1	1	12	4	4	0	6	15	21	2	0
OTU_189	0	0	0	0	0	1	0	0	0	0	0	0	1	0	0	0	0	1	0	0	0	0	0	1	0	0	1	0	0	0	0	0	0	0	0	0	0	0	0	0	0	0	0	0	3	0	0	0	0
OTU_190	17	19	16	46	3	0	4	7	7	2	4	23	3	9	5	18	17	17	13	8	19	3	6	0	19	3	0	6	9	5	35	20	5	2	8	0	10	0	0	1	5	1	2	1	7	12	153	4	5
OTU_191	0	0	0	0	0	1	0	0	0	0	952	0	0	0	0	0	0	0	0	0	0	0	0	83	0	0	0	0	3	0	0	1	0	0	0	0	0	0	0	0	0	0	0	0	0	0	0	0	0
OTU_192	0	0	0	2	0	0	0	1	1	0	0	1	0	0	1	0	0	0	0	0	0	1	0	0	0	0	0	2	1	0	0	0	8	0	0	0	0	0	1	0	0	0	0	0	0	0	0	0	1
OTU_193	33	31	17	100	3	1	4	8	14	2	0	17	3	4	10	4	7	11	8	4	11	3	4	0	17	11	5	7	7	7	16	22	8	4	1	0	10	2	1	0	5	11	7	1	4	12	47	8	5
OTU_194	0	2	3	5	2	2	4	1	6	16	0	2	7	15	12	10	13	11	8	13	2	2	15	21	47	34	7	10	13	13	11	13	5	25	5	10	20	2	13	16	9	3	14	1	0	4	0	0	9
OTU_195	2	1	4	5	4	9	6	0	3	3	0	1	5	28	12	23	9	13	9	6	0	4	38	5	53	37	30	11	3	1	6	6	18	8	22	6	111	6	77	19	4	10	0	0	1	6	1	9	7
OTU_196	147	61	26	66	7	9	9	5	12	11	0	7	11	28	3	6	5	5	33	7	36	16	26	0	24	18	3	8	35	18	26	14	20	5	8	0	6	9	3	5	29	9	1	4	15	27	93	13	4
OTU_197	0	0	0	0	5	4	3	0	2	7	0	0	4	16	10	6	10	14	9	6	4	3	0	0	0	1	0	1	0	0	0	0	0	5	0	0	0	0	0	0	0	1	0	0	2	0	0	0	0
OTU_198	16	6	3	28	1	8	1	6	4	2	15	15	4	24	1	12	1	2	9	3	1	10	3	2	6	2	5	6	8	3	3	10	10	0	0	3	1	0	0	0	3	2	3	0	9	9	75	8	5
OTU_199	55	19	4	24	3	1	2	4	4	2	0	2	3	10	7	5	6	9	30	1	6	5	3	0	17	11	0	4	12	18	19	12	1	0	3	1	7	2	1	4	5	3	5	0	0	1	7	0	0
OTU_200	1	0	1	0	0	0	0	0	0	0	7	0	0	1	1	1	0	0	3	1	0	0	3	1	0	0	1	0	0	0	0	0	3	0	1	1	2	1	1	0	2	0	5	2	0	2	0	3	0
OTU_201	0	1	0	2	3	3	2	1	1	4	1	0	12	10	16	9	8	10	20	1	4	2	1	7	5	3	2	3	4	8	4	3	5	8	7	7	8	3	5	3	5	3	9	4	4	5	3	3	4
OTU_202	0	0	0	0	0	0	0	0	0	0	733	0	0	0	0	0	0	0	0	0	0	0	0	27	0	0	0	0	0	0	0	0	1	0	0	0	0	0	0	0	0	0	0	0	0	0	0	0	0
OTU_203	60	63	1	38	0	1	2	1	3	3	3	5	1	21	1	2	0	1	2	2	4	0	0	1	2	2	0	0	5	11	0	4	0	0	0	0	4	0	0	0	7	4	0	0	12	11	9	12	0
OTU_204	45	45	11	82	6	14	6	3	8	7	0	23	15	36	15	35	9	9	26	10	28	12	6	0	8	7	3	7	17	20	15	17	10	0	2	0	1	0	0	1	2	10	17	14	9	73	52	2	6
OTU_205	0	0	1	1	2	1	0	0	2	2	1	1	4	6	3	1	3	3	2	6	2	0	0	0	1	5	4	3	2	0	26	2	0	0	1	0	1	1	0	0	1	2	1	2	0	2	0	0	0
OTU_206	20	1	3	3	0	3	6	7	1	2	114	8	0	203	0	1	4	0	11	2	4	16	1	27	8	5	4	0	12	9	30	2	15	49	1	2	8	2	0	4	12	0	2	16	0	1	0	1	0
OTU_207	3	0	1	9	9	0	6	1	5	8	0	2	7	8	20	9	4	14	12	4	8	1	5	0	12	23	0	0	3	7	11	6	25	1	5	8	27	11	7	9	5	13	4	0	1	0	0	1	5
OTU_208	4	0	1	0	0	0	0	0	2	0	0	0	0	0	3	0	0	0	3	0	0	1	0	0	0	0	0	0	4	1	0	0	2	0	0	0	1	0	0	0	0	0	2	0	1	0	0	0	0
OTU_209	51	51	13	29	5	0	3	1	8	3	0	1	2	3	3	0	0	1	6	3	9	5	9	0	14	3	3	4	18	4	4	21	20	0	2	0	6	6	3	4	10	15	7	3	3	16	19	5	4
OTU_210	0	0	4	0	0	0	1	1	0	0	1	3	2	0	0	3	1	1	0	0	1	1	87	0	344	18	30	160	28	40	6	14	132	39	56	23	72	3	141	18	13	13	117	13	52	12	10	11	0
OTU_211	13	12	24	17	0	5	3	1	3	3	3	4	0	13	5	10	3	11	18	5	2	7	13	0	16	16	4	8	5	8	82	10	10	0	2	0	12	1	0	0	0	2	6	0	2	12	15	9	4
OTU_212	3	5	7	8	5	0	3	1	4	19	6	4	21	20	14	8	24	22	16	8	5	3	39	40	77	8	10	21	27	14	45	21	24	30	6	6	29	2	7	12	23	24	10	0	1	4	3	1	3
OTU_213	5	0	4	0	0	2	0	0	0	0	0	0	1	10	2	0	2	0	3	0	2	2	12	0	16	22	9	21	20	14	19	12	20	27	10	12	20	17	19	36	10	6	9	7	2	0	1	3	0
OTU_214	22	18	5	22	0	3	2	7	0	0	10	27	1	15	9	9	16	15	13	5	5	5	1	4	8	2	0	2	7	7	2	10	8	0	1	0	9	0	0	0	0	1	1	0	3	2	20	3	1
OTU_215	80	30	22	21	1	3	0	4	9	2	0	10	9	26	6	13	6	7	42	6	3	15	8	1	7	17	0	5	13	4	3	3	6	0	1	4	6	11	0	4	18	8	3	1	5	3	2	0	0
OTU_216	118	14	16	4	1	0	0	3	5	1	9	2	0	7	1	1	0	3	17	1	6	7	0	0	0	5	0	0	12	3	7	3	6	0	2	2	1	0	0	0	7	6	0	1	2	0	2	0	0
OTU_217	0	0	0	0	0	0	0	0	0	0	74	0	0	0	0	0	0	0	0	0	0	0	0	14	0	0	0	0	0	0	0	0	0	0	0	0	0	0	0	0	0	0	0	0	0	0	0	0	0
OTU_218	5	1	2	7	1	7	20	13	13	1	18	10	11	5	1	1	2	0	14	19	5	8	71	44	28	34	11	22	18	12	126	30	16	216	17	9	25	16	14	26	19	11	11	3	5	11	4	5	5
OTU_219	7	3	0	13	0	4	3	7	1	6	1	22	0	40	8	14	10	8	22	8	2	1	1	2	1	2	0	0	7	1	1	0	0	0	0	0	0	0	0	0	2	0	1	1	0	3	24	0	1
OTU_220	0	0	0	0	4	1	45	57	24	60	18	69	2	1	4	1	74	79	55	66	57	39	0	4	0	0	0	0	1	0	0	0	0	0	0	0	0	0	0	0	0	0	0	0	0	0	0	0	0
OTU_221	1	0	2	0	1	0	5	2	0	0	259	1	0	4	0	0	2	0	1	0	0	0	0	14	1	6	0	1	0	0	0	0	4	0	1	1	3	4	1	0	3	0	0	0	0	0	0	0	1
OTU_222	14	5	1	3	4	6	5	7	7	2	0	28	4	189	0	0	4	6	14	0	17	23	0	0	3	2	2	0	15	3	2	3	14	1	0	0	1	0	1	0	4	3	0	0	3	17	15	2	3
OTU_223	237	78	2	17	1	4	3	1	7	3	0	17	1	86	0	2	0	6	5	1	17	10	0	1	4	0	0	0	39	10	0	1	5	0	0	0	4	0	0	0	20	6	0	0	0	4	18	3	1
OTU_224	69	34	9	6	0	5	2	1	1	1	0	0	3	11	4	17	1	1	13	2	1	4	0	3	4	1	1	2	16	4	1	0	4	0	0	0	3	0	0	1	9	5	0	0	2	6	15	2	0
OTU_225	0	0	0	0	4	0	0	6	3	0	2	0	7	8	7	12	7	8	7	5	1	0	0	2	4	3	1	1	0	1	1	2	1	5	0	0	0	0	0	0	0	2	9	0	0	0	7	3	5
OTU_226	0	0	0	0	2	2	0	0	5	1	0	0	0	5	3	1	3	3	8	2	2	7	0	0	3	0	0	4	2	2	0	1	3	10	0	1	0	0	0	0	0	0	0	11	2	1	3	0	2
OTU_227	9	9	11	9	0	2	0	0	1	0	35	0	1	4	0	7	1	1	11	6	0	8	4	19	4	2	0	3	4	1	1	6	30	0	0	0	1	4	0	0	5	2	0	0	0	3	0	1	8
OTU_228	7	1	1	1	3	2	4	2	3	4	0	0	6	5	11	7	6	2	8	4	4	2	1	20	8	6	4	11	1	1	1	4	9	15	7	4	20	14	11	8	8	7	22	8	2	4	4	1	0
OTU_229	1	0	0	1	0	1	2	0	0	0	1	0	8	27	7	3	10	20	16	7	0	0	2	0	0	10	12	7	1	2	6	33	4	3	6	3	14	20	110	23	11	22	1	8	0	0	5	0	0
OTU_230	0	2	0	1	1	1	8	1	0	1	0	0	14	10	18	4	7	13	17	4	11	9	1	4	4	16	2	8	3	10	5	3	10	3	12	11	18	71	5	9	7	4	3	12	2	4	0	4	0
OTU_231	18	12	6	39	0	2	0	3	2	0	0	1	0	2	1	8	1	1	2	3	0	0	1	0	1	1	2	0	7	5	2	11	2	0	0	0	0	1	0	0	6	0	4	1	2	4	13	2	0
OTU_232	52	2	2	21	0	0	3	7	3	3	5	12	1	220	1	3	0	6	66	5	8	35	0	4	19	3	0	1	13	0	0	1	4	0	0	0	2	1	0	0	3	0	0	0	0	2	0	0	0
OTU_233	15	16	2	10	1	5	2	6	3	0	6	6	0	18	4	6	2	7	7	4	2	5	0	4	4	1	0	1	3	6	2	1	4	0	0	3	1	1	2	0	2	1	0	0	3	7	24	0	0
OTU_234	11	27	10	23	3	1	4	2	6	2	0	5	0	3	1	2	3	0	5	2	7	1	1	0	9	3	1	4	2	10	22	6	2	7	0	4	2	7	1	0	1	5	0	3	6	5	26	6	3
OTU_235	31	129	22	160	0	1	0	1	19	0	9	6	2	1	1	4	4	9	5	11	0	1	12	1	22	10	2	3	9	46	16	38	15	0	6	0	6	3	0	0	0	16	5	0	14	14	261	6	8
OTU_236	49	291	35	212	5	4	7	3	5	7	0	28	7	17	4	10	9	21	5	6	46	19	20	1	13	8	7	6	11	49	41	47	15	0	1	0	4	10	0	1	11	32	1	0	15	6	130	2	6
OTU_237	31	5	3	1	1	1	1	1	1	1	0	1	2	5	3	1	0	0	1	30	1	3	9	0	0	2	0	1	8	1	8	1	27	12	4	5	0	2	1	5	2	2	1	0	2	0	0	0	0
OTU_238	25	47	17	11	0	2	0	2	1	0	0	2	4	0	0	9	0	5	4	0	4	1	4	0	4	8	0	4	7	33	23	0	5	0	1	3	2	3	0	0	8	12	3	2	1	6	11	2	0
OTU_239	1	0	0	2	1	1	0	2	3	2	173	0	16	3	2	0	0	3	8	1	0	28	1	19	9	1	0	3	1	1	2	1	0	10	0	1	4	1	1	0	0	1	1	0	1	1	2	1	0
OTU_240	3	1	0	0	3	0	0	2	0	0	1	3	2	4	3	1	4	6	3	0	1	0	1	0	3	0	0	3	0	0	1	4	3	1	1	5	47	6	0	2	1	3	10	2	0	1	0	1	0
OTU_241	23	30	23	47	7	9	8	16	7	7	2	9	7	15	3	4	5	1	9	24	10	7	18	3	50	19	1	7	7	9	40	27	109	20	19	20	51	19	13	13	16	30	15	161	26	25	12	4	13
OTU_242	1	1	0	0	2	0	0	0	6	1	7	1	1	4	2	1	3	1	4	3	3	2	4	0	48	234	5	3	27	3	0	3	7	4	3	22	29	17	58	3	8	4	4	2	0	0	1	0	0
OTU_243	0	2	0	0	2	8	3	0	0	2	2	2	6	2	17	20	18	17	21	6	1	4	0	7	11	5	1	3	9	0	3	1	4	13	10	5	38	3	1	20	0	0	5	1	0	1	1	1	1
OTU_244	8	19	8	23	0	4	0	0	1	1	2	4	2	10	0	2	4	6	1	1	4	1	3	0	22	11	3	2	2	9	8	14	2	0	0	1	16	12	0	1	4	4	6	0	9	13	50	6	4
OTU_245	1	1	6	20	0	0	0	0	3	2	0	16	0	1	6	10	2	8	9	6	2	0	2	0	5	2	0	6	2	1	4	6	2	0	0	0	0	0	0	0	1	0	1	5	13	8	15	9	9
OTU_246	0	0	0	0	0	0	0	0	0	0	601	0	0	0	0	0	4	1	2	0	0	0	0	135	0	0	0	0	0	0	0	0	0	0	0	0	0	0	0	0	0	0	0	0	0	0	0	0	0
OTU_247	19	11	10	10	1	2	7	3	0	1	4	3	5	9	2	8	1	3	9	2	0	8	2	0	14	7	2	10	9	4	9	3	4	6	2	5	21	2	2	6	8	4	7	1	2	24	6	7	3
OTU_248	0	0	0	0	0	0	0	0	0	0	89	0	0	0	0	0	0	0	0	0	0	0	0	23	0	0	0	0	0	0	0	0	0	0	0	0	0	0	0	0	0	0	0	0	0	0	0	0	0
OTU_249	22	16	21	16	1	6	4	7	8	3	16	23	6	91	2	17	2	3	6	1	10	13	8	4	19	4	2	3	6	10	26	8	4	0	0	0	3	0	0	0	3	2	1	5	4	11	50	2	1
OTU_250	64	93	38	354	0	1	0	1	4	0	0	6	0	4	2	4	2	5	11	3	3	3	12	0	19	16	3	16	12	29	24	82	17	1	0	1	3	2	0	1	2	3	3	0	12	11	130	4	7
OTU_251	1	0	5	0	1	0	3	4	3	19	52	7	4	11	6	4	4	10	27	11	4	7	8	35	16	1	3	2	2	2	21	6	14	3	0	2	5	4	6	3	6	4	4	0	2	1	0	3	4
OTU_252	7	14	0	37	2	7	6	9	3	4	2	41	5	74	15	54	21	31	33	14	9	7	0	0	0	1	0	0	0	4	0	10	1	0	0	0	0	0	0	0	1	1	0	0	0	0	1	0	0
OTU_253	12	13	8	12	1	4	2	2	4	4	0	5	3	4	0	1	0	1	0	0	7	1	0	0	2	5	0	0	2	6	8	3	2	0	0	0	8	2	0	1	1	1	2	3	2	4	6	0	1
OTU_254	4	3	1	0	1	14	0	1	2	0	0	9	1	2	5	17	5	8	10	5	0	1	3	0	10	10	9	5	7	33	8	12	27	1	0	0	2	0	0	1	0	3	0	3	3	3	9	0	0
OTU_255	0	0	0	0	0	0	4	0	0	0	8	0	2	2	1	1	5	5	5	1	3	1	0	1	0	1	0	0	0	0	2	0	0	0	0	3	0	0	0	0	0	0	8	1	5	21	1	4	0
OTU_256	0	1	1	3	0	0	15	26	5	7	235	16	0	0	0	0	37	19	13	17	16	11	1	48	1	0	0	0	0	0	0	0	0	0	0	0	2	0	0	0	0	0	0	0	0	0	0	0	0
OTU_257	4	0	0	0	1	1	6	11	14	5	3	2	3	3	0	0	1	3	3	8	3	4	1	1	0	0	0	0	0	0	0	0	0	0	0	0	0	0	0	0	0	0	0	0	0	0	0	0	1
OTU_258	0	0	0	0	0	0	0	0	0	0	218	0	1	0	0	0	0	0	1	0	0	0	0	30	0	0	0	0	0	0	0	0	0	0	0	0	0	2	1	0	0	0	1	1	0	0	0	0	0
OTU_259	0	0	0	0	7	0	0	0	0	1	1	1	3	5	8	3	1	2	5	2	2	1	4	1	0	5	0	0	0	3	2	0	7	0	0	2	0	4	2	8	0	0	5	0	0	0	0	0	3
OTU_260	49	11	0	12	0	1	2	2	4	2	6	4	2	345	0	0	1	3	41	1	8	26	4	0	5	0	1	0	9	3	0	3	7	0	0	0	7	0	1	0	4	0	0	0	3	12	7	2	0
OTU_261	0	0	0	0	0	0	5	6	0	3	10	5	0	0	0	0	4	1	3	5	5	4	0	1	0	0	0	0	0	0	0	0	0	0	0	0	0	0	0	0	0	0	0	66	0	0	0	0	0
OTU_262	1	1	4	5	0	0	0	4	0	0	30	0	0	0	0	3	1	0	0	1	1	0	0	17	0	2	0	2	0	3	19	5	11	0	0	0	1	1	0	0	0	0	6	1	0	0	1	1	0
OTU_263	0	0	0	0	2	0	0	0	2	1	0	0	0	0	0	0	0	5	4	0	2	5	0	0	0	0	0	0	0	0	0	1	0	0	0	0	1	0	0	0	0	0	0	0	0	0	0	0	0
OTU_264	26	28	16	47	4	14	10	11	11	5	0	27	5	54	10	25	12	18	16	11	6	12	10	0	14	16	4	18	15	13	41	32	18	9	2	4	2	4	0	5	7	2	3	0	10	5	25	2	2
OTU_265	0	0	0	0	6	3	3	0	3	1	5	2	3	5	14	0	4	8	2	0	5	0	6	0	14	8	7	7	5	7	7	2	28	13	10	8	13	2	5	2	10	6	2	10	3	1	0	0	2
OTU_266	1656	48	25	22	2	0	3	5	5	3	21	9	1	154	0	0	2	2	22	3	9	17	0	11	13	0	0	1	221	1	2	1	5	3	0	1	1	1	0	5	109	3	4	0	4	12	12	7	3
OTU_267	38	12	7	27	0	1	2	1	1	2	0	3	2	10	0	6	4	4	23	5	1	4	12	0	162	20	9	12	38	19	27	26	6	0	1	0	21	1	0	1	12	4	1	2	1	6	9	1	4
OTU_268	0	1	2	0	0	2	2	1	0	2	0	3	1	0	0	1	0	5	0	0	10	0	0	0	0	1	1	0	4	2	1	1	3	0	0	0	0	0	0	0	2	0	0	0	13	0	0	0	0
OTU_269	0	0	0	0	9	2	1	0	4	0	0	0	15	4	17	2	12	16	21	4	2	1	2	1	0	0	0	0	0	0	0	0	0	0	0	0	0	0	0	0	0	0	0	1	0	0	0	0	0
OTU_270	4	2	3	12	1	0	0	3	3	2	38	3	0	6	4	0	0	0	12	1	6	1	0	21	7	2	2	0	1	0	9	0	8	3	0	0	0	0	0	0	0	0	2	0	1	6	2	4	2
OTU_271	1	0	0	0	5	0	3	1	1	0	0	1	7	7	5	4	2	12	25	2	7	21	0	2	0	0	0	0	0	1	0	0	0	0	0	0	0	0	0	0	0	1	4	1	3	0	2	0	2
OTU_272	30	33	11	20	0	0	2	3	0	1	1	3	1	2	0	3	3	1	2	0	4	2	4	0	16	10	4	8	14	21	65	7	19	0	0	3	1	3	0	1	2	7	0	0	0	4	27	1	0
OTU_273	0	0	0	0	2	1	0	7	0	1	6	0	3	0	0	0	0	0	200	1	0	168	0	2	0	0	0	0	0	0	0	0	1	0	0	6	0	2	0	1	0	0	0	0	1	0	0	0	1
OTU_274	101	316	68	199	0	10	6	6	10	7	5	41	19	53	14	34	21	25	19	4	30	9	21	0	39	32	8	23	18	96	88	58	25	8	7	7	13	10	4	9	10	47	5	5	22	15	102	7	7
OTU_275	0	3	0	0	0	0	0	0	0	0	0	0	0	1	0	0	0	0	1	0	0	0	0	0	11	4	4	2	10	159	2	3	21	9	0	55	43	7	43	20	8	10	7	7	6	5	0	0	0
OTU_276	9	21	8	26	2	0	2	0	2	0	5	11	0	7	5	7	5	6	3	2	0	1	10	2	42	9	5	5	5	13	13	16	7	2	0	2	6	3	1	0	1	5	11	0	1	9	16	7	0
OTU_277	0	0	0	0	0	0	0	0	0	0	7	0	0	0	0	0	0	0	0	0	0	0	0	1	0	0	0	0	0	0	0	0	0	0	0	0	0	0	0	0	0	0	11	39	4	0	0	0	0
OTU_278	3	1	3	2	0	0	0	2	0	1	0	2	1	3	0	4	3	0	2	0	0	0	2	0	10	1	0	5	0	2	14	0	2	8	0	0	1	0	0	0	6	0	0	1	5	2	0	4	0
OTU_279	10	10	1	7	1	6	3	7	4	2	1	17	4	281	0	1	0	3	1	1	24	19	1	0	5	3	0	0	5	1	1	3	3	0	0	0	2	1	0	0	3	0	1	0	1	13	54	3	2
OTU_280	1	0	0	0	0	0	0	0	0	0	0	0	0	0	0	0	0	0	0	4	0	0	11	1	5	6	2	3	4	2	3	0	21	36	0	1	2	3	0	2	2	0	0	0	5	2	0	3	0
OTU_281	43	7	0	4	2	2	1	1	2	0	10	29	1	106	4	2	1	6	30	5	3	29	0	0	8	0	1	0	15	1	1	1	0	1	0	0	0	0	0	0	5	0	0	0	0	7	4	1	0
OTU_282	2	0	0	5	0	2	2	3	1	1	0	4	0	21	9	12	6	8	19	5	6	8	0	0	2	0	0	0	1	0	0	1	1	0	0	2	0	0	0	0	1	0	0	0	0	0	14	0	0
OTU_283	4	16	6	10	1	3	4	5	5	1	0	4	0	4	2	2	8	7	4	0	15	0	12	0	6	1	1	2	10	9	83	3	2	0	4	0	0	4	0	2	2	3	0	2	11	1	18	1	6
OTU_284	3	95	4	47	0	1	0	2	1	2	4	5	0	3	1	1	0	0	3	2	24	0	0	0	1	0	0	0	0	1	0	0	1	0	0	0	0	0	0	0	1	3	0	0	7	2	3	4	1
OTU_285	46	18	9	30	2	5	2	1	3	3	0	7	3	28	3	3	1	6	21	1	8	5	0	0	8	3	0	1	8	3	14	3	0	0	3	1	0	1	0	1	1	2	1	3	1	9	35	4	0
OTU_286	1	1	0	0	0	0	0	0	0	0	5	0	9	16	0	5	5	7	8	2	3	0	0	8	9	2	1	1	4	1	9	4	11	6	3	1	6	2	7	0	0	3	0	8	1	4	5	4	5
OTU_287	24	9	1	26	0	0	4	4	1	1	2	7	3	58	0	0	4	1	4	0	11	5	4	0	10	0	3	1	19	7	1	3	6	0	0	0	0	0	0	1	3	6	3	0	4	5	12	1	2
OTU_288	11	3	5	7	1	2	1	0	4	0	2	1	2	17	1	0	0	3	3	2	0	2	0	6	3	1	2	3	2	0	16	2	4	0	1	1	1	1	0	3	1	7	1	2	3	21	4	2	1
OTU_289	1	0	0	0	2	0	0	1	0	0	0	2	3	4	6	3	1	8	6	5	3	1	3	0	19	10	3	7	1	5	1	2	33	12	5	13	22	12	13	6	11	7	0	0	1	0	1	0	0
OTU_290	1	5	1	4	0	1	1	2	0	8	0	0	4	5	13	4	1	9	2	1	3	0	5	0	19	9	11	4	15	8	7	14	39	28	11	10	29	7	5	12	13	11	3	0	5	1	2	2	0
OTU_291	0	0	0	0	14	4	6	2	2	7	0	3	2	4	18	2	8	24	10	0	12	6	1	0	8	0	1	0	0	1	2	0	1	3	1	0	6	1	3	0	2	3	0	3	2	4	1	0	1
OTU_292	0	0	0	0	0	0	0	0	0	0	1	0	0	0	0	0	0	0	0	0	0	2	0	0	0	0	0	0	0	0	0	0	0	0	0	0	0	0	0	0	0	0	0	0	0	0	0	0	0
OTU_293	6	7	1	18	0	4	0	0	0	0	12	6	0	0	3	6	5	9	6	5	1	0	5	1	6	0	0	0	1	7	3	6	5	0	0	0	2	0	0	0	0	0	0	1	2	5	29	3	0
OTU_294	180	52	3	9	2	2	3	3	2	1	1	4	3	153	0	2	0	1	19	4	41	11	1	0	10	0	1	1	31	14	1	0	5	0	0	0	1	0	0	0	16	4	0	1	1	0	4	0	0
OTU_295	0	0	0	0	0	0	0	0	0	0	86	0	0	0	0	0	0	0	0	0	0	0	0	25	0	0	0	0	0	0	0	0	0	0	0	0	0	0	0	0	0	0	0	0	0	0	0	0	0
OTU_296	0	4	0	2	0	1	0	0	0	0	0	0	0	0	1	0	0	0	1	1	0	1	24	0	11	13	5	0	5	6	2	5	29	11	5	1	7	0	0	6	1	2	3	2	10	0	1	0	1
OTU_297	0	0	0	0	0	0	0	0	0	0	29	0	0	0	0	0	0	0	0	0	0	0	0	3	0	1	0	2	0	0	0	0	0	0	0	0	0	0	0	0	0	0	1	1	0	0	0	0	0
OTU_298	0	1	0	1	1	0	1	4	0	1	59	3	2	2	1	0	3	11	141	5	6	61	1	4	0	0	4	0	1	4	1	3	4	15	6	5	3	1	5	0	0	4	2	1	5	0	1	2	1
OTU_299	0	0	0	0	3	0	0	0	0	0	0	0	3	9	13	3	3	0	4	0	3	2	0	0	0	0	2	0	0	0	0	1	0	0	1	1	0	0	1	0	0	0	7	16	0	3	1	1	0
OTU_300	0	0	0	0	0	0	0	0	0	0	203	0	0	0	0	0	0	0	0	0	0	0	0	36	0	0	0	0	0	0	0	0	0	0	0	0	0	0	0	0	0	0	0	0	0	0	0	0	0
OTU_301	3	4	1	7	1	0	0	2	3	6	5	1	2	2	2	5	1	2	2	3	0	3	8	4	2	8	3	2	3	4	2	3	4	0	4	2	9	1	7	3	1	1	4	3	2	3	1	1	0
OTU_302	0	1	0	2	0	2	0	0	0	0	0	1	7	0	2	3	1	0	3	0	3	5	2	0	1	1	1	2	1	1	0	2	1	3	1	2	2	1	1	0	0	1	7	5	1	6	3	0	0
OTU_303	3	0	3	3	0	0	0	3	4	6	3	0	5	1	0	0	1	3	1	0	2	3	16	7	100	59	19	39	29	16	5	13	11	20	47	24	276	51	79	80	19	23	20	46	0	5	1	8	1
OTU_304	26	10	14	5	1	2	1	2	2	3	0	5	1	19	7	4	1	2	5	5	3	7	3	0	6	8	3	3	8	3	17	5	1	0	4	0	0	1	0	0	8	1	7	1	1	2	6	1	1
OTU_305	1	0	1	3	0	1	0	0	1	0	0	0	0	0	0	2	0	1	0	0	0	0	0	0	5	2	0	0	2	1	5	3	2	5	1	0	0	0	0	0	0	0	30	4	0	5	5	2	2
OTU_306	38	52	11	76	2	5	3	4	9	4	0	5	5	6	1	6	9	3	6	0	4	7	4	0	19	4	6	7	15	10	40	16	3	6	4	3	15	5	4	0	7	12	4	5	5	13	20	5	6
OTU_307	0	0	3	0	0	0	0	0	0	0	27	0	0	0	0	0	0	0	0	0	0	0	0	7	0	2	0	0	0	0	4	0	0	0	0	0	2	10	0	1	0	0	14	0	0	0	0	1	0
OTU_308	20	26	9	73	0	17	2	5	3	1	12	27	3	8	5	19	14	16	26	16	3	5	10	5	17	10	7	8	22	16	23	37	17	1	1	0	0	0	0	0	4	5	6	0	6	7	47	5	2
OTU_309	73	9	1	2	0	1	0	0	2	0	0	2	0	3	0	0	0	2	1	0	1	3	0	0	1	0	1	0	16	0	0	1	0	0	0	0	0	1	0	0	6	0	6	0	4	5	29	0	0
OTU_310	4	3	2	27	0	0	0	0	0	0	0	0	0	18	0	0	0	0	0	0	3	0	0	0	4	0	0	2	0	0	14	1	1	0	0	0	0	0	0	0	0	1	6	0	3	3	945	4	0
OTU_311	3	0	8	12	0	0	4	6	9	0	1	3	7	5	0	0	1	0	7	9	1	0	54	14	21	25	8	9	10	8	156	56	25	179	17	5	22	8	9	23	17	5	5	2	3	4	0	4	1
OTU_312	6	13	0	4	0	1	1	1	2	1	8	1	0	14	0	1	0	2	2	0	8	1	0	6	0	0	0	0	2	1	0	0	1	0	0	0	0	0	0	0	1	0	0	0	0	2	3	0	0
OTU_313	0	0	0	0	0	0	0	0	0	0	409	0	0	0	0	0	0	0	0	0	0	0	0	49	0	0	0	0	0	0	0	0	0	0	0	0	0	0	0	0	0	0	0	0	0	0	0	0	0
OTU_314	0	0	0	0	0	0	0	0	0	0	168	0	0	0	0	0	0	0	0	0	0	0	0	44	0	0	0	0	0	0	0	0	0	0	0	0	0	0	0	0	0	0	0	0	0	0	0	0	0
OTU_315	2	2	14	4	0	0	0	0	0	0	0	53	5	0	11	19	23	26	51	25	0	0	0	0	0	1	0	0	0	1	7	0	0	0	1	0	0	3	0	0	0	1	4	3	0	0	2	0	0
OTU_316	10	9	6	13	0	4	5	3	0	1	3	11	3	11	2	8	5	8	11	4	0	5	0	3	2	1	0	0	3	1	2	3	2	0	0	0	2	2	0	0	1	2	0	1	1	1	10	0	1
OTU_317	12	11	20	22	1	2	2	1	2	0	0	0	2	12	4	7	2	1	13	1	4	5	0	0	4	7	0	4	1	3	17	3	11	0	5	0	2	2	1	2	1	6	1	2	0	13	2	0	2
OTU_318	0	0	0	0	0	0	0	1	0	0	7	0	0	0	0	0	0	0	1	1	0	1	0	4	1	0	2	0	0	0	0	0	3	2	0	1	3	0	0	0	1	3	0	0	0	0	0	0	0
OTU_319	8	8	2	34	3	3	0	1	1	3	0	4	4	1	3	6	5	7	3	6	6	3	1	0	5	3	2	1	0	2	13	14	4	2	0	1	0	0	0	0	0	0	0	0	12	6	29	3	3
OTU_320	60	16	7	14	0	3	5	1	7	3	1	4	2	15	0	4	0	5	7	2	6	9	2	1	2	0	0	0	13	2	1	0	1	0	2	0	1	2	0	0	19	3	0	0	7	7	13	4	4
OTU_321	0	0	0	0	0	0	0	0	1	3	2	0	6	8	4	11	7	11	9	1	1	0	0	0	0	0	0	1	0	0	0	0	0	0	0	0	0	0	0	0	0	0	0	0	0	0	0	0	11
OTU_322	0	0	0	0	0	0	0	0	0	0	46	0	0	0	0	0	0	0	0	0	0	0	0	20	0	0	0	0	0	0	0	0	0	0	0	0	0	0	0	0	0	0	0	0	0	0	0	0	0
OTU_323	0	0	0	0	0	0	0	0	0	0	245	0	1	0	0	0	0	0	0	0	0	0	0	7	0	0	0	0	0	0	0	0	0	0	0	0	0	0	0	0	0	0	0	0	0	0	0	0	0
OTU_324	0	0	0	0	0	0	1	2	1	17	12	2	6	0	4	4	5	6	3	17	0	0	2	11	4	1	0	1	0	3	0	0	0	0	0	5	0	0	0	3	0	1	2	0	6	2	1	0	1
OTU_325	1	3	0	1	1	7	0	0	1	0	0	2	0	2	4	17	2	0	1	1	0	3	0	0	0	1	0	0	0	0	0	0	11	0	0	1	0	1	0	0	0	0	0	0	2	15	3	2	3
OTU_326	4	4	12	3	2	3	10	11	9	6	2	2	1	2	3	0	2	5	23	9	4	4	21	0	6	18	6	9	9	7	107	9	14	88	9	8	8	6	10	10	3	2	6	2	3	1	1	0	2
OTU_327	48	14	14	17	1	4	1	0	0	1	6	1	0	10	0	8	1	0	9	0	2	2	3	0	0	9	0	1	4	1	33	1	3	1	0	0	0	3	0	4	8	1	0	0	0	3	9	7	0
OTU_328	63	118	1	11	2	2	0	3	5	3	0	5	1	203	0	3	0	5	11	4	30	12	1	0	2	0	0	0	5	6	0	1	1	0	0	0	1	0	0	0	1	3	0	0	1	2	4	1	0
OTU_329	0	0	0	0	4	2	0	2	0	4	0	3	5	10	2	1	1	0	2	4	1	3	0	1	8	16	7	2	8	5	13	3	2	8	0	4	1	2	2	0	1	3	1	3	3	3	1	1	5
OTU_330	0	0	0	0	0	3	1	0	4	2	2	0	0	2	6	4	1	4	1	0	1	3	11	35	17	3	1	1	1	6	2	4	0	0	2	10	11	4	1	6	1	2	6	0	0	2	0	5	0
OTU_331	0	0	0	0	0	0	0	0	0	0	37	0	0	0	0	0	0	0	0	0	0	0	0	17	0	0	0	0	0	0	0	0	0	0	0	0	0	0	0	0	0	0	0	0	0	0	0	0	0
OTU_332	1	0	0	0	1	3	1	0	1	4	0	0	9	7	6	2	4	8	15	1	2	8	1	3	0	2	1	2	0	2	3	1	2	1	2	5	4	7	1	2	1	2	0	1	1	5	3	4	0
OTU_333	33	4	2	2	3	1	4	6	4	3	0	2	1	89	0	0	0	0	3	0	6	3	0	0	0	0	0	0	8	0	0	0	0	0	0	0	0	0	0	0	7	0	0	0	0	0	1	0	0
OTU_334	0	1	0	2	0	7	0	0	0	0	0	0	2	0	4	7	1	0	4	3	0	3	0	0	3	0	0	0	0	0	0	2	0	0	0	0	0	1	0	0	0	0	1	0	6	12	83	7	5
OTU_335	0	0	0	0	0	0	0	0	0	0	20	0	0	0	0	0	0	0	0	0	0	0	0	63	0	0	0	0	0	0	0	0	0	0	0	0	0	0	0	0	0	0	0	0	0	0	0	0	0
OTU_336	0	2	1	5	1	0	2	0	0	1	2	2	0	6	1	0	7	8	2	7	0	1	3	1	4	0	0	0	0	2	0	4	2	3	0	1	0	0	3	4	2	3	8	71	0	2	4	0	7
OTU_337	0	0	0	0	0	0	0	0	0	0	0	0	0	0	0	0	0	0	0	0	0	0	0	1	0	0	0	0	0	0	0	0	0	0	0	0	0	0	0	0	0	0	0	0	0	0	0	0	0
OTU_338	0	0	0	0	0	0	16	28	18	32	28	36	2	0	0	3	23	12	13	20	23	11	0	2	0	0	0	0	0	1	0	0	0	0	0	0	0	0	0	0	0	0	0	0	0	0	0	0	0
OTU_339	0	0	0	0	0	0	0	0	0	0	1	0	0	0	0	0	0	0	0	0	0	0	0	0	0	0	0	0	0	0	0	0	0	0	0	0	0	0	0	0	0	0	0	0	0	0	0	0	0
OTU_340	0	0	1	1	0	0	0	0	3	1	2	0	0	0	1	2	1	3	0	1	2	3	0	0	7	4	2	2	3	6	0	2	4	2	1	2	6	1	1	5	2	6	5	1	1	0	4	1	0
OTU_341	1	0	0	3	0	0	0	0	0	0	6	13	0	1	3	7	8	6	16	3	0	0	2	3	0	0	0	1	1	0	2	1	4	0	3	0	0	0	0	0	1	0	0	0	7	24	260	10	8
OTU_342	0	0	0	0	4	0	1	0	0	0	0	2	6	3	15	2	1	14	2	0	26	5	3	0	5	1	2	4	1	1	2	1	5	3	1	0	0	1	0	0	0	0	6	2	0	0	1	0	2
OTU_343	0	1	0	2	2	0	0	0	0	2	2	0	0	0	4	1	2	2	5	0	0	1	2	1	1	0	0	0	1	1	0	2	0	0	1	1	0	1	0	0	0	0	4	4	2	7	0	2	0
OTU_344	5	19	3	5	0	2	2	4	2	1	52	0	1	3	1	1	1	2	4	0	8	1	14	31	213	18	6	18	7	24	15	20	4	1	1	1	28	3	1	1	1	4	21	2	3	3	2	3	5
OTU_345	0	4	0	0	0	2	0	1	0	0	2	0	0	2	0	5	1	0	6	0	0	1	0	0	1	0	0	1	0	4	13	0	5	0	0	0	1	4	0	0	0	1	0	0	0	7	5	2	4
OTU_346	0	0	0	0	0	0	11	23	2	18	30	19	0	0	0	0	18	31	35	42	12	26	0	7	0	0	0	0	0	0	0	0	0	0	0	0	0	0	0	0	0	1	0	0	0	0	0	0	1
OTU_347	1	4	0	0	3	0	0	0	0	1	0	0	0	0	1	0	0	2	1	0	1	0	1	0	7	12	3	4	16	5	33	1	26	13	1	2	5	1	0	0	5	1	7	0	7	0	0	0	0
OTU_348	0	0	0	0	0	0	0	1	0	0	1	0	0	0	0	0	0	0	0	3	1	1	0	1	0	0	0	0	0	0	0	0	0	0	0	0	0	0	0	0	0	0	0	62	0	0	0	0	0
OTU_349	1	1	0	0	0	0	0	0	0	0	117	0	2	3	0	0	0	0	0	1	0	0	0	17	7	0	0	0	0	1	1	1	9	0	0	0	2	0	0	0	0	0	0	1	8	29	21	12	5
OTU_350	14	56	9	73	0	0	1	0	0	3	0	0	0	0	0	1	0	1	2	0	0	0	1	1	2	1	1	0	0	8	16	27	0	0	0	0	0	0	0	0	0	7	1	0	5	9	13	3	8
OTU_351	5	3	0	3	1	2	1	0	0	0	9	3	4	19	2	3	1	1	5	5	1	1	0	0	2	4	1	1	2	3	2	1	1	0	0	0	1	0	0	0	0	0	4	2	0	2	1	2	0
OTU_352	29	87	0	42	1	5	1	5	4	0	0	17	0	14	3	2	3	4	18	5	1	0	0	1	2	3	3	2	8	19	15	10	1	0	0	0	0	0	0	0	3	7	0	0	3	4	11	4	2
OTU_353	1	4	2	4	7	0	0	0	2	3	0	0	4	0	5	3	0	3	2	0	5	1	12	1	31	21	4	4	6	3	8	13	27	11	6	3	49	14	5	3	5	14	1	1	1	1	0	2	2
OTU_354	0	0	0	0	0	0	0	0	0	0	0	0	0	0	0	0	0	0	0	0	0	0	0	0	0	0	0	0	0	0	0	0	0	0	0	0	0	0	0	0	0	0	0	0	0	0	0	0	0
OTU_355	1	0	0	0	0	0	0	0	4	0	99	0	3	0	3	1	0	0	0	0	0	0	0	21	7	0	3	2	2	0	0	4	2	0	1	0	0	4	5	0	3	2	3	0	0	0	0	1	0
OTU_356	11	8	2	4	5	4	4	2	12	7	1	11	9	85	3	2	1	0	7	3	9	21	0	0	0	0	0	0	3	0	6	0	0	0	0	0	0	0	0	0	2	3	1	0	2	1	1	0	0
OTU_357	0	0	1	0	0	0	0	0	0	0	21	0	0	0	0	0	1	1	0	0	0	0	0	3	0	0	0	0	0	0	0	0	0	0	0	2	0	0	0	0	0	0	2	0	0	0	0	0	0
OTU_358	0	0	0	0	0	0	0	0	0	0	446	0	0	0	0	0	0	0	0	0	0	0	0	25	0	0	0	0	0	0	0	0	0	0	0	0	0	0	0	0	0	0	0	0	0	0	0	0	0
OTU_359	2	1	0	3	0	0	0	0	0	0	0	0	0	0	0	0	0	0	0	0	0	0	0	0	1	3	0	0	4	0	0	0	0	0	0	0	0	0	0	0	1	0	1	2	0	0	0	0	0
OTU_360	0	0	0	0	2	0	0	0	0	0	0	1	3	2	6	0	1	1	12	0	3	2	2	3	3	7	1	1	0	0	3	1	1	0	3	1	3	18	0	0	3	1	7	1	0	2	1	0	0
OTU_361	26	23	7	64	1	2	3	8	14	5	0	5	3	6	4	5	1	3	4	3	11	5	5	0	4	4	1	2	6	7	8	16	13	0	0	0	3	2	1	7	8	3	0	0	9	2	14	1	0
OTU_362	0	0	0	0	0	0	0	0	0	0	1	1	0	0	0	0	0	0	2	0	0	0	0	0	0	0	0	0	0	0	0	0	0	0	0	2	0	0	0	0	0	0	0	0	0	0	0	0	0
OTU_363	0	0	0	0	0	0	1	3	35	1	109	1	0	0	0	0	6	1	2	2	5	1	0	17	0	0	0	0	1	0	1	0	2	6	0	1	4	1	1	1	0	0	3	0	0	0	0	0	0
OTU_364	1	1	1	0	4	5	0	4	1	0	0	1	9	7	3	4	2	2	1	3	0	1	1	2	2	0	0	3	0	3	6	2	0	4	4	11	22	2	4	7	5	7	6	2	2	5	3	0	7
OTU_365	2	1	4	0	1	0	0	0	0	3	0	1	2	1	4	7	2	0	0	2	0	5	2	1	6	8	0	13	4	5	25	0	7	3	3	2	1	3	1	8	3	2	1	4	1	1	0	5	0
OTU_366	21	13	8	22	0	5	0	6	6	5	0	2	0	11	3	4	1	2	13	0	5	7	1	0	7	8	1	2	11	1	6	2	4	0	7	3	8	2	1	5	6	0	4	1	5	2	56	4	2
OTU_367	2	4	1	0	0	0	0	0	0	0	0	0	0	0	0	0	0	0	0	0	0	0	1	0	19	3	16	17	1	4	3	3	2	2	3	1	130	8	49	9	3	11	4	0	0	0	1	1	0
OTU_368	10	21	7	2	0	0	0	1	0	0	0	0	1	1	3	0	0	1	3	0	1	0	2	0	2	5	2	3	4	5	36	0	7	0	0	8	1	10	1	2	5	4	6	4	2	3	15	0	1
OTU_369	0	0	0	0	0	0	0	0	0	0	4	0	0	0	0	0	0	1	0	0	0	0	0	0	0	0	0	0	0	0	0	0	0	0	0	0	0	0	0	0	0	0	0	0	0	0	0	0	0
OTU_370	0	1	0	0	0	0	0	0	3	0	1	0	0	0	0	0	0	1	0	0	0	1	0	1	0	0	0	0	0	0	0	0	0	0	0	0	1	0	0	0	0	0	0	0	0	0	0	0	0
OTU_371	14	11	29	23	0	1	0	0	1	0	2	0	0	0	0	6	2	0	1	0	0	0	0	0	19	0	0	6	0	0	16	20	3	0	3	3	15	1	0	2	0	2	19	3	0	3	0	31	6
OTU_372	147	271	51	171	3	3	3	2	7	3	1	19	7	38	7	9	10	15	18	5	41	9	10	2	11	19	3	6	57	70	42	27	19	6	0	0	1	7	1	0	21	33	0	0	4	14	18	4	2
OTU_373	0	0	0	0	0	0	36	33	18	29	12	32	0	0	0	1	74	44	45	32	36	37	0	1	0	1	0	0	0	0	0	0	0	1	0	0	0	0	0	0	0	0	0	0	0	0	0	0	0
OTU_374	34	9	4	2	0	2	4	3	4	3	7	6	0	49	0	2	2	3	7	0	2	3	0	0	0	1	0	0	4	2	4	0	1	0	0	0	0	0	0	0	2	2	2	0	3	4	14	0	2
OTU_375	2	0	0	0	1	0	0	0	0	0	0	1	0	3	0	2	0	2	0	1	0	0	2	0	5	5	4	1	0	4	2	2	7	1	2	2	2	1	2	3	2	2	2	0	0	0	3	0	0
OTU_376	0	0	0	0	0	0	0	0	0	1	215	0	0	3	0	0	0	0	0	0	0	0	0	28	0	0	0	1	0	0	0	0	3	0	0	0	0	0	0	2	0	0	0	0	1	0	1	0	0
OTU_377	41	42	0	4	0	3	0	1	0	0	0	12	1	39	5	1	1	4	8	0	4	7	0	0	1	0	0	1	8	8	0	1	0	0	0	0	0	0	0	0	1	3	0	0	0	1	2	1	0
OTU_378	73	28	1	1	5	4	0	13	0	0	0	5	1	38	0	1	0	1	28	1	5	11	0	0	0	6	0	0	8	1	5	1	1	0	0	0	0	0	0	0	4	1	0	0	0	0	4	0	0
OTU_379	0	0	0	0	0	0	54	1	27	8	0	8	0	0	0	0	68	9	2	8	8	1	0	0	0	0	0	0	0	0	0	0	0	0	0	0	0	0	0	0	0	0	0	0	0	0	0	0	0
OTU_380	2	1	4	24	0	0	0	2	0	0	26	0	0	0	0	0	0	0	0	0	1	1	0	3	7	0	2	0	6	2	3	5	6	0	0	0	0	1	0	0	0	0	2	0	0	2	3	0	0
OTU_381	0	0	2	2	4	0	0	0	0	2	0	0	5	7	9	2	3	4	2	1	0	0	0	0	1	4	0	1	2	0	0	0	0	0	0	0	0	0	0	0	0	2	0	0	1	1	0	0	6
OTU_382	0	0	0	1	0	0	11	28	12	31	94	30	0	2	0	0	16	10	26	23	4	20	0	15	0	0	0	0	0	0	0	1	0	0	0	0	0	0	0	0	0	0	0	0	0	0	0	0	0
OTU_383	0	0	0	0	0	0	0	0	0	0	0	0	0	0	0	0	0	0	0	0	0	0	0	0	0	0	0	0	0	0	0	0	0	0	0	0	0	0	0	0	0	0	0	0	0	0	0	0	0
OTU_384	2	1	1	2	0	0	0	0	0	7	0	0	1	0	1	0	1	0	0	0	0	0	0	0	6	0	0	0	0	0	0	0	0	0	1	0	6	0	0	1	3	1	8	7	0	2	0	0	2
OTU_385	0	0	0	0	4	7	2	0	1	3	5	0	2	23	19	13	5	10	19	4	3	2	0	0	0	1	0	0	0	0	0	0	0	0	0	0	0	1	0	0	0	0	0	0	0	1	0	0	2
OTU_386	0	0	1	0	0	0	0	1	0	0	0	0	0	0	0	0	0	0	0	0	0	0	0	1	0	0	0	0	1	0	14	0	0	0	0	0	0	0	0	0	0	0	0	1	4	0	1	0	0
OTU_387	1	7	0	1	0	0	0	0	0	0	0	0	0	1	4	0	0	0	3	0	0	0	1	0	0	3	0	0	0	0	3	0	0	0	0	0	3	0	0	0	0	1	4	86	13	1	1	1	2
OTU_388	0	0	0	0	1	0	35	9	23	24	2	22	2	2	0	1	49	58	26	19	38	9	0	4	0	0	0	0	0	0	0	0	0	0	0	0	0	0	0	0	0	0	0	0	0	0	0	0	0
OTU_389	0	0	0	0	0	0	0	0	0	0	96	0	0	0	0	0	0	0	0	0	0	0	0	24	0	0	0	0	0	0	0	0	0	0	0	0	0	0	0	0	0	0	0	0	0	0	0	0	0
OTU_390	0	0	1	2	0	2	3	3	1	0	22	0	0	1	2	4	1	0	7	0	0	5	0	0	2	0	1	1	1	3	8	0	15	3	1	0	0	2	0	0	0	2	1	0	2	1	2	0	0
OTU_391	1	0	0	0	0	2	0	1	0	0	147	0	0	0	0	0	1	0	0	0	0	0	0	15	2	0	0	0	1	1	1	1	0	3	0	1	2	0	0	0	1	0	0	3	5	1	0	2	6
OTU_392	1	0	0	0	2	3	0	0	0	3	4	2	4	1	2	4	1	3	2	3	1	0	0	0	0	0	0	0	0	0	0	0	0	0	0	0	0	0	0	0	1	0	2	0	2	11	2	0	0
OTU_393	0	0	0	1	2	0	59	36	36	25	80	20	1	0	2	0	59	60	23	40	50	22	0	16	0	1	0	2	0	3	0	2	14	13	2	0	0	0	0	1	1	1	0	0	0	0	0	0	0
OTU_394	0	0	0	16	0	0	0	3	0	0	12	0	0	1	0	0	0	1	0	0	0	0	0	0	0	0	0	0	0	0	0	0	0	0	0	0	0	0	0	0	0	0	0	0	0	0	0	0	0
OTU_395	4	18	3	36	2	0	7	9	4	9	64	3	1	5	2	2	1	3	6	1	6	4	42	6	3	10	5	9	1	9	5	38	17	20	18	5	18	16	11	16	13	17	286	5659	274	25	7	144	11
OTU_396	0	0	3	1	0	0	0	0	0	0	887	0	0	0	0	0	0	0	0	0	0	0	0	15	0	0	0	0	0	0	0	0	0	2	0	0	0	0	0	0	0	0	0	0	0	0	0	0	0
OTU_397	0	0	0	0	0	0	0	0	1	0	75	0	0	1	1	1	2	2	1	0	0	0	0	11	0	0	0	1	1	0	4	0	0	2	2	0	1	0	0	0	1	0	0	9	0	0	0	0	1
OTU_398	0	0	0	1	0	0	0	0	1	0	0	0	1	0	0	0	0	0	0	0	0	0	0	0	0	0	0	0	0	0	0	0	1	10	3	0	1	3	0	0	5	2	0	53	0	0	0	0	0
OTU_399	28	26	3	13	1	2	4	0	0	0	2	1	1	5	0	0	1	3	11	2	2	5	1	0	4	2	1	2	6	8	0	1	2	0	2	0	2	0	0	0	9	8	0	0	0	2	3	0	0
OTU_400	1	6	7	4	2	1	1	1	1	2	121	0	0	2	0	0	0	0	1	0	1	3	3	10	5	8	1	0	1	9	25	2	14	64	6	5	11	14	4	9	7	10	0	2	0	1	2	2	1
OTU_401	0	0	0	0	0	0	0	0	0	2	0	0	1	1	1	1	0	1	0	0	0	0	1	0	0	1	0	0	1	1	0	0	0	0	0	0	0	0	0	0	0	0	0	0	0	0	0	0	0
OTU_402	0	0	0	0	0	0	0	1	0	0	329	0	0	0	0	0	0	0	0	0	0	0	0	32	0	0	0	0	1	0	0	0	0	0	0	0	0	0	0	0	0	0	0	0	0	0	0	0	0
OTU_403	1	0	0	0	0	0	4	9	5	19	21	7	0	0	1	0	8	7	8	11	3	15	0	1	0	0	0	0	0	0	0	0	0	0	1	0	5	0	0	1	0	0	0	0	0	0	0	0	0
OTU_404	133	27	3	13	0	3	4	7	5	4	27	14	5	71	0	4	2	2	7	2	20	12	2	6	10	1	0	1	22	5	9	2	0	0	0	0	2	0	0	0	6	0	0	0	5	25	18	5	3
OTU_405	14	17	15	40	1	1	0	0	4	0	0	5	2	0	2	4	4	5	10	1	7	0	3	3	12	7	0	2	3	5	4	11	4	0	3	1	7	6	0	0	3	5	12	2	3	2	24	1	0
OTU_406	0	0	0	0	0	0	6	23	9	11	8	8	1	0	0	0	23	12	18	14	13	14	0	1	1	0	0	0	0	0	0	0	0	0	0	0	0	0	0	0	0	0	0	0	0	0	0	0	0
OTU_407	18	5	2	2	1	4	2	8	2	1	0	12	2	46	3	5	4	3	7	5	3	8	0	0	1	1	0	0	1	3	0	1	0	0	0	1	1	0	1	0	4	1	5	0	0	1	4	0	1
OTU_408	1	0	0	0	0	0	0	0	0	0	0	0	0	0	0	0	0	0	2	17	0	0	3	0	2	1	0	4	4	0	3	0	10	24	0	2	3	0	0	3	0	0	1	0	1	0	1	1	0
OTU_409	3	2	5	1	0	14	0	0	3	0	0	0	0	0	0	18	0	1	0	0	0	0	0	0	0	0	0	0	0	1	4	2	1	0	0	0	0	0	0	0	0	1	0	0	4	0	0	0	0
OTU_410	1	7	4	18	0	0	0	1	0	0	0	3	0	0	1	1	3	0	2	1	0	3	0	0	1	2	0	0	2	1	4	7	3	0	0	0	1	1	0	0	0	0	0	1	6	5	17	1	0
OTU_411	0	0	0	0	2	0	3	0	1	1	0	1	4	3	5	1	2	3	10	0	1	7	3	2	3	9	0	1	0	0	0	3	7	2	3	1	1	39	2	5	1	1	5	9	2	18	0	0	8
OTU_412	2	0	0	1	0	1	0	0	0	0	4	0	2	3	0	2	1	1	0	2	1	2	3	4	2	2	0	0	1	0	1	0	7	0	0	0	0	3	0	0	1	0	1	0	0	2	0	0	0
OTU_413	0	0	0	0	0	0	0	0	0	0	367	0	0	0	0	0	0	0	0	0	0	0	0	30	0	0	0	0	0	0	0	0	0	0	0	0	0	0	0	0	0	0	0	0	0	0	0	0	0
OTU_414	0	0	0	0	0	0	0	0	0	0	0	0	0	0	0	0	0	0	0	0	0	0	0	0	0	0	0	0	0	0	0	0	0	0	0	0	0	0	0	0	0	0	0	0	0	0	0	0	0
OTU_415	8	1	6	33	0	0	2	0	0	0	0	6	3	1	1	4	3	1	4	1	3	1	0	0	1	2	0	0	2	1	4	12	3	0	0	0	0	0	0	0	0	0	0	0	1	0	4	1	0
OTU_416	244	37	3	15	2	4	3	1	0	5	8	5	1	33	0	5	4	5	0	2	101	2	4	0	1	0	0	2	34	4	0	2	1	0	1	0	0	0	0	0	17	0	3	0	6	3	7	6	0
OTU_417	3	0	3	0	1	0	0	0	0	0	10	0	0	0	3	1	1	1	1	1	0	0	6	55	27	7	0	9	1	4	2	3	18	11	15	5	79	13	6	5	15	22	8	0	0	0	0	1	0
OTU_418	0	0	0	0	0	1	0	0	0	0	1	0	0	3	2	2	0	0	2	0	1	0	11	2	7	3	6	3	2	1	5	2	1	2	2	0	6	1	4	4	2	3	3	5	1	1	0	0	3
OTU_419	0	0	0	0	0	0	16	7	2	6	31	2	0	0	0	0	11	7	6	5	15	11	0	10	0	0	0	0	0	0	0	0	0	0	0	0	0	0	0	0	0	0	0	0	0	0	0	0	0
OTU_420	3	7	8	19	0	2	1	0	3	0	10	8	0	5	0	1	1	3	7	0	6	2	3	0	2	5	0	1	0	2	4	6	3	0	0	0	1	5	0	0	0	3	0	0	1	3	2	0	2
OTU_421	33	38	55	178	57	81	61	72	235	104	12	65	66	35	163	192	124	129	149	134	67	97	32	35	31	25	18	53	11	15	23	62	49	42	35	77	25	35	30	35	16	39	54	57	16	20	8	66	20
OTU_422	0	0	0	0	3	1	5	0	0	0	0	0	7	3	9	2	6	4	13	2	2	3	0	0	0	0	0	3	2	0	0	1	0	0	0	2	0	3	1	1	0	0	2	1	0	0	0	0	9
OTU_423	0	0	0	0	0	0	0	0	0	0	54	0	0	0	0	0	0	0	0	0	0	0	0	15	0	0	0	0	0	0	0	0	0	0	0	0	0	0	0	0	0	0	0	0	0	0	0	0	0
OTU_424	7	1	1	4	1	3	0	0	0	0	0	0	1	1	3	0	1	5	1	1	0	1	1	0	4	1	0	1	2	0	3	2	5	2	0	0	0	0	0	0	2	1	2	0	7	1	16	1	1
OTU_425	0	0	0	0	0	0	0	2	2	0	0	0	4	2	5	2	0	10	0	1	11	4	1	1	0	0	0	0	0	0	0	0	0	0	0	0	0	0	0	0	0	1	0	0	0	0	0	0	4
OTU_426	0	0	0	0	0	0	0	0	0	0	0	0	0	0	0	0	0	0	0	0	0	0	0	0	0	0	0	0	0	0	0	0	0	0	0	0	0	0	0	0	0	0	0	0	0	0	0	0	0
OTU_427	0	1	4	0	0	4	0	0	0	0	0	0	0	0	0	0	0	0	0	0	0	0	0	0	3	2	0	2	2	4	3	4	0	7	0	0	0	0	0	0	0	0	37	3	1	4	1	6	0
OTU_428	68	14	6	17	0	2	2	6	2	0	0	7	3	15	0	11	0	1	8	2	5	2	0	0	0	0	0	0	10	1	0	0	0	0	0	0	0	0	0	0	10	0	0	2	0	0	0	1	0
OTU_429	0	0	0	1	2	1	0	0	0	0	0	0	0	3	2	0	0	4	1	1	1	1	1	0	3	7	1	1	2	2	6	2	1	1	1	0	2	0	0	2	1	2	10	3	0	0	0	1	0
OTU_430	0	0	0	0	0	0	0	0	0	0	326	0	0	0	0	0	0	0	0	0	0	0	0	16	0	0	0	0	0	0	0	0	0	0	0	0	0	0	0	0	0	0	0	0	0	0	0	2	0
OTU_431	0	0	1	0	0	0	0	1	0	0	28	0	1	0	0	0	0	0	2	1	0	0	0	8	0	0	0	0	0	0	0	1	0	2	0	0	1	0	0	0	0	0	1	5	0	0	0	0	0
OTU_432	0	0	0	0	0	0	0	0	0	0	0	0	0	0	0	0	0	0	0	0	0	0	0	0	0	0	0	0	0	0	0	0	0	0	0	0	0	0	0	0	0	0	0	0	0	0	0	0	0
OTU_433	1	2	0	6	0	0	0	0	0	3	0	5	3	1	3	0	9	3	7	1	1	1	2	1	11	3	1	1	2	1	1	4	0	0	0	0	1	0	0	0	0	0	0	2	0	0	12	1	0
OTU_434	14	12	12	304	0	5	0	0	0	0	32	2	0	0	1	2	2	3	0	1	0	0	1	2	2	0	2	0	0	1	0	47	0	0	0	0	0	0	0	1	0	0	0	0	3	0	11	0	0
OTU_435	0	0	0	0	0	0	0	0	0	0	4	0	0	0	0	0	0	0	0	0	0	0	0	1	0	0	0	0	0	0	0	0	0	0	0	0	0	0	0	0	0	0	0	0	0	0	0	0	0
OTU_436	0	0	0	0	0	0	0	0	12	0	2	0	0	0	0	0	0	0	0	0	0	0	0	0	0	0	0	0	0	0	0	0	0	0	0	0	0	0	0	0	0	0	0	0	0	0	0	0	0
OTU_437	7	11	10	35	1	2	1	0	3	2	1	4	0	1	2	5	4	2	6	2	6	2	2	0	9	4	0	3	1	1	21	10	1	0	0	0	4	3	0	1	0	2	3	2	9	9	20	2	5
OTU_438	34	4	5	14	1	1	2	1	1	1	0	7	3	60	0	6	2	3	9	4	1	6	0	0	1	0	0	0	1	2	0	1	1	0	0	0	1	0	0	0	0	3	2	3	2	4	3	6	0
OTU_439	0	0	0	0	0	0	0	0	0	0	39	0	0	0	0	0	0	0	0	0	0	0	0	2	0	0	0	0	0	0	0	0	0	0	0	0	0	0	0	0	0	0	0	1	1	0	0	0	0
OTU_440	0	0	2	0	5	2	0	0	0	1	0	0	1	1	2	0	0	1	1	0	0	2	1	0	0	0	0	0	0	0	0	1	0	0	0	0	0	0	0	0	0	0	7	0	0	0	2	0	0
OTU_441	0	0	1	0	0	0	0	0	0	9	0	2	0	0	3	0	0	1	0	2	0	1	3	0	9	0	1	0	6	3	0	0	1	0	6	10	4	3	0	0	0	0	7	0	0	0	0	0	0
OTU_442	0	0	0	0	0	0	0	1	0	0	0	0	0	2	5	0	3	1	0	3	1	1	1	0	1	0	0	1	1	1	1	2	1	0	1	0	0	1	0	0	1	1	0	33	1	1	0	0	3
OTU_443	0	0	0	1	0	0	0	0	0	0	7	0	0	0	2	0	0	0	0	0	0	0	1	0	3	1	4	18	0	1	0	0	8	8	0	0	5	2	5	45	0	0	2	0	2	9	1	21	2
OTU_444	1	3	0	0	0	0	0	0	0	0	1	0	0	0	0	0	0	0	0	0	1	3	0	5	0	0	0	0	0	3	0	0	3	0	0	0	0	1	0	0	0	1	0	2	0	0	0	0	0
OTU_445	32	15	1	7	1	9	1	0	4	0	1	0	0	22	0	2	0	0	0	0	13	1	3	0	6	0	0	0	14	4	0	1	1	0	0	0	2	0	1	0	2	1	0	0	0	0	3	0	0
OTU_446	144	9	5	6	0	1	2	2	0	0	5	1	0	22	0	0	0	0	2	0	0	3	0	0	0	0	0	0	14	0	0	0	0	0	0	0	0	0	0	0	4	0	0	0	0	0	1	1	0
OTU_447	0	0	1	2	0	1	0	0	2	0	0	6	0	0	1	5	1	4	4	0	0	0	0	0	1	0	1	0	0	1	2	0	1	0	1	0	0	0	0	1	0	0	0	0	10	6	13	4	6
OTU_448	0	0	0	1	0	0	0	1	0	0	0	2	0	0	0	0	3	0	0	4	0	0	4	1	1	3	0	0	1	0	10	3	1	0	2	0	2	2	1	1	1	0	0	0	0	0	0	0	0
OTU_449	9	2	0	1	1	11	0	1	1	0	1	1	0	0	1	8	3	6	1	0	1	0	0	0	0	0	0	0	1	1	0	2	0	1	2	0	0	1	0	0	3	0	0	1	0	1	1	1	0
OTU_450	0	0	0	0	0	0	0	0	0	0	175	0	0	0	0	0	0	0	0	0	0	0	0	19	0	0	0	0	0	0	0	0	0	0	0	0	0	0	0	0	0	0	0	0	0	0	0	0	0
OTU_451	1	2	2	7	12	3	0	15	11	8	0	3	8	6	2	0	5	8	2	0	4	3	0	0	1	0	0	0	0	2	2	6	0	1	0	0	0	1	0	0	0	0	0	0	0	0	0	0	0
OTU_452	0	0	0	0	0	0	0	0	0	0	16	0	0	0	0	0	0	0	0	0	0	0	0	8	0	0	0	0	0	0	0	0	0	0	0	0	0	0	0	0	0	0	0	0	0	0	0	0	0
OTU_453	0	0	0	1	0	0	1	0	0	2	0	0	4	2	6	0	1	1	5	3	0	1	1	0	0	1	0	1	1	0	1	0	1	0	1	0	1	1	0	1	1	0	5	0	0	0	0	0	3
OTU_454	18	6	3	3	0	3	1	2	3	4	4	7	0	3	2	0	1	2	7	0	0	5	0	1	1	1	0	0	7	1	2	2	2	0	0	0	0	0	0	0	6	1	0	0	1	3	4	0	2
OTU_455	7	0	0	0	0	0	2	0	2	2	2	4	0	0	0	0	0	2	0	1	0	9	0	2	1	5	0	0	3	0	0	4	0	0	0	0	0	0	2	0	0	0	0	1	0	0	0	0	0
OTU_456	0	0	0	0	0	0	0	0	0	0	0	0	0	0	0	0	0	0	0	0	0	0	0	0	0	0	0	0	0	0	0	0	0	0	0	0	0	0	0	0	0	0	0	0	0	0	0	0	0
OTU_457	11	25	2	35	1	6	1	1	4	2	1	3	6	13	1	6	0	4	9	4	7	4	6	0	0	1	0	0	1	12	8	8	13	0	2	0	0	4	0	2	2	3	0	0	5	6	8	0	0
OTU_458	2	2	1	2	0	5	0	4	1	6	7	4	1	23	0	4	1	1	2	2	2	3	0	0	3	2	0	0	0	0	8	0	2	0	0	0	1	0	0	0	1	1	0	0	0	1	1	2	0
OTU_459	0	1	0	0	0	0	0	0	0	1	119	0	1	0	0	0	0	1	2	0	0	0	0	24	0	0	0	0	0	0	0	0	0	0	0	0	0	0	0	0	0	0	0	0	0	0	0	1	0
OTU_460	15	5	5	5	0	1	5	1	2	1	2	5	2	18	3	5	1	3	11	4	4	3	0	0	1	4	0	1	7	5	2	2	2	0	0	1	1	0	0	0	4	0	0	1	0	3	13	4	0
OTU_461	2	0	0	0	1	0	0	0	0	0	0	1	3	16	2	0	0	1	3	2	0	0	4	0	14	8	2	4	21	0	0	0	5	0	0	0	1	1	4	1	0	0	0	3	0	1	0	0	0
OTU_462	7	2	0	1	9	1	0	1	1	6	0	0	0	14	10	3	0	3	4	2	1	0	1	0	7	15	5	5	17	3	0	3	3	8	0	1	3	2	7	1	6	0	7	8	0	0	3	1	1
OTU_463	1	0	0	3	0	0	0	0	0	0	0	0	0	5	0	0	0	0	0	0	0	0	3	0	4	5	3	2	15	3	3	3	10	2	0	0	0	0	0	0	0	0	1	0	1	3	6	0	0
OTU_464	2	0	1	0	0	1	0	0	0	0	0	2	0	3	0	4	2	2	4	1	0	1	0	0	0	0	0	1	0	0	0	0	0	0	0	0	0	0	0	0	0	0	0	0	0	4	0	0	0
OTU_465	14	23	5	65	1	1	0	0	2	1	7	8	0	3	1	7	5	1	12	2	1	0	2	0	4	0	3	3	2	10	12	13	2	0	0	0	0	0	0	1	0	6	0	1	4	4	15	0	1
OTU_466	48	1	1	1	2	8	10	10	10	7	0	22	6	370	1	3	3	4	43	2	14	45	0	0	0	0	0	0	23	1	1	0	0	3	0	0	0	0	0	0	8	0	0	0	0	15	2	0	0
OTU_467	3	0	0	0	0	0	0	0	0	0	11	0	1	0	3	0	0	0	0	0	4	4	1	1	0	0	0	0	3	0	0	0	0	0	0	0	3	1	0	0	1	1	1	0	0	0	0	0	0
OTU_468	0	0	0	0	0	0	2	0	0	0	0	0	0	0	0	0	0	0	0	0	0	0	1	4	1	0	0	0	1	0	0	0	0	0	0	0	0	0	0	1	0	0	0	0	2	0	0	0	0
OTU_469	0	0	0	0	0	0	0	0	0	0	0	0	0	0	0	0	0	0	0	0	0	0	0	0	0	0	0	0	0	0	0	0	0	0	0	0	0	0	0	0	0	0	0	0	0	0	0	0	0
OTU_470	0	0	1	4	0	0	0	2	1	0	0	0	1	2	4	0	0	0	0	0	0	0	0	3	1	2	1	0	0	0	1	0	3	4	2	3	4	1	2	2	2	3	5	3	2	0	0	1	1
OTU_471	14	7	6	27	0	0	0	0	0	0	0	2	0	4	0	0	0	0	0	0	1	0	0	0	4	3	3	6	1	4	4	6	6	0	0	0	0	0	0	0	0	2	0	0	6	4	20	4	1
OTU_472	0	0	0	0	0	0	17	1	7	7	0	5	0	1	0	0	18	12	21	5	18	11	0	0	0	0	0	0	0	0	0	0	0	0	0	1	0	0	0	0	0	0	0	0	2	0	0	0	0
OTU_473	0	0	0	0	0	0	0	0	0	0	7	0	0	0	0	0	0	0	0	0	0	0	0	1	0	0	0	0	0	0	0	0	0	0	0	0	0	0	0	0	0	0	0	0	0	0	0	0	0
OTU_474	13	6	1	5	0	6	0	0	0	0	2	8	1	9	0	5	0	1	6	1	1	4	2	0	0	0	0	0	5	0	4	0	2	0	0	0	0	0	0	2	4	0	0	1	0	0	2	0	0
OTU_475	9	6	1	33	4	0	1	1	0	2	0	2	0	0	1	0	3	5	0	3	4	0	2	0	3	1	0	0	0	3	1	9	3	0	0	0	1	0	0	0	0	1	0	0	1	4	5	1	2
OTU_476	222	19	1	4	2	3	1	2	0	1	0	9	3	147	0	0	0	8	4	0	77	10	0	0	1	0	0	0	15	1	0	0	2	0	0	0	0	0	0	0	14	4	0	0	0	0	0	1	0
OTU_477	17	21	5	5	2	1	0	2	3	6	0	1	0	7	3	2	1	4	3	0	1	4	0	0	3	3	0	3	14	6	4	4	4	0	1	0	3	0	0	0	10	7	0	0	0	1	15	0	0
OTU_478	0	0	0	0	0	2	21	11	9	27	35	36	0	0	0	1	29	36	21	25	33	27	0	6	0	0	0	0	0	0	0	0	0	0	0	0	0	0	0	0	0	0	0	0	0	0	0	0	0
OTU_479	0	0	0	0	3	0	0	0	0	0	1	2	1	0	0	0	1	0	0	1	0	1	1	6	0	0	1	1	0	0	0	2	1	1	0	0	0	0	0	0	0	0	4	0	3	3	1	0	0
OTU_480	0	0	0	0	0	0	0	0	0	1	0	0	0	0	0	0	0	0	1	0	0	0	0	0	2	0	0	0	0	0	0	0	0	0	0	0	0	0	0	0	0	0	1	0	0	0	0	1	0
OTU_481	0	0	0	0	0	0	0	4	0	0	100	1	3	0	0	0	0	0	0	0	0	2	0	154	0	0	0	0	0	0	0	0	3	0	0	1	0	1	0	0	1	0	0	0	0	0	0	1	0
OTU_482	0	0	0	0	0	1	1	0	3	0	84	0	4	0	0	0	0	3	3	1	1	0	0	44	5	2	4	0	0	1	0	1	1	12	0	0	1	0	8	0	0	0	0	0	0	0	0	1	0
OTU_483	0	0	0	0	0	0	0	0	0	0	0	0	0	0	0	0	0	0	0	0	0	0	0	0	0	0	0	0	0	0	0	0	0	0	0	0	0	0	0	0	0	0	6	48	0	0	0	0	0
OTU_484	3	0	0	0	1	0	1	0	0	0	2	6	0	0	3	1	2	1	4	3	2	0	0	0	1	3	0	0	0	0	1	2	1	0	0	0	0	2	0	0	2	0	0	1	0	0	0	0	0
OTU_485	0	0	0	0	0	1	0	3	1	0	22	0	0	0	1	3	0	0	0	0	0	1	0	30	0	0	0	0	0	0	0	0	0	0	1	0	0	1	0	0	0	0	0	0	0	0	0	0	0
OTU_486	16	24	26	24	73	27	73	36	103	48	153	47	87	121	127	77	132	96	177	140	67	90	271	2644	189	251	60	213	74	52	114	115	68	202	100	70	298	193	184	220	54	40	229	116	50	71	45	127	45
OTU_487	12	10	4	80	1	1	0	1	1	1	2	4	2	1	2	4	1	5	3	3	5	1	4	2	16	6	3	4	8	4	11	15	6	0	3	0	16	0	0	0	0	1	22	0	2	3	132	0	1
OTU_488	1	4	2	0	0	3	0	0	1	0	0	8	1	6	7	3	7	7	3	2	2	1	0	0	0	0	0	0	0	1	0	1	0	0	0	0	0	1	0	0	0	1	0	0	2	1	1	3	3
OTU_489	11	6	2	9	0	1	0	4	0	0	4	2	2	5	0	2	1	2	1	1	3	1	1	1	0	4	0	1	1	1	9	2	1	0	1	0	0	3	0	0	5	1	0	0	0	0	17	0	2
OTU_490	0	1	0	1	1	0	2	0	2	1	1	0	2	2	16	4	1	7	12	3	2	5	1	3	0	3	0	4	2	3	1	2	1	0	1	1	6	4	1	2	1	6	4	0	0	1	0	0	0
OTU_491	12	10	0	5	4	3	8	10	10	5	3	7	4	93	1	2	1	1	4	3	14	13	1	0	4	0	0	0	2	1	4	2	0	2	0	0	0	0	0	0	1	0	0	0	2	8	21	4	1
OTU_492	18	5	1	1	0	0	0	0	0	0	3	2	0	7	0	0	0	0	1	0	0	0	2	0	0	0	0	0	1	2	17	0	1	0	0	0	0	0	0	0	2	0	0	0	2	9	5	4	0
OTU_493	0	0	0	0	0	1	0	1	1	4	9	3	2	1	0	0	0	7	3	0	2	2	0	1	0	0	1	0	0	0	0	1	1	0	5	1	1	0	0	2	0	0	7	2	0	0	1	0	0
OTU_494	11	16	2	5	0	0	0	2	0	0	9	2	0	7	0	3	5	2	1	2	3	0	1	0	1	0	0	0	5	3	0	3	1	0	0	0	1	1	3	0	5	1	0	0	3	4	1	2	2
OTU_495	6	20	10	44	0	4	0	0	1	2	3	10	2	5	6	19	8	16	12	7	1	0	1	0	2	0	0	1	2	13	4	18	3	0	0	0	0	0	0	0	1	3	1	6	6	6	4	1	3
OTU_496	2	2	1	2	0	0	0	0	0	1	13	1	1	11	0	0	0	3	1	1	3	3	0	7	6	2	2	0	2	0	3	1	2	0	0	0	5	0	1	0	1	0	1	0	1	2	1	2	1
OTU_497	0	0	0	0	0	0	0	0	0	0	0	0	0	0	0	0	0	0	0	0	0	0	0	1	0	0	0	0	0	0	0	0	0	0	0	0	0	0	0	0	0	0	0	0	0	0	0	0	0
OTU_498	2	0	0	0	0	0	2	1	0	0	0	0	1	0	5	1	1	5	2	1	3	0	0	0	1	0	0	2	0	0	0	0	10	1	1	6	0	1	1	0	0	3	0	0	0	0	0	2	1
OTU_499	1	0	0	0	0	0	0	0	0	0	0	0	0	0	0	0	0	0	0	0	0	0	0	0	0	0	0	0	0	0	0	0	3	0	1	0	0	0	0	0	0	0	13	7	0	0	0	5	0
OTU_500	0	0	0	0	1	0	0	0	0	0	0	0	0	0	0	0	0	0	0	0	0	0	3	2	0	3	0	3	0	2	0	0	1	3	1	0	5	4	2	7	2	1	1	3	0	1	0	0	0
OTU_501	0	0	0	0	0	0	1	11	1	3	32	1	0	0	3	0	0	1	6	7	1	3	0	6	0	0	0	0	0	0	0	0	0	0	0	0	0	0	0	0	0	0	0	0	1	0	0	0	0
OTU_502	2	0	0	4	0	0	0	0	0	0	0	10	0	0	0	1	6	1	9	2	1	0	0	1	0	2	0	0	0	0	0	1	0	0	0	0	0	0	0	0	0	0	0	1	0	1	0	0	0
OTU_503	0	0	0	0	0	0	22	26	4	18	34	13	0	1	0	0	11	27	10	33	15	6	0	7	0	0	0	0	0	0	0	0	0	0	0	0	1	0	0	0	0	0	0	0	0	0	0	0	1
OTU_504	0	0	0	0	0	0	8	12	7	10	7	13	0	0	0	1	6	15	20	20	8	10	0	6	0	0	0	0	0	0	0	0	0	0	0	0	0	0	0	0	0	0	0	0	0	0	0	0	0
OTU_505	0	0	0	0	0	0	0	0	2	2	3	1	1	0	0	0	0	4	4	4	3	1	0	0	0	0	0	0	0	0	0	0	0	0	0	0	0	0	0	0	0	0	0	0	0	0	0	0	0
OTU_506	0	0	0	1	0	0	0	0	1	1	0	0	0	0	0	0	0	0	0	0	0	0	4	0	56	5	7	2	8	6	5	2	8	5	7	7	150	14	36	4	10	12	1	0	0	2	0	11	0
OTU_507	2	4	1	0	0	3	1	9	2	2	1	3	7	7	2	5	0	3	9	2	3	1	0	0	5	0	0	4	0	0	0	1	0	0	0	0	2	0	0	0	3	0	0	1	4	3	6	5	6
OTU_508	7	172	0	44	1	0	0	2	0	0	0	0	0	1	0	0	0	2	0	2	2	1	1	0	1	1	0	2	1	3	0	6	4	0	0	0	0	0	0	0	0	5	2	0	2	2	3	0	1
OTU_509	0	0	0	0	0	0	0	0	0	0	37	0	0	0	0	0	0	0	0	0	0	0	0	10	0	0	0	0	0	0	0	0	0	0	0	0	0	0	0	0	0	0	1	0	0	0	0	0	0
OTU_510	1	3	0	2	0	0	0	0	1	4	11	2	2	2	0	0	0	2	2	2	0	0	0	0	5	0	0	0	2	0	0	0	0	0	0	0	2	0	0	0	0	0	0	0	0	3	1	1	1
OTU_511	3	0	3	7	0	4	0	0	0	0	2	11	0	11	5	8	7	6	8	5	4	1	1	2	17	5	1	3	4	0	3	5	4	0	0	1	5	4	0	0	1	0	1	0	2	0	20	1	1
OTU_512	10	6	7	69	1	4	0	0	1	0	2	2	1	1	2	4	2	4	6	3	0	2	4	0	16	4	3	6	6	4	60	30	11	4	0	0	0	1	0	0	0	1	0	0	1	0	3	0	3
OTU_513	0	0	3	1	4	0	1	2	3	2	0	0	3	0	3	1	1	0	1	4	7	9	1	3	0	2	0	0	0	0	0	2	7	18	3	0	2	3	0	4	1	0	4	2	4	1	1	8	1
OTU_514	0	0	0	0	0	0	0	0	0	0	39	0	0	0	0	0	0	0	0	0	0	0	0	24	0	0	0	0	0	0	0	0	0	0	0	0	0	0	0	0	0	0	0	0	0	0	0	0	0
OTU_515	19	20	11	11	0	0	0	0	0	0	0	0	1	1	0	0	0	0	0	1	1	3	0	0	6	5	0	2	6	18	18	6	0	0	0	0	10	6	0	1	4	4	5	0	0	2	5	0	1
OTU_516	8	6	0	18	0	3	2	2	0	0	0	4	1	28	0	8	0	0	1	3	6	1	2	0	3	0	1	0	1	0	1	3	0	0	0	0	0	0	0	0	0	0	0	0	1	2	1	0	1
OTU_517	2	0	0	1	0	0	0	0	0	0	0	0	0	0	0	0	1	0	5	1	0	0	0	0	0	0	0	0	0	0	1	0	3	6	0	0	0	0	0	0	0	0	0	0	1	4	2	0	0
OTU_518	0	0	0	0	0	0	0	0	0	0	32	0	0	0	0	0	0	0	0	0	0	0	0	19	0	0	0	0	0	0	0	0	0	0	0	0	0	0	0	0	0	0	0	0	0	0	0	0	0
OTU_519	8	16	7	32	3	3	13	13	16	13	45	7	7	8	8	3	8	9	16	42	7	16	15	7	20	8	0	3	4	9	18	12	23	9	9	6	19	8	6	7	10	10	3	65	10	19	8	4	3
OTU_520	11	3	3	8	0	0	3	0	2	1	13	4	7	0	0	0	2	2	1	7	5	2	3	2	0	5	0	2	5	2	27	8	4	19	6	1	11	0	5	4	9	7	3	0	0	0	3	0	5
OTU_521	1	0	1	0	0	4	2	0	1	0	10	3	3	0	3	9	1	0	0	3	1	0	1	0	3	0	0	0	1	0	2	1	0	0	0	0	0	0	0	0	3	0	0	1	0	3	0	0	0
OTU_522	1	1	0	0	0	3	0	0	2	5	5	0	0	1	5	1	0	0	0	0	0	0	0	10	1	1	2	0	1	4	0	3	2	1	1	4	8	1	0	1	4	1	2	2	0	0	8	1	0
OTU_523	0	0	0	0	0	0	3	30	6	19	50	18	2	0	0	0	14	14	35	34	9	13	0	15	0	0	0	0	1	0	0	0	0	0	0	0	0	0	0	0	0	0	0	0	0	0	0	0	0
OTU_524	8	5	1	11	0	4	0	0	3	1	0	1	0	4	2	2	0	2	0	0	0	0	0	0	1	0	0	0	1	0	0	1	0	0	0	0	2	3	0	0	4	1	0	0	3	1	20	2	0
OTU_525	13	8	1	8	2	1	0	2	4	2	4	4	2	22	1	4	1	0	3	0	6	5	0	2	5	0	0	1	2	2	2	3	0	0	0	0	0	3	0	0	1	0	1	0	0	3	6	2	3
OTU_526	0	0	0	0	0	0	0	1	0	0	11	1	0	1	0	0	0	0	0	0	1	0	0	2	0	0	0	0	0	0	0	0	0	0	0	0	0	0	0	0	0	0	0	0	0	0	0	0	0
OTU_527	0	0	0	0	0	0	0	0	0	0	0	0	0	0	0	0	0	0	0	0	0	0	0	0	0	0	0	0	0	0	0	0	0	0	0	0	0	0	0	0	0	0	0	0	0	0	0	0	0
OTU_528	1	0	0	0	0	0	0	0	0	0	42	0	0	0	0	0	0	0	0	0	0	0	0	3	3	0	0	1	0	1	0	0	0	0	0	0	0	0	0	0	0	0	1	0	0	0	0	0	0
OTU_529	2	3	0	3	0	2	0	1	0	1	0	4	0	3	2	0	3	1	2	0	0	5	0	0	2	1	0	0	0	0	4	0	1	0	1	0	1	0	0	0	0	1	0	0	3	2	9	2	0
OTU_530	7	33	6	102	0	2	2	0	1	0	0	2	2	2	0	2	0	5	2	0	5	0	0	0	3	3	2	2	2	3	3	21	1	0	2	0	0	1	0	0	0	2	4	0	0	1	30	0	2
OTU_531	7	25	0	31	0	0	1	1	0	0	3	7	0	7	0	1	3	0	1	0	6	2	0	1	3	0	0	0	0	7	0	4	0	0	0	0	0	0	0	0	0	0	0	0	0	2	4	1	5
OTU_532	1	0	0	0	1	0	0	0	3	0	0	0	2	2	2	1	0	0	2	0	3	0	2	0	29	0	5	3	3	3	4	0	3	1	8	10	118	8	13	2	2	4	0	0	1	2	0	2	1
OTU_533	12	21	4	20	0	1	1	2	0	3	1	7	2	2	0	12	0	10	7	1	15	1	1	1	6	5	3	3	2	9	2	4	3	0	0	0	0	1	0	0	3	5	2	0	8	2	6	4	0
OTU_534	45	16	0	82	0	1	1	1	1	0	0	6	0	4	0	0	0	7	0	0	14	2	0	1	2	0	0	0	3	0	0	5	1	0	0	0	1	0	0	0	3	0	0	0	2	3	3	0	0
OTU_535	0	0	0	0	0	0	0	0	0	0	0	0	0	0	0	0	0	0	0	0	0	0	0	0	0	1	1	2	2	4	0	0	0	0	0	0	0	0	0	3	0	1	0	0	0	6	3	0	0
OTU_536	1	1	2	0	2	0	1	4	0	0	1	1	3	0	4	0	0	3	1	0	4	0	5	0	3	1	0	0	4	1	16	2	17	2	1	0	6	0	2	0	3	0	1	7	4	1	0	0	0
OTU_537	0	0	0	0	0	0	0	0	0	0	0	0	0	0	1	2	1	23	4	4	0	0	0	0	0	0	0	0	0	0	0	0	0	0	0	0	0	0	0	0	0	0	8	0	0	0	0	0	0
OTU_538	0	0	0	0	0	0	3	13	2	11	19	12	0	0	0	0	19	34	20	16	20	14	0	1	0	0	0	0	0	0	0	0	0	0	0	0	0	0	0	0	0	0	0	0	0	0	0	0	0
OTU_539	0	0	0	0	0	0	0	0	0	0	4	0	0	0	0	0	0	0	0	0	0	0	0	32	0	0	0	0	0	0	0	0	0	0	0	0	0	0	0	0	0	0	0	0	0	0	0	0	0
OTU_540	5	18	8	12	3	2	2	0	0	2	1	5	0	5	1	1	0	3	1	2	6	2	2	0	8	2	1	1	5	7	26	12	6	0	0	0	0	0	0	0	2	2	0	0	0	0	0	0	0
OTU_541	0	0	0	0	0	0	0	0	0	0	22	0	0	0	0	0	0	0	0	0	0	0	0	19	0	0	0	0	0	0	0	0	0	0	0	0	0	0	0	0	0	0	0	0	0	0	0	0	0
OTU_542	0	0	0	0	3	0	0	0	1	8	0	0	2	4	10	2	1	5	1	1	1	2	0	0	0	0	0	0	0	0	0	0	0	0	0	0	0	0	0	0	0	0	0	0	0	0	0	0	0
OTU_543	49	3	0	7	0	0	0	0	1	0	0	12	2	13	2	3	7	6	18	3	3	0	0	0	0	0	0	0	13	0	0	0	0	0	0	0	0	0	0	0	3	0	0	0	0	1	6	0	1
OTU_544	2	0	0	0	6	0	0	0	0	0	1	0	0	10	6	0	0	1	1	0	0	3	0	0	0	5	2	3	4	0	0	0	2	0	0	2	1	1	0	2	2	0	1	46	3	0	0	0	0
OTU_545	7	2	4	7	0	0	1	0	0	3	0	2	0	3	1	0	0	1	1	0	2	2	0	1	2	1	1	2	1	5	0	3	1	0	1	0	0	0	0	0	0	2	0	0	2	2	1	0	1
OTU_546	0	0	0	0	2	1	0	0	1	4	3	0	3	4	6	6	5	7	3	3	1	2	0	1	0	0	0	0	0	0	0	0	0	3	0	0	1	0	0	0	0	0	0	0	2	0	0	0	0
OTU_547	2	3	3	26	1	6	0	0	0	0	0	2	0	2	0	11	0	1	0	0	3	1	2	0	7	0	0	2	2	0	4	4	0	0	0	0	0	0	0	0	1	0	0	0	0	1	0	0	0
OTU_548	0	0	0	1	2	0	1	1	0	2	0	0	2	1	1	1	0	3	0	0	0	0	1	2	25	6	0	8	2	6	2	5	15	2	0	11	20	3	2	3	2	8	3	1	0	0	0	0	0
OTU_549	3	1	1	1	0	0	0	0	1	1	6	12	0	19	3	0	3	4	11	2	1	0	0	0	5	0	1	0	3	4	8	2	0	0	0	0	1	0	0	0	0	0	4	0	0	0	1	1	0
OTU_550	0	0	0	0	0	0	0	0	0	0	50	0	0	0	0	0	0	0	0	0	0	0	0	21	0	0	0	0	0	0	0	0	0	0	0	0	0	0	0	0	0	0	2	0	0	1	0	0	0
OTU_551	0	0	0	0	0	0	0	0	0	0	15	0	0	0	0	0	0	0	0	0	0	0	0	9	0	0	0	0	0	0	0	0	0	0	0	0	0	0	0	0	0	0	0	0	0	0	0	0	0
OTU_552	0	0	2	0	0	0	0	0	0	0	0	0	0	0	0	0	0	0	0	0	0	0	0	0	0	0	0	0	0	0	13	0	0	0	0	0	0	0	0	0	0	0	0	22	0	0	0	0	0
OTU_553	1	0	0	0	0	0	0	0	2	0	0	0	0	0	0	0	0	0	0	0	0	0	19	1	12	7	3	9	13	8	11	4	22	11	3	5	15	9	8	14	6	8	1	0	0	0	1	0	1
OTU_554	0	0	0	0	0	0	0	1	0	1	3	1	0	3	0	4	1	2	4	1	0	1	0	1	0	2	0	0	0	0	2	0	0	0	0	0	0	1	0	1	0	0	0	0	0	1	0	0	0
OTU_555	0	0	1	0	3	0	0	1	0	3	8	0	5	0	3	0	3	2	0	0	0	0	1	2	2	0	0	13	0	4	5	0	15	7	5	1	3	0	2	2	1	1	4	1	0	0	1	0	1
OTU_556	0	4	0	0	0	0	0	0	0	0	156	0	0	0	0	0	0	0	0	0	0	0	0	8	0	0	0	0	0	0	0	0	0	0	0	0	0	0	0	0	0	0	0	0	0	0	0	0	0
OTU_557	0	0	0	0	0	0	0	0	0	0	49	1	0	0	0	0	0	0	0	1	0	0	0	3	1	0	0	0	0	1	0	0	1	0	0	1	0	0	1	0	0	0	0	2	0	0	0	1	0
OTU_558	0	0	0	0	0	0	6	15	4	7	1	6	0	0	0	1	23	14	25	13	10	18	0	1	0	0	0	0	0	0	0	0	0	0	0	0	0	0	0	0	0	0	0	0	0	0	0	0	0
OTU_559	0	0	0	0	0	0	0	0	1	0	0	0	0	0	0	0	0	0	0	0	0	0	0	0	0	0	0	0	0	0	0	0	0	0	0	0	0	0	0	0	0	0	0	0	0	0	0	0	0
OTU_560	0	0	0	0	1	0	8	9	9	15	0	19	0	0	0	0	9	30	13	11	18	8	0	1	0	0	0	0	0	0	0	0	0	0	0	0	0	0	0	0	0	0	0	0	0	0	0	0	0
OTU_561	0	0	0	0	0	0	0	0	0	0	0	0	0	0	0	0	0	0	0	0	0	0	0	0	0	0	0	0	0	0	0	0	0	0	0	0	0	0	0	0	0	0	0	0	0	0	0	0	0
OTU_562	0	0	0	0	0	0	1	0	0	0	0	0	0	0	1	0	1	3	0	0	0	2	0	0	2	2	0	0	0	0	0	0	0	1	1	0	0	0	0	0	0	0	0	0	0	2	0	3	0
OTU_563	4	0	0	5	1	0	0	0	1	3	0	1	0	4	0	1	1	2	0	0	1	1	1	0	3	1	3	4	2	1	1	4	4	0	0	0	0	0	0	0	0	1	1	0	0	0	0	0	0
OTU_564	5	1	2	7	0	1	1	0	0	2	0	2	1	4	0	0	0	0	1	0	0	0	0	0	0	1	1	2	3	0	0	1	0	0	0	0	1	0	0	0	6	0	2	4	0	0	4	0	0
OTU_565	0	0	0	0	0	0	0	0	0	0	0	0	0	0	0	0	0	0	0	0	0	0	0	0	0	0	0	0	0	0	0	0	0	0	0	0	0	0	0	0	0	0	0	0	0	0	0	0	0
OTU_566	0	0	0	38	0	0	3	0	4	0	9	1	0	0	1	0	0	2	2	1	1	2	4	3	1	3	0	0	1	0	2	37	16	15	9	16	23	6	8	3	11	15	0	2	0	0	0	0	0
OTU_567	0	0	0	0	1	0	0	0	0	0	0	0	2	0	0	0	1	2	0	0	0	0	0	0	1	0	0	1	0	2	0	0	0	2	0	1	1	0	3	0	0	0	0	0	0	0	0	0	5
OTU_568	6	4	0	9	0	2	1	2	8	2	0	0	0	4	0	0	1	4	5	2	0	2	2	3	3	0	1	0	0	0	1	1	2	0	1	0	0	0	0	3	0	0	4	1	0	3	10	2	0
OTU_569	14	41	2	49	0	0	0	0	2	1	0	0	0	0	0	2	1	1	0	4	1	1	0	0	2	0	1	4	3	11	2	7	1	0	0	0	2	1	5	2	2	4	0	0	0	0	0	0	0
OTU_570	0	0	0	0	0	0	16	9	6	14	1	9	0	2	0	2	31	30	15	9	22	10	0	0	0	0	0	0	0	0	0	0	0	0	0	0	0	0	0	0	0	0	0	0	0	0	0	0	0
OTU_571	9	14	0	0	1	2	3	5	1	3	0	8	0	16	0	0	0	2	0	0	57	4	0	0	1	0	0	0	3	2	0	0	0	0	0	0	0	0	0	0	1	1	0	0	0	0	1	1	0
OTU_572	0	0	0	0	0	0	0	0	0	0	138	0	2	0	0	0	0	0	0	1	0	2	0	12	0	0	0	1	0	0	0	0	0	5	0	2	2	0	0	0	1	0	0	0	0	0	0	0	0
OTU_573	0	0	0	0	0	0	0	0	0	0	0	0	0	0	0	0	0	0	0	0	0	0	0	0	0	0	0	0	0	0	0	0	0	0	0	0	1	0	0	0	0	0	0	34	0	0	0	0	0
OTU_574	3	3	0	13	1	0	0	4	0	1	0	1	0	2	0	0	0	1	1	1	6	1	0	0	2	4	0	1	0	0	2	2	1	0	0	2	1	4	0	0	0	0	4	0	0	3	2	0	0
OTU_575	3	5	0	13	0	0	0	0	0	0	0	6	0	5	3	3	5	1	5	5	0	1	2	0	2	0	0	0	1	3	0	4	0	0	0	0	2	0	0	0	0	1	0	0	3	1	11	0	1
OTU_576	19	8	4	13	0	0	0	2	4	0	0	6	0	6	0	3	0	1	5	2	0	3	1	0	7	2	1	2	4	6	20	4	0	0	0	0	0	0	0	0	4	0	0	0	4	2	3	3	0
OTU_577	0	0	0	0	0	0	0	0	0	0	0	0	0	0	0	0	0	0	0	0	0	0	0	0	0	0	0	0	0	0	0	0	0	0	0	0	0	0	0	0	0	0	0	0	0	0	0	0	0
OTU_578	0	0	0	0	0	0	0	0	0	0	84	0	0	0	0	0	0	0	0	0	0	0	0	5	0	0	0	0	0	0	0	0	0	0	0	0	0	0	0	0	0	0	0	0	0	0	0	0	0
OTU_579	0	0	0	0	0	0	0	0	0	0	0	0	0	0	1	0	0	0	0	1	0	0	0	5	0	0	0	0	0	1	0	0	0	4	0	0	0	0	0	0	0	0	7	0	2	0	0	0	6
OTU_580	0	0	0	0	0	0	0	0	0	0	0	0	0	0	0	0	0	0	0	0	0	0	0	0	0	0	0	0	0	0	0	0	0	0	0	0	0	0	0	0	0	0	0	0	10	13	7	5	1
OTU_581	1	0	0	0	3	1	0	0	3	0	26	1	6	21	7	0	1	6	3	2	5	4	1	0	9	10	3	1	14	2	0	1	3	12	1	6	3	0	0	0	1	1	0	7	0	1	0	0	0
OTU_582	0	0	0	0	0	0	0	0	0	0	28	0	0	0	0	0	0	0	0	0	0	0	0	10	0	0	0	0	0	0	0	0	0	0	0	0	0	0	0	0	0	0	0	0	0	0	0	0	0
OTU_583	1	0	0	0	0	0	0	0	0	0	3	0	0	0	0	0	3	3	1	0	0	0	0	2	0	0	0	0	1	0	0	0	0	0	0	0	0	2	2	0	1	0	0	28	0	0	0	0	0
OTU_584	1	3	2	10	2	0	0	1	3	2	0	1	3	4	0	6	4	4	2	4	7	1	0	0	2	0	0	1	0	8	8	2	1	0	0	0	0	1	0	0	0	1	1	0	0	1	13	1	2
OTU_585	0	0	0	0	0	0	0	0	0	0	46	0	2	0	0	0	0	0	0	0	0	0	1	1	2	1	0	0	0	0	0	0	0	0	0	0	0	1	0	0	0	0	0	2	0	0	0	0	0
OTU_586	0	0	0	0	6	0	0	0	0	1	0	0	1	0	17	2	5	2	3	0	5	1	0	0	7	0	0	1	0	0	2	0	2	6	0	0	0	0	0	0	0	0	0	0	1	0	0	0	4
OTU_587	0	0	5	0	0	0	0	1	0	0	52	0	0	3	0	0	2	0	0	0	0	3	5	2	2	4	1	0	0	3	7	0	4	2	5	13	2	2	2	2	3	1	12	3	0	1	6	0	0
OTU_588	10	5	0	11	0	2	0	0	1	0	0	4	1	3	0	6	0	6	6	1	0	1	1	0	1	0	0	1	1	3	1	3	0	0	0	0	0	1	0	1	1	1	0	0	5	5	8	0	2
OTU_589	0	0	0	0	0	0	0	0	0	0	33	0	0	0	0	0	0	0	0	0	0	0	0	18	0	0	0	0	0	0	0	0	0	0	0	0	0	0	0	0	0	0	0	0	0	0	0	0	0
OTU_590	1	0	0	0	1	0	1	0	1	0	0	0	1	0	2	2	0	0	0	0	0	0	1	0	0	1	0	2	0	0	0	0	3	1	1	0	2	0	2	0	0	2	2	0	6	0	0	1	1
OTU_591	0	0	0	0	0	0	0	0	0	0	23	0	0	0	0	0	0	0	0	0	0	0	0	9	0	0	0	0	0	0	0	0	0	0	0	0	0	0	0	0	0	0	0	0	0	0	0	0	0
OTU_592	7	13	0	35	0	0	0	1	1	0	0	5	0	0	0	3	0	5	1	2	3	0	0	0	2	6	0	1	2	2	7	6	0	0	1	0	0	1	0	0	0	3	0	0	0	2	4	1	1
OTU_593	4	0	0	0	0	3	0	0	0	0	4	4	0	0	1	1	2	0	1	2	0	0	0	6	0	0	0	0	2	1	0	0	0	0	0	0	0	0	0	0	1	0	1	1	0	1	2	0	1
OTU_594	0	0	0	0	0	0	16	21	2	11	15	7	0	0	0	0	13	22	8	12	15	6	0	0	0	0	0	0	0	0	0	0	0	0	0	0	0	0	0	0	0	0	0	0	0	0	0	0	0
OTU_595	0	0	0	0	1	0	0	0	0	4	0	0	2	2	5	1	1	3	1	0	2	0	0	0	1	0	0	0	0	0	0	0	0	0	0	0	0	0	0	0	0	0	0	0	0	0	0	0	4
OTU_596	0	0	0	0	0	0	0	0	0	0	0	0	0	0	0	0	0	0	0	0	0	0	0	0	0	0	0	0	0	0	0	0	0	0	0	0	0	0	0	0	0	0	0	17	0	0	0	0	0
OTU_597	0	0	0	0	0	0	0	0	0	0	2	0	0	0	0	0	0	0	0	0	0	0	0	0	0	0	0	0	0	0	0	0	0	0	0	0	0	0	0	0	0	0	0	16	0	0	0	0	0
OTU_598	0	0	0	0	0	0	4	10	4	2	43	6	0	0	0	0	6	8	1	6	4	1	0	1	0	0	0	0	0	0	0	0	0	0	0	0	0	0	0	0	0	0	0	0	0	0	0	0	0
OTU_599	0	0	0	0	0	0	0	0	0	0	17	0	0	0	0	0	0	0	0	0	0	0	0	35	0	0	0	0	0	0	0	0	0	0	0	0	0	0	0	0	0	0	0	0	0	0	0	0	0
OTU_600	5	1	0	2	0	0	1	5	1	5	0	5	1	21	1	5	0	4	4	6	3	2	0	0	1	0	0	0	2	1	1	2	1	0	0	0	0	0	0	0	2	0	0	1	0	1	2	1	1
OTU_601	0	0	0	0	0	0	0	0	0	0	18	0	0	0	0	0	0	0	0	0	0	0	0	9	0	0	0	0	0	0	0	0	0	0	0	0	0	0	0	0	0	0	0	0	0	0	0	0	0
OTU_602	0	0	0	0	0	0	0	2	0	0	118	0	0	0	0	0	0	0	0	0	0	0	0	6	0	0	0	0	0	0	0	0	1	0	0	0	0	0	0	0	0	0	0	0	0	0	0	0	0
OTU_603	0	0	1	1	0	0	0	0	0	1	0	4	1	0	1	0	1	1	1	3	0	0	0	1	0	0	0	0	0	1	0	0	0	0	0	0	0	0	0	0	0	0	0	0	1	13	0	0	0
OTU_604	0	0	0	0	2	0	0	0	0	0	0	0	0	9	4	1	3	1	2	0	1	0	0	0	0	0	0	0	0	0	0	0	0	0	0	0	0	0	0	0	0	0	0	0	0	0	0	0	6
OTU_605	0	0	0	0	0	0	1	0	0	0	0	0	0	1	0	0	2	20	2	1	9	0	0	0	0	0	0	0	0	0	0	0	0	0	0	0	0	0	0	0	0	0	0	0	0	0	0	0	0
OTU_606	0	0	0	0	0	0	0	1	0	1	4	1	0	0	0	0	0	0	2	1	0	2	0	0	5	1	0	0	0	0	0	0	0	0	0	0	1	0	0	1	0	0	0	0	0	0	0	0	0
OTU_607	5	0	0	8	0	1	0	0	1	0	0	0	0	0	0	0	1	4	1	1	0	0	0	0	0	0	0	1	0	0	1	4	1	0	0	0	1	0	0	0	0	0	3	0	2	1	1	0	1
OTU_608	0	0	0	0	0	0	1	4	1	0	3	1	0	0	1	1	1	7	9	2	7	1	0	2	0	0	0	0	0	0	0	0	0	0	0	0	0	0	0	0	0	0	0	0	0	0	0	0	0
OTU_609	0	0	0	0	0	0	19	21	8	13	7	9	0	0	0	0	52	31	22	21	26	8	0	5	0	0	0	0	0	0	0	0	0	0	0	0	0	0	0	0	0	0	0	0	0	0	0	0	0
OTU_610	0	0	0	0	0	0	0	0	0	0	3	0	0	0	0	0	0	2	2	0	0	1	0	0	0	0	0	0	0	0	0	0	0	0	0	0	0	0	0	0	0	0	0	0	0	0	0	0	0
OTU_611	1	0	0	0	0	3	2	1	10	2	0	3	0	2	1	2	0	2	0	0	8	5	1	0	2	9	0	1	2	1	0	0	3	0	0	0	1	0	1	0	0	0	0	1	2	2	7	0	0
OTU_612	0	0	0	0	0	0	0	0	0	0	0	0	0	0	0	0	0	0	0	0	0	0	0	0	0	0	0	0	0	0	0	0	0	0	0	0	0	0	0	0	0	0	0	0	0	0	0	0	0
OTU_613	5	4	7	93	0	1	0	0	0	0	7	0	0	0	0	0	0	1	0	0	0	0	0	2	1	0	2	3	4	2	40	27	2	0	0	0	0	0	0	0	0	0	2	2	1	6	3	3	0
OTU_614	0	0	0	0	0	0	16	31	2	5	21	13	2	0	0	3	34	42	22	36	31	19	0	3	0	0	0	0	3	1	0	0	0	0	0	0	0	0	0	0	0	0	0	0	0	0	0	0	0
OTU_615	1	10	5	10	0	1	0	0	6	0	2	0	0	1	0	1	1	2	0	0	0	0	0	0	3	1	0	0	0	0	2	4	0	0	1	0	3	0	0	0	0	0	0	0	0	1	19	0	3
OTU_616	0	2	0	0	0	0	0	0	0	0	0	0	0	3	0	0	0	1	0	0	0	0	0	0	0	0	0	0	0	0	0	0	0	0	0	0	0	0	0	0	0	1	13	200	1	0	0	1	0
OTU_617	0	0	0	0	0	0	0	0	0	2	1	1	0	0	0	0	0	1	1	0	2	1	0	1	0	0	0	0	0	0	0	0	0	0	0	0	0	0	0	0	0	0	0	27	0	0	0	0	0
OTU_618	52	11	1	13	0	1	0	0	0	0	0	9	0	17	0	0	0	4	1	0	8	2	0	0	2	2	0	2	14	4	0	3	0	0	0	0	0	0	0	0	3	1	0	0	2	7	1	1	0
OTU_619	0	0	0	0	0	0	1	0	0	2	25	0	0	0	0	0	0	0	0	0	0	0	0	13	0	0	0	1	0	0	0	0	0	0	0	0	0	0	0	0	0	0	0	0	0	0	0	0	0
OTU_620	0	0	0	0	0	0	11	29	4	11	21	15	0	0	1	1	11	24	11	26	11	4	0	2	0	0	0	0	0	0	0	0	0	0	0	0	0	0	0	0	0	0	0	0	0	0	0	0	0
OTU_621	0	0	0	0	0	0	0	0	0	0	48	0	0	0	0	0	0	0	0	0	0	0	0	88	0	0	0	0	0	0	0	0	0	0	0	0	0	0	0	0	0	0	0	0	0	0	0	0	1
OTU_622	0	0	0	0	0	0	4	7	7	3	12	3	0	0	0	1	7	12	10	8	5	2	0	1	0	0	0	0	0	0	0	0	0	0	0	0	0	0	0	0	0	0	0	0	0	0	0	0	0
OTU_623	0	0	0	0	0	0	0	0	2	0	0	0	3	0	3	0	0	0	1	1	1	0	0	0	1	0	0	0	0	0	0	1	2	1	0	0	3	0	0	0	0	0	0	0	1	2	1	0	1
OTU_624	0	0	0	0	0	0	0	0	0	0	169	0	0	0	0	0	0	0	0	0	0	0	0	12	0	0	0	0	0	0	0	0	0	0	0	0	0	0	0	0	0	0	0	0	0	0	0	0	0
OTU_625	1	0	0	0	0	0	0	0	0	0	0	0	0	0	0	0	0	0	0	0	0	0	0	0	0	0	0	0	0	0	0	0	0	0	0	0	0	0	0	0	0	0	5	4	0	0	0	0	1
OTU_626	0	0	1	0	0	0	0	0	0	0	0	0	0	2	0	0	0	0	2	1	0	1	0	0	0	4	0	0	0	0	1	0	0	4	0	0	0	1	0	0	0	0	0	0	1	3	0	0	0
OTU_627	0	0	1	13	0	0	0	0	0	0	0	0	0	1	0	0	0	0	1	0	1	0	1	0	0	2	0	0	0	0	0	0	0	0	0	0	0	0	0	0	0	0	0	0	0	0	0	0	0
OTU_628	1	0	0	0	0	0	12	13	13	22	12	43	0	0	0	1	11	5	7	12	7	4	0	0	0	0	0	0	0	0	0	0	0	0	0	0	0	0	0	0	0	0	0	0	1	0	0	0	0
OTU_629	11	2	0	0	0	0	0	0	0	0	0	0	0	0	0	0	0	0	0	0	0	0	2	0	2	1	2	81	228	13	2	2	0	0	0	0	0	0	0	3	9	1	0	0	0	0	0	0	0
OTU_630	0	0	0	0	0	0	1	0	0	0	163	0	0	0	0	0	0	0	1	0	0	0	0	56	0	0	0	0	0	0	0	0	0	0	0	0	0	0	0	0	0	0	0	0	0	0	0	0	0
OTU_631	0	0	0	0	0	0	0	0	0	0	0	0	0	0	0	0	0	0	0	0	0	0	0	0	0	0	0	0	0	0	0	0	0	0	0	0	0	0	0	0	0	0	0	0	0	0	0	0	0
OTU_632	0	0	0	0	0	0	9	18	11	5	13	6	0	0	0	0	8	19	17	16	16	16	0	0	0	0	0	0	0	0	0	0	0	0	0	0	0	0	0	0	0	0	0	0	0	0	0	0	0
OTU_633	0	0	0	0	0	0	0	0	0	0	0	0	0	0	0	0	0	1	1	0	0	0	1	2	0	1	0	1	0	0	0	2	0	0	0	0	0	0	0	0	2	0	0	0	6	7	3	4	0
OTU_634	2	1	1	1	0	3	0	0	0	0	43	2	4	0	3	3	4	1	4	1	0	0	1	2	9	3	0	0	7	3	3	1	1	1	2	0	5	4	1	0	7	1	0	0	0	0	0	0	0
OTU_635	2	5	5	0	0	1	0	0	2	3	2	2	2	1	2	0	1	1	0	1	0	0	1	0	4	1	0	0	1	7	24	0	1	1	0	2	8	0	0	1	1	3	2	0	0	0	3	0	0
OTU_636	0	0	0	0	0	0	0	0	0	0	62	0	0	0	0	0	0	0	0	0	0	0	0	19	0	0	0	0	0	0	0	0	0	0	0	0	0	0	0	0	0	0	5	0	0	0	0	0	0
OTU_637	0	0	2	2	0	0	0	0	0	0	0	5	0	4	3	1	3	3	7	4	0	0	0	0	0	0	0	0	0	0	0	0	0	0	0	0	0	0	0	0	0	0	0	0	2	2	16	0	0
OTU_638	0	0	0	0	0	0	0	0	0	0	0	0	0	1	3	0	0	0	0	0	0	3	1	0	9	2	1	3	2	1	2	6	5	12	0	2	3	0	2	1	4	6	1	0	0	0	1	0	0
OTU_639	3	4	2	19	0	0	0	1	1	0	0	1	0	0	0	0	0	0	0	0	5	0	1	0	0	0	0	0	0	3	1	7	1	0	0	0	4	0	0	0	0	1	0	0	4	0	2	1	0
OTU_640	0	0	0	0	0	0	0	3	0	0	83	1	0	0	0	0	0	0	0	0	0	0	0	12	0	0	0	0	0	0	0	0	0	1	0	0	0	0	0	0	0	0	0	0	0	0	0	0	0
OTU_641	1	3	6	1	0	0	0	0	0	0	0	0	0	0	0	0	0	0	0	0	0	0	8	0	0	0	0	0	0	0	0	0	0	0	3	0	0	0	0	0	0	0	0	0	0	0	0	0	0
OTU_642	0	0	0	0	1	3	16	10	5	9	1	3	3	0	2	1	23	27	16	12	17	6	0	0	0	0	0	0	0	0	0	0	0	0	0	0	0	0	0	0	0	0	0	0	0	0	0	0	0
OTU_643	0	0	0	0	2	1	0	0	0	0	0	0	0	3	0	0	3	3	1	0	3	0	0	0	0	0	0	0	0	0	0	0	0	0	0	0	0	0	0	1	1	0	0	0	0	0	0	0	0
OTU_644	0	0	0	0	0	0	0	0	0	0	0	0	0	1	0	0	1	0	1	0	0	0	2	0	17	1	2	1	2	2	2	5	4	2	0	0	7	1	2	0	1	1	0	1	2	0	0	0	0
OTU_645	0	0	0	0	0	0	8	2	0	8	7	3	0	0	0	0	13	13	10	6	5	3	0	0	0	0	0	0	0	0	0	0	0	0	0	0	0	0	0	0	0	0	0	0	0	0	0	0	0
OTU_646	0	0	0	0	0	0	22	19	1	1	4	0	0	0	0	0	23	8	7	8	16	13	0	0	0	0	0	0	0	0	0	0	0	0	0	0	0	0	0	0	0	0	0	0	0	0	0	0	0
OTU_647	0	0	0	0	0	0	0	21	1	0	40	2	0	1	0	0	0	0	0	1	1	4	0	2	0	0	0	0	1	0	0	0	0	0	0	0	0	0	0	0	0	0	0	0	0	0	0	0	0
OTU_648	0	0	0	0	0	0	0	2	0	1	60	0	0	0	0	0	0	0	0	0	1	0	0	104	0	0	0	0	0	0	0	0	0	0	0	0	0	0	0	0	0	0	0	0	0	0	0	0	0
OTU_649	1	0	0	0	0	0	0	0	0	0	0	0	0	3	0	0	0	0	0	4	0	0	2	0	3	1	0	1	7	6	0	0	2	24	1	0	4	1	1	0	2	2	2	1	0	1	0	0	0
OTU_650	0	0	0	0	0	0	20	27	7	9	12	27	0	0	0	0	29	48	28	22	46	20	0	0	0	0	0	0	0	0	0	0	0	0	0	0	0	0	0	0	0	0	0	0	0	0	0	0	0
OTU_651	0	0	0	0	2	0	16	11	5	6	2	14	2	0	1	0	18	16	14	14	6	2	0	0	0	0	0	1	0	0	0	0	0	0	0	0	0	0	0	0	0	0	0	0	0	0	0	0	0
OTU_652	1	1	4	0	0	0	0	0	0	1	1	0	1	0	0	0	1	0	3	3	1	3	39	0	3	0	2	4	4	4	27	2	0	0	9	1	0	0	0	0	1	1	1	2	0	0	0	0	0
OTU_653	0	0	0	0	0	0	0	0	0	0	0	0	0	0	0	0	0	0	0	0	0	0	0	0	0	0	0	0	0	0	0	0	0	0	0	0	0	0	0	0	0	0	0	0	0	0	0	0	0
OTU_654	0	0	0	0	0	0	0	0	0	0	26	0	0	0	0	0	0	0	0	0	0	0	0	7	0	0	0	0	0	0	0	0	0	0	0	0	0	0	0	0	0	0	0	0	0	0	0	0	0
OTU_655	0	0	0	0	0	0	0	1	1	0	1	0	0	0	0	0	1	0	0	0	1	0	0	0	0	0	0	0	0	0	0	0	0	0	0	0	0	0	0	0	0	0	0	0	0	0	0	0	0
OTU_656	0	0	0	2	0	0	0	0	0	0	0	0	0	0	0	0	0	0	0	0	0	0	4	0	3	8	3	2	2	2	0	0	2	1	1	1	3	5	0	1	0	0	0	0	0	0	0	0	0
OTU_657	1	0	0	0	1	0	0	0	0	0	1	0	0	0	0	0	0	0	0	0	0	0	0	0	0	3	0	0	1	0	0	0	0	1	1	0	0	0	0	0	0	0	0	0	0	0	0	0	0
OTU_658	0	0	0	0	0	0	0	0	0	0	30	0	0	0	0	0	0	0	0	0	0	0	0	7	0	0	0	0	0	0	0	0	0	0	0	0	0	0	0	0	0	0	0	0	0	0	0	0	0
OTU_659	0	0	0	0	0	0	2	9	1	6	11	6	0	0	0	0	7	9	7	9	13	2	0	5	0	0	0	0	0	0	0	0	0	0	0	0	0	0	0	0	0	0	0	0	0	0	0	0	0
OTU_660	0	0	0	0	0	0	15	26	6	10	3	9	0	0	0	0	13	11	22	26	9	6	0	0	0	0	0	0	0	0	0	0	0	0	0	0	0	0	0	0	0	0	0	0	0	0	0	0	0
OTU_661	8	4	1	11	1	0	2	3	0	1	0	5	0	5	1	0	0	1	0	0	1	0	1	0	0	1	0	0	2	6	1	0	0	0	0	0	3	0	0	0	0	1	0	1	1	0	3	0	0
OTU_662	0	0	0	0	0	0	9	6	6	9	0	7	2	0	0	0	18	29	6	4	12	5	0	0	0	0	0	0	0	0	0	0	0	0	0	0	0	0	0	0	0	0	1	0	0	0	0	0	0
OTU_663	0	0	0	0	0	0	0	0	1	0	0	0	0	0	0	0	0	0	0	0	0	1	0	0	0	0	0	0	0	0	0	0	0	0	0	0	0	0	0	0	0	0	0	0	0	0	0	0	0
OTU_664	0	0	0	0	1	0	0	0	0	0	0	2	0	0	3	0	0	1	0	0	0	0	1	0	6	15	4	3	2	7	0	3	14	8	4	2	2	7	5	3	6	2	0	3	0	0	0	0	0
OTU_665	0	0	0	1	2	1	1	0	0	8	0	2	2	2	2	3	1	1	3	1	0	0	0	0	2	0	0	0	0	0	1	0	1	0	0	0	5	0	2	0	1	1	2	0	0	0	0	0	0
OTU_666	0	0	0	0	0	0	0	0	0	0	0	0	7	1	0	1	0	1	1	0	0	0	0	3	0	0	0	3	0	0	0	0	1	0	0	0	0	0	1	0	3	0	1	2	0	0	0	0	0
OTU_667	0	0	0	0	0	0	7	10	6	5	21	4	0	0	0	0	16	22	14	16	12	20	0	1	0	0	0	0	0	0	0	0	0	0	0	0	0	0	0	0	0	0	0	0	0	0	0	0	0
OTU_668	0	0	0	1	1	0	0	0	0	0	0	0	0	0	3	0	0	0	0	0	0	0	0	0	0	0	0	0	0	0	0	0	0	0	0	0	0	0	0	0	0	0	0	0	1	2	2	0	0
OTU_669	0	0	0	0	0	0	0	0	0	0	0	0	0	0	0	0	0	0	0	0	0	0	0	0	0	0	0	0	0	0	0	0	0	0	0	0	0	0	0	0	0	0	0	0	0	0	0	0	0
OTU_670	0	0	0	0	0	0	0	0	0	0	1	2	0	1	0	0	0	0	0	0	0	0	0	1	0	0	0	0	0	0	0	0	0	0	0	0	0	0	0	0	0	0	0	0	2	0	0	0	0
OTU_671	0	0	0	0	0	0	1	1	0	2	81	0	1	0	0	0	0	0	0	1	0	0	6	13	1	0	0	0	2	0	1	0	0	0	2	0	0	0	0	0	0	0	0	0	0	0	1	0	0
OTU_672	0	0	0	0	0	0	0	0	0	0	58	0	0	0	0	0	0	0	0	0	0	0	0	7	0	0	0	0	0	0	0	0	0	0	0	0	0	0	0	0	2	0	0	0	0	0	0	0	1
OTU_673	0	0	0	0	0	0	9	10	5	17	0	11	0	0	0	0	6	26	25	8	23	23	0	1	0	0	0	0	0	0	0	0	0	0	0	0	0	0	0	0	0	0	0	0	0	0	0	0	0
OTU_674	3	3	0	1	0	0	2	0	0	0	0	1	0	0	0	0	0	0	0	2	0	0	3	0	0	0	0	0	0	0	0	0	1	0	0	0	0	0	0	3	3	1	0	0	2	0	1	1	0
OTU_675	0	0	0	0	1	0	0	0	0	0	0	0	0	0	0	0	0	0	0	0	0	0	3	0	8	14	0	0	8	6	4	0	1	6	0	0	0	0	2	0	0	0	0	0	1	0	0	0	0
OTU_676	0	0	0	0	1	0	15	6	7	8	11	6	0	0	0	0	9	11	4	5	4	9	0	0	0	0	0	0	0	0	0	0	0	0	0	0	0	0	0	0	0	0	0	0	0	0	0	0	0
OTU_677	4	7	1	22	0	2	0	0	1	1	0	1	0	0	0	2	0	0	0	0	2	0	2	0	0	1	0	0	1	2	0	0	2	0	0	0	1	0	0	0	3	3	3	0	0	0	1	0	0
OTU_678	1	5	0	3	0	0	0	0	0	0	2	1	0	4	0	1	0	0	4	0	0	0	0	0	0	0	0	0	0	1	0	0	0	0	0	0	0	0	0	0	0	1	0	0	0	1	2	1	1
OTU_679	2	7	2	7	0	0	0	0	0	0	284	0	0	0	0	0	0	0	0	0	0	0	0	2	0	0	0	1	0	0	0	0	0	9	0	0	0	0	0	0	0	0	0	1	0	0	0	0	0
OTU_680	3	0	0	4	0	0	0	0	0	0	6	0	0	0	0	0	2	0	0	0	0	0	0	0	1	0	0	0	2	0	0	2	0	0	0	0	0	0	0	0	0	0	0	0	0	0	0	0	0
OTU_681	0	0	0	0	0	0	0	0	0	0	0	0	0	0	0	0	0	0	0	0	0	0	0	0	0	0	0	0	0	0	0	0	0	0	0	0	0	0	0	0	0	0	0	0	0	0	0	0	0
OTU_682	0	0	0	0	0	0	3	0	0	0	60	0	0	0	0	0	0	0	0	0	0	0	0	2	0	1	0	0	0	0	0	0	0	0	0	0	0	1	0	0	2	0	0	0	0	0	0	0	0
OTU_683	0	0	0	0	0	0	0	0	0	0	0	0	0	0	0	0	0	0	0	0	0	0	0	0	3	0	5	2	0	0	0	0	5	1	0	0	4	4	3	0	0	2	0	0	0	0	0	3	0
OTU_684	0	0	0	0	0	0	17	16	8	11	7	12	1	0	0	0	29	20	23	17	13	14	0	0	0	0	0	0	0	0	0	0	0	0	0	0	0	0	0	0	0	0	0	0	0	0	0	0	0
OTU_685	2	0	0	0	0	0	0	0	2	0	0	0	0	6	1	2	0	0	1	0	0	0	0	2	1	0	0	0	0	0	0	0	0	0	1	0	4	0	0	1	2	1	0	0	0	1	0	0	0
OTU_686	0	0	1	0	0	0	0	0	0	0	1	0	0	2	2	0	0	1	0	0	0	0	2	3	0	0	0	2	0	1	15	1	5	5	1	0	0	1	1	3	0	0	2	0	2	1	0	0	0
OTU_687	1	0	0	2	0	2	0	0	0	0	0	1	0	0	0	2	0	0	1	2	0	0	5	0	0	1	0	0	1	1	1	2	0	0	1	0	0	0	0	0	0	0	0	0	2	2	9	1	1
OTU_688	3	7	2	5	0	1	0	0	3	0	0	2	0	0	1	0	0	0	0	0	0	1	2	0	0	3	0	2	1	4	5	2	1	0	0	0	0	6	2	1	2	3	0	0	0	1	7	2	2
OTU_689	0	0	0	0	0	0	0	0	0	0	18	0	0	0	0	0	0	0	0	0	0	0	0	1	0	0	0	0	0	0	0	0	0	0	0	0	0	0	0	0	0	0	0	0	0	0	0	0	0
OTU_690	0	0	0	0	0	0	27	11	10	24	22	28	0	0	0	3	21	20	18	9	10	4	0	0	0	0	0	0	0	0	0	0	0	0	0	0	0	0	0	0	0	0	0	0	0	0	0	0	0
OTU_691	2	2	0	4	0	1	0	1	0	0	3	2	0	3	1	0	0	1	1	0	7	1	0	0	2	0	0	0	0	0	0	0	1	0	0	0	0	1	0	0	0	0	0	0	0	0	1	0	0
OTU_692	0	0	0	0	0	0	0	0	0	0	91	0	0	0	0	0	0	0	0	0	0	0	0	10	0	9	0	0	0	0	0	0	0	0	0	0	0	0	0	0	0	0	0	0	0	0	0	0	0
OTU_693	0	0	0	0	0	0	0	0	0	0	132	0	0	0	0	0	0	0	0	0	0	0	0	3	0	0	0	0	0	0	0	0	0	0	0	0	0	0	0	0	0	0	0	0	0	0	0	0	0
OTU_694	0	0	0	0	0	0	0	0	0	0	54	0	0	0	0	0	0	0	0	0	0	0	0	3	0	0	0	0	0	0	0	0	0	0	0	0	0	0	0	0	0	0	0	0	0	0	0	0	0
OTU_695	0	0	0	0	0	0	0	0	0	0	21	0	0	0	0	0	0	0	0	0	0	0	0	8	0	0	0	0	0	0	0	0	0	0	0	0	0	0	0	0	0	0	0	0	0	0	0	0	0
OTU_696	0	0	0	0	0	1	1	0	3	3	0	0	3	2	0	3	2	0	0	0	3	3	0	0	0	0	0	2	0	0	12	0	1	0	0	6	6	0	0	2	0	2	1	0	0	0	0	0	0
OTU_697	0	0	0	0	0	0	0	0	0	0	0	0	0	4	5	0	6	2	5	0	0	1	1	0	1	1	1	0	0	0	0	0	1	0	1	0	0	0	0	0	2	0	0	6	0	1	1	0	2
OTU_698	10	5	5	7	0	0	0	1	0	0	3	3	1	6	2	4	1	2	3	0	1	0	1	1	0	0	0	0	0	5	1	0	0	0	0	0	0	1	0	0	0	0	3	0	0	3	7	0	3
OTU_699	1	5	0	2	2	0	1	1	2	3	0	0	2	0	0	2	0	0	4	0	3	0	0	0	1	0	0	0	1	5	0	0	0	0	0	1	0	0	0	0	1	2	1	0	3	0	0	1	0
OTU_700	0	0	0	0	0	0	0	0	0	0	0	0	0	0	0	0	0	0	0	0	0	0	0	0	0	0	0	0	0	0	0	0	0	0	0	0	0	0	0	0	0	0	0	0	0	0	0	0	0
OTU_701	0	0	0	0	0	0	0	1	0	1	46	0	2	0	0	0	0	0	0	0	0	0	3	3	0	2	0	0	0	0	0	0	0	0	1	13	2	0	2	1	1	1	31	0	0	1	0	3	3
OTU_702	0	0	0	0	0	2	1	0	0	3	0	2	1	3	3	1	0	1	6	0	0	3	0	1	0	1	0	1	2	0	0	0	3	0	0	0	1	0	0	3	0	0	0	0	0	0	0	0	0
OTU_703	13	4	0	2	0	0	0	0	1	0	0	0	0	3	0	0	0	0	0	0	4	0	0	0	0	0	0	0	6	0	0	0	0	0	0	0	0	0	0	0	0	1	0	0	2	3	3	2	0
OTU_704	0	0	0	0	1	0	0	0	0	0	0	0	0	0	0	0	0	0	0	0	0	0	0	0	0	0	0	0	0	0	0	0	0	0	0	0	0	0	0	0	0	0	0	0	0	0	0	0	0
OTU_705	0	0	0	0	0	0	0	0	0	0	6	0	0	0	0	0	0	0	0	0	0	0	0	3	0	0	0	0	0	0	0	0	0	0	0	0	0	0	0	0	0	0	0	0	0	0	0	0	0
OTU_706	0	0	0	0	0	0	0	0	0	0	0	0	0	0	0	0	0	0	0	0	0	0	0	0	0	0	0	0	0	0	0	0	0	0	0	0	0	0	0	0	0	0	0	0	0	0	0	0	0
OTU_707	8	0	1	1	2	0	0	3	0	0	0	0	1	6	0	3	4	2	1	6	1	0	0	0	7	1	0	2	3	0	11	4	2	1	1	0	3	1	0	5	3	0	0	2	0	0	1	0	0
OTU_708	0	0	0	0	0	0	0	0	0	0	1	1	0	1	0	0	0	1	0	0	0	0	0	0	0	0	0	0	0	0	0	0	0	0	0	0	0	0	0	0	0	0	0	0	0	0	0	0	0
OTU_709	0	0	0	0	0	0	11	1	8	10	2	1	0	0	0	0	8	2	5	0	5	4	0	1	0	0	0	0	0	0	0	0	0	0	0	0	0	0	0	0	0	0	0	0	0	0	0	0	0
OTU_710	0	0	0	0	0	0	10	11	14	14	0	9	1	0	0	0	18	4	16	17	8	2	0	0	0	0	0	0	0	0	0	0	0	0	0	0	0	0	0	0	0	0	0	0	0	0	0	0	0
OTU_711	0	0	0	0	0	0	0	0	0	0	12	0	0	0	0	0	0	0	0	0	0	0	0	1	0	0	0	0	0	0	0	0	0	0	0	0	0	0	0	0	0	0	0	0	0	0	0	0	0
OTU_712	5	1	0	1	2	0	1	3	1	1	3	1	1	27	0	0	0	2	3	1	0	3	0	1	0	1	0	0	2	0	0	0	0	0	0	0	0	0	0	0	0	0	0	0	1	1	1	0	0
OTU_713	3	5	0	9	0	0	1	0	0	0	0	3	0	1	0	0	0	1	0	0	4	0	0	0	0	0	1	0	1	0	0	3	0	0	0	0	0	0	0	0	0	0	0	0	1	4	5	5	0
OTU_714	0	1	0	0	0	0	1	3	0	0	5	0	2	0	0	0	2	1	6	2	0	3	3	0	2	1	0	0	0	6	1	2	1	5	0	2	0	2	0	1	0	1	1	2	1	0	0	0	1
OTU_715	0	0	0	0	0	0	16	3	4	2	1	2	0	0	0	0	19	16	2	6	11	0	0	0	0	0	0	0	0	0	0	0	0	0	0	0	0	0	0	0	0	0	0	0	0	0	0	0	0
OTU_716	3	0	1	0	0	0	0	0	0	0	0	0	0	2	0	0	0	0	0	0	0	1	0	0	0	0	0	0	0	0	1	0	0	0	0	0	0	0	0	0	0	0	0	0	2	0	0	0	0
OTU_717	0	0	0	1	1	0	3	7	3	1	66	0	0	0	3	0	8	5	2	4	3	2	0	12	0	0	0	0	4	0	1	0	0	0	0	0	1	0	0	0	0	0	0	0	0	0	0	0	0
OTU_718	0	0	0	0	0	0	0	0	0	0	82	0	0	0	0	0	0	0	0	0	0	0	0	5	0	0	0	0	0	0	0	0	0	0	0	0	0	0	0	0	0	0	0	0	0	0	0	0	0
OTU_719	8	1	2	2	0	1	2	13	0	0	1	7	0	16	1	1	1	0	14	2	0	2	0	1	0	1	0	0	1	2	0	0	0	2	0	0	0	0	0	0	1	1	0	0	1	0	2	0	1
OTU_720	0	0	0	0	0	0	0	0	0	0	0	0	0	0	0	0	0	0	0	0	0	0	0	0	0	0	0	0	0	0	0	0	0	0	0	0	0	0	0	0	0	0	0	0	0	0	0	0	0
OTU_721	0	0	0	0	0	0	0	0	0	0	4	0	0	1	0	0	0	0	0	0	0	0	0	0	8	8	0	1	4	1	6	4	4	7	2	3	9	2	0	0	2	1	3	2	0	0	0	0	1
OTU_722	0	0	0	0	0	0	3	5	1	1	9	4	1	1	1	0	22	7	2	3	13	3	0	3	0	0	0	0	1	0	0	0	0	0	0	0	0	0	0	0	0	0	0	0	0	0	0	0	0
OTU_723	0	0	0	0	0	0	0	0	0	0	0	0	0	0	0	0	0	0	0	0	0	0	0	0	0	0	0	0	0	0	0	0	0	0	0	0	0	0	0	0	0	0	0	0	0	0	0	0	0
OTU_724	2	3	0	0	0	0	0	1	1	0	0	1	0	1	0	1	1	2	6	1	0	5	3	0	1	1	0	0	0	3	0	0	7	1	0	1	0	2	0	0	0	1	0	0	1	0	2	0	0
OTU_725	0	0	0	3	0	0	0	0	0	0	111	1	0	4	0	0	2	1	6	0	1	0	11	13	0	2	1	1	2	0	1	0	0	0	2	0	0	0	7	1	0	1	2	3	0	0	0	0	0
OTU_726	0	0	0	0	0	0	18	14	1	2	11	9	0	0	0	0	15	12	10	5	14	4	0	0	0	0	0	0	0	0	0	0	0	0	0	0	0	0	0	0	0	0	0	0	0	0	0	0	0
OTU_727	0	0	0	0	0	0	0	0	0	0	49	0	0	0	0	0	0	0	0	0	0	0	0	11	0	0	0	0	0	0	0	0	0	0	0	0	0	0	0	0	0	0	0	0	0	0	0	0	0
OTU_728	0	0	0	0	2	0	0	0	0	0	0	0	6	0	7	3	7	5	2	2	2	0	0	0	1	0	0	0	0	0	0	0	0	0	0	0	0	0	0	0	0	0	0	0	0	0	0	0	0
OTU_729	0	1	0	0	0	0	4	0	0	0	5	0	1	3	2	0	0	1	0	0	0	2	0	0	0	0	0	0	1	0	0	0	0	1	0	0	2	0	1	0	0	0	2	0	0	0	0	1	0
OTU_730	0	0	0	0	0	0	14	6	5	11	0	2	0	0	0	1	14	11	13	4	10	8	0	0	0	0	0	0	0	0	0	0	0	0	0	0	0	0	0	0	0	0	0	0	0	0	0	0	0
OTU_731	0	0	0	0	0	0	0	0	0	0	1	0	0	0	0	0	0	5	0	0	1	1	0	3	1	0	0	0	3	0	0	0	0	0	0	0	1	0	0	0	2	0	0	0	0	0	0	0	0
OTU_732	0	0	0	0	0	0	0	0	0	0	4	0	0	0	0	0	0	0	0	0	0	0	0	0	0	0	0	0	0	0	0	0	0	0	0	0	0	0	0	0	0	0	0	0	0	0	0	0	0
OTU_733	0	0	0	0	0	0	0	3	9	0	61	0	0	0	0	0	0	1	0	1	0	2	0	14	0	3	0	0	0	1	0	0	2	38	0	0	1	0	0	3	1	1	0	0	0	0	0	0	1
OTU_734	1	2	1	6	0	0	2	2	0	3	0	1	1	1	0	0	0	3	1	1	2	3	2	0	4	3	0	1	4	5	0	4	5	1	3	0	4	3	0	4	2	2	3	1	0	4	0	0	0
OTU_735	0	0	0	0	0	0	0	0	1	0	0	0	1	1	3	1	0	0	1	0	2	0	0	0	0	0	0	0	0	0	2	0	0	0	0	0	0	0	0	0	0	0	0	131	1	1	0	0	0
OTU_736	0	0	0	0	0	0	0	0	0	0	0	0	0	0	0	0	0	0	0	0	0	0	2	0	4	0	3	0	1	3	0	0	5	1	0	1	0	7	0	2	0	0	0	0	1	0	0	0	0
OTU_737	0	0	0	0	0	0	5	13	4	11	10	12	0	0	0	0	9	16	16	5	5	2	0	6	0	0	0	0	0	0	0	0	0	0	0	0	0	0	0	0	0	0	0	0	0	0	0	0	0
OTU_738	0	0	0	0	0	0	1	15	2	2	0	0	0	0	0	0	0	0	0	19	0	0	0	0	0	0	0	0	0	0	0	0	0	0	0	1	0	0	0	0	0	0	0	0	0	0	0	0	0
OTU_739	0	0	0	0	3	0	0	1	1	0	0	0	4	2	5	2	1	0	5	3	0	2	0	0	0	0	0	0	0	0	0	0	0	0	0	0	0	0	0	0	0	0	0	2	0	0	0	0	0
OTU_740	0	0	0	0	0	0	0	0	0	2	0	1	0	0	0	0	1	1	3	0	0	0	0	0	0	0	0	0	0	0	0	0	0	0	0	0	0	0	0	0	0	0	0	0	0	0	0	0	0
OTU_741	0	0	0	0	0	0	0	0	0	0	20	0	0	0	0	0	0	0	0	0	0	0	0	19	0	0	0	0	0	0	0	0	0	0	0	0	0	0	0	0	0	0	0	14	0	0	0	0	0
OTU_742	2	5	1	3	0	1	0	1	1	1	6	1	1	5	2	1	2	0	7	2	1	4	1	4	4	1	0	3	1	2	2	1	3	0	2	2	5	0	0	5	2	2	3	0	0	0	2	0	4
OTU_743	0	0	0	0	0	0	15	6	5	5	2	4	0	0	1	0	16	12	5	9	10	3	0	0	0	0	0	0	0	0	1	0	0	0	0	0	0	0	0	0	0	0	0	0	0	0	0	0	0
OTU_744	0	0	0	0	0	0	0	0	0	0	0	0	0	0	0	0	0	0	0	0	0	0	0	0	4	0	0	1	2	0	1	2	1	0	0	0	0	0	0	0	0	0	0	0	0	1	1	0	0
OTU_745	0	0	0	0	0	1	9	13	2	7	4	9	2	0	0	0	15	11	11	15	10	2	0	1	0	0	0	0	0	0	0	0	0	0	0	0	0	0	0	0	0	0	0	0	0	0	0	0	0
OTU_746	0	1	1	2	0	0	0	4	0	0	0	1	0	0	0	1	0	0	1	0	0	0	0	0	1	0	0	1	0	0	1	1	0	0	0	0	0	0	0	0	0	0	0	0	0	0	0	0	0
OTU_747	0	2	1	3	0	0	0	0	0	0	0	5	0	0	0	0	2	1	2	3	0	2	2	1	1	1	1	1	0	0	5	1	0	0	3	0	1	0	0	0	1	0	0	0	0	1	24	1	0
OTU_748	2	0	0	0	0	1	0	0	0	0	0	0	0	0	0	0	0	0	0	4	0	0	1	0	3	0	0	0	0	0	0	0	0	0	0	0	0	0	0	1	0	0	0	0	0	0	0	0	0
OTU_749	0	0	0	0	0	0	0	2	0	0	0	0	0	0	0	0	0	0	0	1	0	0	0	1	0	0	0	0	0	0	0	0	0	0	0	0	0	0	0	0	0	0	0	0	0	0	0	0	0
OTU_750	2	0	5	2	0	0	0	0	1	0	0	3	1	7	0	1	0	0	1	3	0	0	0	2	1	1	2	0	1	0	1	2	4	0	0	0	1	1	0	0	0	1	3	1	0	0	1	0	0
OTU_751	0	0	0	0	0	0	12	10	8	6	3	3	0	0	2	1	11	15	10	4	8	5	0	2	0	0	2	0	0	0	1	0	0	0	0	0	0	0	0	0	0	0	0	0	0	0	0	0	0
OTU_752	0	0	0	0	0	0	0	0	0	0	8	0	0	0	0	0	0	0	0	0	0	0	0	0	0	0	0	0	0	0	0	0	0	0	0	0	0	0	0	2	0	0	0	0	0	0	0	0	0
OTU_753	0	0	0	0	0	0	0	0	0	0	164	0	0	0	0	0	0	0	0	0	0	0	0	20	0	0	0	0	0	0	0	0	0	0	0	0	0	0	0	0	0	0	0	0	0	0	0	0	0
OTU_754	0	0	0	0	0	0	0	0	1	0	10	0	2	0	3	6	1	1	1	0	0	0	0	3	2	0	0	0	1	2	0	0	1	0	1	0	1	0	0	0	1	1	0	0	0	0	0	0	0
OTU_755	0	0	0	0	0	0	0	0	0	0	105	0	0	0	0	0	0	0	0	0	0	0	0	11	0	0	0	0	0	0	0	0	0	0	0	0	0	0	0	0	0	0	0	0	0	0	0	0	0
OTU_756	0	0	0	0	0	0	0	0	0	3	3	0	0	0	0	0	0	0	0	0	0	0	0	0	0	0	0	0	0	0	0	0	0	0	0	0	0	0	0	0	0	0	0	30	0	0	0	0	0
OTU_757	1	8	1	9	0	2	1	1	0	1	2	2	0	3	2	1	0	1	6	0	1	0	0	0	3	1	0	0	0	2	0	3	4	0	0	0	1	0	0	0	0	3	17	0	3	4	9	3	4
OTU_758	0	0	0	0	0	0	0	1	0	1	4	4	0	0	0	0	0	0	0	1	0	0	0	0	0	0	0	0	0	0	0	0	0	0	0	0	0	0	0	0	0	0	0	0	0	0	0	0	0
OTU_759	0	0	0	0	1	1	11	13	1	9	0	7	1	1	0	2	12	14	8	18	8	19	0	4	0	0	0	0	0	0	0	0	0	0	0	0	0	0	0	0	0	0	0	0	0	0	0	0	0
OTU_760	2	0	0	1	0	2	0	3	0	0	0	3	0	4	0	0	0	1	3	0	0	0	0	2	0	0	0	3	3	0	0	1	0	1	0	0	0	0	0	0	0	0	1	0	0	0	1	0	0
OTU_761	4	28	0	0	0	0	0	0	0	0	3	0	0	0	0	0	0	0	0	0	0	0	0	0	5	1	2	2	1	2	2	8	3	0	0	0	0	0	0	0	0	3	0	0	0	0	0	0	0
OTU_762	3	0	2	7	0	0	4	3	2	1	10	2	2	0	0	0	4	20	8	2	4	8	0	4	0	1	2	0	2	0	0	0	0	3	4	2	1	2	1	0	1	0	0	0	0	0	0	0	0
OTU_763	5	4	0	0	0	2	4	2	0	0	0	1	1	2	0	1	2	1	2	1	0	0	2	0	0	0	1	0	3	1	1	1	1	0	0	1	1	0	0	1	0	0	0	0	0	1	4	0	0
OTU_764	0	0	0	0	0	0	0	0	0	2	0	0	0	4	2	0	0	5	0	0	5	1	0	0	0	1	0	0	0	0	0	0	2	0	3	1	1	3	0	0	0	0	0	0	0	0	0	0	0
OTU_765	0	0	0	0	0	0	4	0	0	0	0	0	0	0	0	0	3	1	13	2	0	1	0	0	0	0	0	0	0	0	0	0	0	0	0	0	0	0	0	0	0	0	0	0	0	1	0	0	0
OTU_766	0	0	0	2	0	1	0	1	0	1	0	0	0	0	0	2	0	0	2	0	0	1	0	0	0	5	0	0	1	0	0	1	1	1	0	0	1	0	0	1	0	2	0	0	0	0	0	0	0
OTU_767	0	0	0	0	1	3	32	12	8	27	3	32	0	1	3	1	46	59	22	10	34	9	0	0	0	1	0	0	0	0	0	0	0	0	0	0	0	0	0	0	0	0	0	0	0	0	0	0	0
OTU_768	0	0	0	0	0	0	0	0	0	0	16	0	0	0	0	0	0	0	0	0	0	0	0	4	0	0	0	0	0	0	0	0	0	0	0	0	0	0	0	0	0	0	0	0	0	0	0	0	0
OTU_769	0	4	0	2	0	3	2	1	2	0	2	0	1	4	1	2	1	1	0	0	0	2	0	0	2	0	0	1	1	2	0	0	1	0	0	0	0	0	0	0	0	0	0	0	0	2	1	0	0
OTU_770	0	0	0	0	0	0	5	11	0	16	7	12	0	0	0	0	1	7	9	11	3	8	0	5	0	0	0	0	0	1	0	0	0	0	1	0	1	0	0	0	3	0	1	0	0	0	0	0	0
OTU_771	1	13	0	19	0	0	0	0	0	0	0	2	0	1	2	2	0	1	1	0	0	0	0	0	0	0	0	0	0	5	0	1	1	0	0	0	0	0	0	0	0	2	0	0	0	0	16	0	0
OTU_772	0	3	2	6	1	1	0	1	0	0	1	0	0	0	0	0	2	1	1	0	1	0	0	0	6	2	0	0	0	0	1	4	0	1	0	0	5	1	0	1	0	1	1	0	0	4	10	0	1
OTU_773	0	0	0	1	0	0	0	0	4	0	0	10	0	0	2	6	4	3	1	3	0	0	1	0	0	0	0	0	0	1	0	1	2	0	0	0	0	0	0	0	0	0	0	0	0	0	2	0	1
OTU_774	0	0	0	0	0	0	0	0	0	0	17	0	0	0	0	0	0	0	0	0	0	0	0	16	0	0	0	0	0	0	0	0	0	0	0	0	0	0	0	0	0	0	0	0	0	0	0	0	1
OTU_775	0	0	0	0	0	0	2	6	3	0	2	6	0	0	0	0	6	1	1	2	4	2	2	1	0	0	0	1	1	0	1	0	0	0	0	0	0	0	0	3	2	0	0	0	0	0	0	0	0
OTU_776	9	7	0	18	0	2	0	0	3	1	0	5	1	4	2	4	0	6	2	1	7	5	10	0	4	4	0	1	3	4	2	8	3	0	1	0	0	1	0	1	0	1	1	1	3	2	4	0	3
OTU_777	0	2	0	3	0	0	0	0	0	0	0	0	0	0	0	0	0	0	2	0	0	0	0	0	1	0	0	0	0	0	0	0	0	0	0	0	0	0	0	0	0	0	0	0	0	1	0	0	2
OTU_778	0	0	1	0	0	0	0	0	0	0	0	0	6	2	4	4	1	5	3	0	1	0	0	0	1	0	0	0	2	0	0	1	0	0	0	0	7	0	0	2	0	0	0	0	0	0	1	0	2
OTU_779	0	2	0	0	0	0	1	0	0	0	0	0	1	2	0	0	0	1	3	0	2	2	0	0	0	0	0	0	0	0	1	0	0	0	0	0	0	3	0	0	0	0	2	0	2	5	1	0	0
OTU_780	1	0	0	0	0	1	0	0	0	0	0	0	0	1	2	3	1	0	3	0	1	0	0	0	0	0	0	0	0	0	0	0	0	0	0	0	0	1	1	1	0	0	0	0	0	0	0	0	0
OTU_781	0	0	0	0	0	0	0	0	0	2	20	0	0	0	0	0	0	0	0	0	0	0	0	0	0	0	0	0	0	0	0	0	0	0	0	0	0	0	0	0	0	0	0	0	0	0	0	1	0
OTU_782	0	0	0	0	1	1	0	0	0	2	1	0	0	0	3	2	0	4	1	2	4	0	0	0	0	0	0	0	0	0	0	0	1	0	0	1	1	0	0	0	0	0	2	1	0	0	0	0	0
OTU_783	0	0	0	0	1	0	7	4	5	20	0	15	2	0	1	3	4	4	6	5	4	3	0	0	0	0	0	0	0	0	0	0	0	0	0	0	0	0	0	0	0	0	0	0	0	0	0	0	0
OTU_784	1	0	0	0	0	0	0	0	0	0	2	0	0	0	0	1	1	1	2	3	1	0	0	0	0	0	1	1	0	0	0	1	1	0	0	0	0	0	0	0	0	0	0	0	0	0	3	0	0
OTU_785	0	0	0	1	0	0	0	0	1	0	0	0	5	6	1	1	0	2	0	0	0	0	0	0	0	0	0	0	0	0	0	1	0	0	0	0	0	0	0	1	0	0	0	1	0	0	0	0	0
OTU_786	0	0	0	0	1	0	5	9	4	8	5	0	0	0	1	0	9	19	18	18	24	11	0	0	0	0	0	0	0	0	0	0	0	0	0	0	0	0	0	0	0	0	0	0	0	0	0	0	0
OTU_787	0	0	0	1	0	1	0	0	0	0	0	0	0	0	0	2	0	0	1	2	0	0	0	0	5	6	2	2	1	1	1	0	10	1	0	0	0	0	0	0	0	0	0	0	0	0	0	0	0
OTU_788	0	0	0	0	0	0	0	0	0	0	29	0	0	0	0	0	0	0	0	0	0	0	0	17	0	0	0	0	0	0	0	0	0	0	0	0	0	0	0	0	0	0	0	0	0	0	0	0	0
OTU_789	0	0	0	0	0	0	0	2	0	0	0	2	0	1	0	0	0	4	0	0	0	0	0	0	0	0	0	0	0	0	0	0	0	0	0	0	0	0	0	0	0	0	0	0	0	0	0	0	8
OTU_790	0	0	0	0	0	0	0	0	0	0	22	0	0	0	0	0	0	0	0	0	0	0	0	5	0	5	0	0	0	0	0	0	0	0	0	0	3	0	1	0	1	0	0	0	0	0	0	0	0
OTU_791	0	0	0	3	0	0	0	0	0	0	1	0	0	0	0	0	0	0	0	0	0	0	0	0	1	0	0	0	0	0	0	0	6	0	0	1	1	0	0	0	0	0	0	0	0	0	0	0	0
OTU_792	0	0	0	0	0	0	0	0	0	0	0	0	0	0	0	0	0	0	0	0	0	0	0	0	0	0	0	0	0	0	0	0	0	0	0	0	0	0	0	0	0	0	0	0	0	0	0	0	0
OTU_793	0	0	0	2	0	0	0	0	0	0	5	1	0	0	1	3	0	1	1	0	0	0	2	3	0	5	2	1	3	1	5	7	8	0	0	0	0	0	0	0	0	0	0	0	0	0	1	0	0
OTU_794	1	0	0	0	0	0	0	0	0	0	0	0	0	0	0	0	0	0	0	0	1	0	0	0	0	2	0	0	0	0	0	0	0	0	0	0	0	2	0	0	0	0	0	0	0	1	0	1	0
OTU_795	1	0	0	1	0	1	0	1	0	0	15	5	0	1	0	0	0	2	0	1	0	0	0	2	0	1	0	0	0	0	0	0	0	0	0	0	1	0	0	2	0	0	0	0	2	0	1	0	0
OTU_796	4	1	1	2	0	0	0	0	1	0	4	0	0	2	0	0	0	0	2	0	1	2	0	1	1	0	0	0	0	0	0	0	0	0	0	0	0	0	0	0	1	0	2	0	1	0	0	0	0
OTU_797	0	0	0	0	0	0	2	1	0	2	1	0	0	0	0	0	0	0	2	1	0	0	0	0	0	0	0	0	0	0	0	0	0	0	0	0	0	0	0	0	0	0	0	15	0	0	0	0	0
OTU_798	0	0	0	0	0	0	1	1	0	1	4	0	0	0	3	0	0	3	2	0	3	3	1	6	2	0	2	0	1	0	1	0	4	3	2	2	4	0	0	0	1	0	4	2	1	0	0	0	0
OTU_799	0	0	0	0	0	0	0	0	0	0	11	0	0	0	0	0	0	0	0	0	0	0	0	17	0	0	0	0	0	0	0	0	0	0	0	0	0	0	0	0	0	0	0	0	0	0	0	0	0
OTU_800	3	6	5	4	4	4	0	10	2	0	4	2	1	7	4	7	2	1	0	8	0	0	4	1	2	3	0	4	17	1	4	3	2	10	4	7	1	2	5	5	9	4	0	4	31	0	3	2	1
OTU_801	1	0	0	0	0	0	0	0	0	0	0	0	0	0	0	0	0	0	0	0	0	0	0	0	0	0	0	0	1	0	0	0	0	1	0	0	0	0	0	0	0	0	1	0	0	0	0	0	0
OTU_802	0	0	0	0	0	0	0	0	0	0	0	0	0	0	0	0	0	0	0	0	0	0	0	0	0	0	0	0	0	0	0	0	0	0	0	0	0	0	0	0	0	0	0	0	0	0	0	0	0
OTU_803	0	0	0	0	0	0	0	0	0	0	0	0	0	0	0	0	0	0	0	0	0	0	0	0	0	0	0	0	0	0	0	0	0	0	0	0	0	0	0	0	0	0	0	0	0	0	0	0	0
OTU_804	0	0	0	0	0	0	0	0	0	0	75	0	0	0	0	0	0	0	0	0	0	0	0	5	0	1	0	0	0	0	0	0	0	2	0	0	1	5	0	0	2	0	0	0	0	0	0	0	0
OTU_805	0	0	0	0	0	0	0	0	0	0	193	0	0	0	0	0	0	0	0	0	0	0	0	11	0	0	0	0	0	0	0	0	0	0	0	0	0	0	0	0	0	0	0	0	0	0	0	0	0
OTU_806	0	0	0	0	0	1	12	7	5	10	0	7	0	0	0	0	10	6	9	7	10	3	0	1	0	0	0	0	0	0	0	0	0	0	0	0	0	0	0	0	0	0	0	0	0	0	0	0	0
OTU_807	0	0	0	0	0	0	0	0	0	0	0	0	0	1	0	0	0	0	0	0	1	0	0	0	0	0	0	0	0	0	0	0	0	0	0	0	0	0	0	0	0	0	32	9	2	0	2	0	0
OTU_808	8	5	0	3	0	0	1	1	0	0	0	1	0	5	0	0	3	1	3	1	3	0	0	0	0	2	0	2	3	5	0	0	1	2	2	3	4	1	0	5	0	0	0	1	0	1	0	0	0
OTU_809	0	3	0	0	0	0	2	0	0	0	0	0	0	0	0	1	0	1	0	1	0	1	3	0	0	1	1	0	0	0	0	1	9	5	1	0	3	1	1	0	1	0	0	0	1	0	0	0	4
OTU_810	0	0	0	0	0	0	3	12	0	0	4	2	0	0	0	0	19	13	9	5	2	6	0	0	0	0	0	0	0	0	0	0	0	0	0	0	0	0	0	0	0	0	0	0	0	0	0	0	0
OTU_811	0	0	0	0	0	0	0	0	0	0	1	0	0	0	0	0	0	0	0	0	0	0	0	16	0	0	0	0	0	0	0	0	0	0	0	0	0	0	0	0	0	0	0	0	0	0	0	0	0
OTU_812	0	0	0	0	0	0	0	0	0	0	61	0	0	0	0	0	0	1	0	0	0	0	0	6	0	0	0	0	0	0	0	0	0	0	0	0	0	0	0	0	0	0	0	0	0	0	0	0	0
OTU_813	0	0	0	0	0	1	7	7	9	4	0	13	3	0	1	0	12	7	4	5	2	0	0	1	0	0	0	0	0	0	0	0	0	0	0	0	0	0	0	0	0	0	0	0	0	0	0	0	0
OTU_814	0	0	0	0	0	0	0	0	0	0	124	0	0	0	0	0	0	0	0	0	0	0	0	0	0	0	0	0	0	0	0	0	0	0	0	0	0	0	0	0	0	0	0	0	0	0	0	0	0
OTU_815	1	3	1	7	0	2	0	0	0	0	0	6	0	1	1	2	1	1	0	0	0	1	1	1	1	3	0	1	1	1	0	1	1	0	0	0	0	0	0	0	0	0	0	0	0	0	4	1	0
OTU_816	0	0	0	0	0	0	0	0	0	0	0	0	0	0	0	0	0	0	0	0	0	0	0	0	0	0	0	0	0	0	0	0	0	0	0	0	0	0	0	0	0	0	0	0	0	0	0	0	0
OTU_817	1	0	1	0	0	0	0	0	0	1	4	0	0	0	0	0	0	0	0	0	0	1	0	0	1	1	0	11	1	0	2	0	1	0	0	1	1	0	2	1	0	0	0	3	2	0	0	1	0
OTU_818	0	0	2	0	0	1	0	0	0	0	0	0	3	1	1	1	0	2	1	2	1	0	5	7	14	1	3	7	3	3	0	2	0	0	1	1	6	0	2	1	0	1	0	0	1	0	1	0	0
OTU_819	0	0	0	0	0	0	0	0	0	0	2	0	0	0	0	0	0	0	0	0	0	0	0	0	0	0	0	0	0	0	0	0	0	0	0	0	0	0	0	0	0	0	0	0	0	0	0	0	0
OTU_820	0	1	1	0	0	0	0	0	2	1	5	0	0	0	0	0	1	0	1	0	1	0	0	0	4	0	0	4	0	0	1	0	1	0	0	0	0	0	3	0	0	0	0	0	0	2	0	0	0
OTU_821	0	0	0	0	0	0	13	4	7	1	3	7	0	0	0	0	13	15	11	6	13	16	0	2	0	0	0	0	0	0	0	0	0	0	0	0	0	0	0	0	0	0	0	0	0	0	0	0	0
OTU_822	0	0	0	0	0	0	0	0	0	0	0	0	0	0	0	0	0	0	1	0	0	0	0	0	0	0	0	0	0	0	0	0	0	0	0	0	0	0	0	0	0	0	2	0	0	0	0	0	0
OTU_823	0	0	0	0	0	0	0	0	0	0	0	0	0	0	0	0	0	0	0	0	0	0	0	0	0	0	0	0	0	0	0	0	0	0	0	0	0	0	0	0	0	0	0	0	0	0	0	0	0
OTU_824	5	2	0	1	0	0	0	0	0	3	0	2	0	7	0	2	0	0	0	1	2	0	0	0	1	3	0	0	0	3	7	1	1	0	0	0	1	0	0	0	1	0	0	0	0	6	1	0	0
OTU_825	3	3	0	15	0	0	0	0	0	1	0	0	0	3	0	0	0	0	0	1	3	0	0	0	3	0	0	0	0	0	0	1	0	0	0	0	0	0	0	0	0	0	0	0	1	3	5	3	3
OTU_826	0	0	0	0	0	0	0	0	0	0	0	0	0	0	0	0	0	0	3	3	0	1	0	0	0	0	0	0	0	0	0	0	0	0	0	0	0	0	0	0	0	0	0	0	0	0	0	0	0
OTU_827	0	0	0	0	0	0	0	27	8	0	6	0	0	0	0	0	0	0	0	31	0	1	0	0	0	0	0	0	0	0	0	0	2	1	0	0	0	1	0	0	0	0	0	4	1	1	0	0	0
OTU_828	0	0	0	0	0	0	0	0	0	0	167	0	0	0	0	0	0	0	0	0	0	0	0	46	0	0	0	0	0	0	0	0	0	0	0	0	0	0	0	0	0	0	0	0	0	0	0	0	0
OTU_829	0	0	0	1	0	0	0	2	0	0	0	0	0	0	0	0	1	0	2	1	0	0	0	0	0	0	0	0	0	0	0	0	0	0	0	1	0	0	0	0	0	0	0	0	0	0	0	0	0
OTU_830	0	0	0	0	0	0	0	3	3	1	2	0	0	0	0	1	0	0	2	4	1	2	0	1	0	3	0	0	0	0	0	0	0	0	0	0	0	0	0	0	0	0	0	0	0	0	0	0	1
OTU_831	0	0	0	0	0	1	13	10	7	3	5	3	0	0	0	3	15	14	11	10	10	3	0	7	0	0	0	0	0	0	0	0	0	0	0	0	0	0	0	0	0	0	0	0	0	0	0	0	0
OTU_832	0	0	0	0	0	0	0	0	0	0	0	0	0	0	0	0	0	1	1	1	1	0	0	1	0	0	0	0	0	0	0	0	0	0	0	0	0	0	0	0	0	0	0	0	0	0	0	0	0
OTU_833	0	0	0	0	0	0	0	0	0	0	1	0	0	0	0	0	0	0	0	1	0	0	3	2	1	1	0	0	1	1	1	0	4	13	0	0	0	2	0	2	4	3	0	0	0	0	0	0	0
OTU_834	1	2	1	2	1	0	0	0	1	0	0	1	0	11	0	0	0	0	1	0	2	0	0	1	0	0	0	0	0	0	0	4	1	0	0	0	0	0	0	0	3	0	0	0	0	0	2	0	0
OTU_835	4	75	0	3	0	0	0	0	2	0	0	0	1	1	0	2	0	0	0	0	2	1	2	0	2	1	0	0	0	6	0	3	1	0	1	0	1	0	0	0	0	1	4	0	0	0	1	0	0
OTU_836	0	0	0	0	0	0	4	3	0	6	5	1	0	0	0	0	13	18	25	8	17	5	0	0	0	0	0	0	0	0	0	0	0	0	0	0	0	0	0	0	0	0	0	0	0	0	0	0	0
OTU_837	0	0	0	0	0	0	6	2	9	7	11	5	0	0	0	0	6	16	5	4	31	3	0	3	0	0	0	0	0	0	0	0	0	0	0	0	0	0	0	0	0	0	0	0	0	0	0	0	0
OTU_838	0	0	0	0	0	0	0	0	0	0	5	0	0	0	0	0	0	0	0	0	0	0	0	0	0	0	0	0	0	0	0	0	0	0	0	0	0	0	1	0	0	0	0	0	0	0	0	0	0
OTU_839	0	0	0	0	0	0	0	0	0	0	0	0	0	0	0	0	0	0	0	0	0	0	0	0	0	0	0	0	0	0	0	0	0	0	0	0	0	0	0	0	0	0	0	0	0	0	0	0	0
OTU_840	0	0	0	0	0	0	0	0	0	0	5	0	0	0	0	0	0	0	0	0	0	0	1	1	3	0	0	1	1	3	0	3	0	0	0	0	1	0	0	0	0	0	0	1	0	0	0	0	0
OTU_841	1	1	0	5	0	0	0	0	0	0	0	3	0	0	1	2	6	2	0	0	1	0	0	0	0	0	0	0	1	0	0	2	0	0	0	0	0	0	0	0	0	0	1	0	1	5	3	0	0
OTU_842	0	0	0	0	0	0	0	0	1	1	0	3	0	0	1	0	0	0	0	10	2	2	0	0	0	0	0	0	0	0	0	0	10	4	0	0	0	0	0	9	0	0	0	0	0	0	0	0	0
OTU_843	0	0	0	0	0	0	0	0	0	0	23	0	0	0	0	0	0	0	0	0	0	0	0	2	0	0	0	0	0	0	0	0	0	0	0	0	0	0	0	0	0	0	0	0	0	0	0	0	0
OTU_844	0	0	0	0	0	1	0	0	1	0	39	1	2	0	2	0	0	3	0	3	0	1	0	3	0	0	0	0	0	0	0	0	0	0	0	0	0	0	0	0	0	0	0	0	0	0	0	0	0
OTU_845	0	6	1	2	0	4	0	0	0	0	0	2	0	3	2	0	0	0	0	0	0	0	0	0	0	0	0	0	0	1	0	0	0	0	0	0	0	0	0	0	0	0	0	0	1	0	0	0	0
OTU_846	0	0	0	0	0	0	0	0	0	0	68	0	0	0	0	0	0	0	0	0	0	0	0	26	0	0	0	0	0	0	0	0	0	0	0	0	0	0	0	0	0	0	0	0	0	0	0	0	0
OTU_847	0	0	0	0	0	0	0	0	0	0	0	0	0	2	3	1	0	0	0	1	1	0	0	0	0	0	0	0	0	1	1	1	0	0	0	1	0	0	0	0	0	1	0	0	0	0	0	1	0
OTU_848	0	0	1	0	2	1	1	0	0	0	0	0	0	0	1	0	0	0	1	0	0	2	0	0	0	0	0	0	0	0	0	0	0	0	0	0	0	0	1	0	0	0	2	0	0	0	0	0	0
OTU_849	0	1	0	0	0	1	0	1	0	0	0	0	1	0	0	0	0	0	0	3	1	0	0	2	0	0	2	4	0	0	0	2	1	0	0	2	1	2	1	0	1	0	2	0	0	0	0	0	0
OTU_850	0	0	0	1	0	0	0	0	0	0	0	2	0	0	0	0	0	1	0	0	0	0	0	0	2	0	0	0	1	0	0	0	0	0	0	0	0	0	0	0	0	0	0	0	1	1	2	1	0
OTU_851	25	4	0	0	0	2	2	1	0	0	1	0	0	9	0	0	0	0	4	0	1	2	0	3	10	0	0	0	8	2	0	0	0	0	0	0	4	0	0	0	0	0	0	0	0	1	2	1	0
OTU_852	0	0	0	1	0	0	0	1	0	0	0	0	0	0	0	1	0	0	0	0	0	0	0	0	0	1	0	0	0	0	0	0	0	0	0	0	0	0	0	0	0	0	0	0	2	0	0	0	0
OTU_853	0	0	0	0	0	0	0	0	0	0	81	0	0	0	0	0	0	0	0	0	0	0	0	10	0	0	0	0	0	0	0	0	0	0	0	0	0	0	0	0	0	0	0	0	0	0	0	0	0
OTU_854	0	0	0	0	0	0	0	0	0	0	4	3	0	0	4	0	1	0	6	0	2	1	0	0	0	0	0	0	1	0	0	0	0	0	0	0	0	7	5	0	0	1	0	0	0	0	0	0	0
OTU_855	0	0	0	0	0	0	0	0	0	0	0	0	0	0	0	0	0	0	0	0	0	0	0	0	0	0	0	0	0	0	0	0	0	0	0	0	0	0	0	0	0	0	0	0	0	0	0	0	0
OTU_856	0	0	0	0	0	0	1	0	1	2	0	2	0	0	0	0	3	0	0	1	0	0	0	0	0	0	0	0	0	0	0	0	0	0	0	0	0	0	0	0	0	0	0	0	0	0	0	0	0
OTU_857	0	0	0	0	1	1	0	0	0	1	0	0	0	0	6	1	1	2	4	0	1	2	0	1	0	1	0	0	2	0	0	0	0	0	0	0	0	1	0	0	0	0	0	0	0	0	0	0	0
OTU_858	0	0	0	0	0	0	0	0	0	0	0	0	0	0	0	0	0	0	0	0	0	0	0	0	8	1	0	3	7	4	8	1	13	3	2	5	16	3	7	4	6	0	0	0	2	0	0	0	0
OTU_859	0	0	0	0	0	0	15	5	1	5	0	4	2	0	0	0	10	5	14	3	4	15	0	0	0	2	0	0	0	0	0	0	0	0	0	0	0	0	0	0	0	0	0	0	0	0	0	0	0
OTU_860	0	0	0	0	0	0	0	0	0	0	0	0	1	0	0	0	1	0	0	0	0	0	0	0	0	0	0	0	0	0	0	0	5	0	1	0	0	0	0	0	0	0	0	0	0	0	0	0	0
OTU_861	0	0	0	0	1	0	0	0	0	0	0	0	0	2	1	0	0	0	0	1	0	0	2	0	1	4	0	2	5	6	1	1	3	6	0	0	0	1	0	1	0	0	1	0	0	0	1	0	0
OTU_862	0	0	0	0	0	0	0	1	0	0	9	1	0	0	0	0	0	0	0	0	0	0	0	4	0	0	0	0	0	0	0	0	1	0	0	0	0	0	0	0	0	0	0	0	0	0	0	0	0
OTU_863	0	0	0	0	0	0	0	0	0	0	0	0	0	0	0	0	0	0	0	0	0	0	0	0	0	0	0	0	0	0	0	0	0	0	0	0	0	0	0	0	0	0	0	0	0	0	0	0	0
OTU_864	0	0	0	0	0	0	0	4	3	2	0	2	0	0	0	0	0	1	0	1	1	1	0	0	0	0	0	0	0	0	0	0	0	0	0	0	0	0	0	0	0	0	0	0	0	0	0	0	0
OTU_865	0	0	0	0	0	0	0	0	0	0	12	0	0	0	0	0	0	0	0	0	0	0	0	5	0	0	0	0	0	0	0	0	0	0	0	0	0	0	0	0	0	0	0	0	0	0	0	0	0
OTU_866	0	0	0	0	0	0	7	12	5	4	0	4	0	0	0	0	7	9	11	1	6	8	0	0	0	0	0	0	0	0	0	0	0	0	0	0	0	0	0	0	0	0	0	0	0	0	0	0	0
OTU_867	0	0	0	0	0	2	1	26	5	9	7	16	0	4	2	1	3	7	16	22	6	13	0	3	0	0	0	0	0	0	0	0	0	0	0	0	0	0	0	0	0	0	0	0	0	0	0	0	0
OTU_868	0	0	0	0	0	0	0	1	0	1	0	1	0	0	0	0	0	0	0	0	0	1	0	0	0	0	0	0	0	0	0	0	0	0	0	0	0	0	0	0	0	0	0	0	0	0	0	0	0
OTU_869	0	0	0	0	0	0	0	0	0	0	61	0	0	0	0	0	0	0	0	0	0	0	0	2	0	2	0	0	0	1	0	1	1	0	0	0	0	8	0	0	0	0	0	0	0	0	0	0	0
OTU_870	0	0	0	0	0	0	1	0	0	0	0	2	0	0	0	0	0	1	0	0	0	0	0	0	0	0	0	0	0	0	0	0	0	0	0	0	0	0	0	0	0	0	0	0	0	0	0	0	0
OTU_871	0	0	0	0	0	0	0	0	0	0	15	0	0	0	0	0	0	0	0	0	0	0	0	6	0	0	0	0	0	0	0	0	0	0	0	0	0	0	0	0	0	0	0	0	0	0	0	0	0
OTU_872	0	0	0	0	0	0	0	0	0	0	0	3	0	0	2	4	4	3	1	1	0	0	0	3	0	0	0	0	0	1	1	0	0	0	0	0	0	0	0	0	0	0	0	2	1	1	5	1	1
OTU_873	0	0	0	0	2	0	0	1	0	1	0	0	0	4	1	1	2	0	6	0	0	0	0	0	0	0	0	0	0	0	0	1	0	0	0	0	0	0	0	0	0	0	0	1	0	0	0	0	2
OTU_874	0	0	0	0	0	0	4	3	4	19	4	9	1	0	0	0	7	8	3	3	3	0	0	2	0	0	0	0	0	0	0	0	0	0	0	0	0	0	0	0	0	0	0	0	0	0	0	0	0
OTU_875	0	0	0	0	0	0	9	9	0	5	12	11	0	0	0	0	16	17	2	2	9	1	0	3	0	0	0	0	0	0	0	0	0	0	0	0	0	0	0	0	0	0	0	0	0	0	0	0	0
OTU_876	2	0	0	1	0	1	1	0	0	0	0	7	0	20	0	0	0	0	0	0	2	4	0	0	1	0	0	0	2	0	0	0	0	0	0	0	0	0	0	0	0	0	0	0	1	1	0	1	0
OTU_877	0	3	0	1	0	0	0	0	0	1	7	0	0	0	0	1	0	0	1	0	0	0	1	0	2	1	0	1	0	0	0	0	1	1	1	5	1	0	1	0	0	0	1	7	0	0	0	1	0
OTU_878	0	0	0	0	0	0	2	3	2	3	0	8	0	0	1	0	6	7	0	1	7	3	0	0	0	0	0	0	0	0	0	0	0	0	0	0	0	0	0	0	0	0	0	0	0	0	0	0	0
OTU_879	0	0	0	0	0	0	0	0	0	0	97	0	0	0	0	0	0	0	0	0	0	0	0	9	0	0	0	0	0	0	0	0	0	0	0	0	0	0	0	0	0	0	0	0	0	0	0	0	0
OTU_880	1	0	0	1	0	0	0	0	2	0	15	0	3	7	5	2	1	1	0	0	0	0	1	6	0	0	3	0	1	0	1	0	0	1	1	0	0	0	1	1	2	1	4	1	2	0	0	0	0
OTU_881	0	0	0	0	0	0	0	1	1	0	66	0	0	0	0	0	0	0	0	0	0	1	0	11	0	0	0	0	1	0	0	0	0	0	0	0	0	0	1	0	0	0	0	0	0	3	0	0	0
OTU_882	3	1	1	1	0	0	0	1	0	0	0	1	0	0	0	1	0	2	2	2	0	0	0	0	0	0	0	0	4	0	0	1	0	0	0	0	0	0	0	0	0	0	0	0	1	0	0	0	0
OTU_883	0	0	0	0	3	2	0	0	0	0	0	0	2	5	5	4	5	4	2	1	0	1	0	0	0	0	0	0	0	0	0	2	1	0	0	0	0	0	0	0	0	0	0	0	1	0	0	0	0
OTU_884	0	0	0	0	0	0	0	0	0	0	0	0	0	0	0	0	0	0	0	0	0	0	1	0	0	0	0	0	2	0	0	2	1	0	0	0	1	0	1	2	0	0	0	0	0	0	0	1	0
OTU_885	0	0	0	0	0	0	0	0	0	0	30	0	0	0	0	0	0	0	0	0	0	0	0	78	0	0	0	0	0	0	0	0	0	0	0	0	0	0	0	0	0	0	0	0	0	0	0	0	0
OTU_886	0	0	0	0	0	0	0	0	0	0	0	0	0	0	0	0	0	0	0	0	0	0	0	0	0	0	0	0	0	0	0	0	0	0	0	0	0	0	0	0	0	0	0	0	0	0	0	0	0
OTU_887	2	1	1	0	1	0	0	0	1	1	1	2	8	0	3	2	0	0	0	2	1	1	2	1	1	3	1	2	2	0	1	1	0	0	1	0	1	0	2	0	3	1	2	0	0	0	0	1	4
OTU_888	0	0	0	0	0	0	0	2	0	0	55	0	0	0	0	0	0	0	0	0	0	0	0	2	0	0	0	0	0	0	0	0	0	0	0	0	0	0	0	0	0	0	0	0	0	0	0	0	0
OTU_889	0	0	0	0	0	0	0	2	0	0	0	0	0	0	0	0	0	0	0	3	0	0	0	0	0	0	0	0	0	0	0	0	0	0	0	0	0	0	0	0	0	0	0	0	0	0	0	0	0
OTU_890	0	0	0	0	0	0	5	8	3	11	8	9	0	0	0	0	9	2	7	6	4	5	0	0	0	0	0	0	0	0	0	0	0	0	0	0	0	0	0	0	0	0	0	0	0	0	0	0	0
OTU_891	0	0	0	0	0	0	1	0	0	0	1	0	0	0	0	0	0	0	1	0	0	0	0	7	2	3	0	9	13	1	0	0	3	0	0	1	0	0	2	0	6	0	1	0	0	0	0	0	0
OTU_892	0	0	0	1	0	0	0	2	0	3	9	7	2	0	0	0	3	0	9	1	1	4	0	6	0	2	0	0	0	0	0	1	0	0	1	0	0	0	2	1	0	0	1	3	0	0	1	0	2
OTU_893	0	0	0	0	0	0	0	0	0	0	35	0	0	0	0	0	0	0	0	0	0	0	0	1	0	0	0	0	0	0	0	0	0	0	0	0	0	0	0	0	0	0	0	0	0	0	0	0	0
OTU_894	1	0	3	0	0	0	0	0	1	1	0	0	0	0	0	0	0	0	0	0	0	0	1	0	0	1	0	0	0	1	7	0	2	0	0	0	0	0	0	0	0	0	0	0	0	0	0	1	0
OTU_895	1	0	0	0	0	0	1	0	0	0	0	0	0	0	1	0	0	0	4	0	0	0	4	0	6	2	0	0	1	0	0	0	0	2	0	2	10	2	0	0	2	0	1	0	0	1	0	0	0
OTU_896	0	0	0	0	0	0	0	0	0	0	83	0	0	0	0	0	0	0	0	0	0	0	0	10	0	0	0	0	0	0	0	0	0	0	0	0	0	0	0	0	0	0	0	0	0	0	0	0	0
OTU_897	2	11	3	4	0	1	1	1	1	6	0	1	0	1	1	0	2	1	3	0	4	5	2	0	6	0	0	1	0	2	7	3	3	0	1	0	7	0	1	0	2	6	0	9	1	1	1	2	5
OTU_898	1	2	0	0	0	0	0	0	3	0	0	0	0	2	0	0	0	0	1	0	0	0	1	0	0	0	0	1	4	0	0	0	0	0	0	0	1	0	0	0	0	0	0	0	0	0	1	0	1
OTU_899	2	0	3	13	0	0	0	0	1	0	0	0	0	0	0	0	1	0	0	0	0	0	1	3	1	0	0	0	0	2	0	3	0	0	4	0	0	0	0	0	0	0	7	1	0	2	4	1	0
OTU_900	0	0	0	0	0	0	5	14	6	9	7	5	0	2	0	0	7	14	29	22	15	13	0	2	0	0	0	0	0	0	0	0	0	0	0	0	0	0	0	0	0	0	0	0	0	0	0	0	0
OTU_901	0	1	0	9	1	0	0	0	0	0	0	0	1	2	0	1	1	0	0	0	1	0	0	0	0	0	2	1	2	0	0	0	0	0	0	0	0	0	0	0	0	0	0	0	1	0	3	0	0
OTU_902	0	0	0	0	0	0	0	0	0	0	52	0	0	0	0	0	0	0	0	0	0	0	0	3	0	0	0	0	0	0	0	0	0	0	0	0	0	0	0	0	0	0	0	0	0	2	0	0	0
OTU_903	0	0	0	0	1	0	0	0	2	4	0	0	0	0	5	0	0	1	0	0	0	0	0	0	0	0	0	0	0	0	0	0	0	0	0	0	0	0	0	0	0	0	0	0	0	0	0	0	1
OTU_904	0	0	0	0	1	4	3	0	0	1	0	0	2	0	2	1	2	0	3	1	0	0	0	0	0	0	0	0	0	0	0	0	0	0	0	0	0	0	0	0	0	0	0	0	0	0	0	0	0
OTU_905	0	0	0	0	0	0	0	0	0	0	0	0	0	0	0	0	0	0	0	0	0	0	0	0	0	0	0	0	0	0	0	0	0	0	0	0	0	0	0	0	0	0	0	0	0	0	0	0	0
OTU_906	0	0	0	0	0	0	0	0	0	0	0	0	0	0	0	0	0	0	0	0	0	0	0	0	0	0	0	0	0	0	0	0	2	0	0	0	5	0	0	0	0	0	0	0	0	0	0	0	0
OTU_907	0	1	0	0	0	2	0	1	1	2	1	1	0	3	1	2	1	4	1	7	1	0	0	0	0	1	0	2	4	0	1	0	0	0	0	0	0	0	0	7	0	0	0	0	0	0	0	0	0
OTU_908	0	0	0	0	0	0	0	0	0	0	0	0	0	0	0	0	0	0	0	0	0	0	0	0	0	0	0	0	0	0	0	0	0	0	0	0	0	0	0	0	0	0	0	0	0	0	0	0	0
OTU_909	0	4	0	0	0	0	1	0	0	0	0	1	0	1	0	0	0	0	1	1	0	1	1	0	0	0	0	0	0	2	0	1	0	0	0	0	0	0	0	0	0	2	0	0	0	0	1	2	0
OTU_910	0	0	0	0	0	0	0	0	0	13	0	0	1	0	0	0	0	3	1	0	0	0	0	0	3	6	1	0	0	0	0	0	0	0	0	0	0	0	0	0	0	0	0	0	0	0	0	0	0
OTU_911	3	4	1	16	0	0	0	1	0	0	0	1	0	1	1	1	0	0	3	1	0	0	0	0	0	0	0	0	0	0	0	6	0	0	0	0	0	0	0	0	0	0	0	0	4	0	3	0	0
OTU_912	3	12	3	5	0	0	0	0	0	1	1	3	0	0	0	2	0	3	4	1	0	0	0	0	1	0	7	3	7	4	13	1	3	0	0	0	0	0	0	0	0	2	0	0	0	2	0	0	1
OTU_913	0	0	0	0	0	0	0	0	0	0	0	0	0	0	0	0	0	0	0	0	0	0	0	0	0	0	0	0	0	0	0	0	0	0	0	0	0	0	0	0	0	0	0	0	0	0	0	0	0
OTU_914	0	0	0	0	0	0	0	0	1	0	0	0	0	8	1	4	1	0	2	3	0	0	1	0	2	4	2	4	1	0	0	0	0	0	0	0	2	0	1	0	0	0	0	0	0	0	0	0	1
OTU_915	0	0	0	0	0	0	0	0	0	0	10	0	0	0	0	0	0	0	0	0	0	0	0	1	0	0	0	0	0	0	0	0	0	0	0	0	0	0	0	0	0	0	0	0	0	0	0	0	0
OTU_916	0	0	0	0	0	0	6	12	1	10	3	0	0	0	0	0	1	1	3	7	2	4	0	0	0	0	0	0	0	0	0	0	0	0	0	0	0	0	0	0	0	0	0	0	0	0	0	0	0
OTU_917	0	0	0	0	0	0	0	0	0	0	8	0	0	0	0	0	0	0	0	0	0	0	0	1	0	0	0	0	0	0	0	0	0	0	0	0	0	0	0	0	0	0	0	0	0	0	0	0	0
OTU_918	0	0	0	0	0	0	0	0	0	0	14	0	0	0	0	0	0	0	0	0	0	0	0	2	0	0	0	0	0	0	0	0	1	0	0	1	2	0	0	0	0	1	0	0	0	2	0	0	0
OTU_919	0	0	0	0	0	0	0	0	0	0	10	0	0	0	0	0	0	0	0	0	0	0	0	3	0	0	0	0	0	0	0	0	0	0	0	0	0	0	0	0	0	0	0	0	0	0	0	0	0
OTU_920	22	6	2	8	2	1	9	3	6	5	4	3	3	10	6	8	7	8	10	5	9	2	2	0	8	3	2	2	3	7	8	5	7	0	1	0	3	3	0	2	3	3	6	2	1	7	12	2	7
OTU_921	1	0	0	3	0	0	0	0	0	0	0	0	1	1	0	0	1	0	1	0	0	0	0	1	2	0	0	1	0	0	3	0	3	0	0	0	0	0	0	0	0	0	0	0	0	2	0	0	0
OTU_922	0	0	0	0	0	0	4	8	4	7	14	6	0	0	0	0	14	5	8	2	1	3	0	0	0	0	0	0	0	0	0	0	0	0	0	0	0	0	0	0	0	0	0	0	0	0	0	0	0
OTU_923	0	0	0	0	0	0	0	0	0	0	15	0	0	0	0	0	0	0	0	0	0	0	0	5	0	0	0	0	0	0	0	0	0	0	0	0	0	0	0	0	0	0	0	0	0	0	0	0	0
OTU_924	0	0	0	0	0	0	0	0	0	0	0	0	0	0	0	0	0	0	0	0	0	0	0	0	0	0	0	0	0	0	0	0	0	0	0	0	0	0	0	0	0	0	0	0	0	0	0	0	0
OTU_925	6	7	4	30	1	1	0	1	0	1	4	3	0	0	0	3	0	1	5	0	1	0	2	0	2	2	3	0	1	3	1	14	0	0	0	0	0	0	0	0	0	0	0	0	3	1	1	4	1
OTU_926	0	0	0	1	0	0	5	9	4	4	23	10	0	0	1	0	5	18	13	5	3	5	0	1	0	0	0	0	0	0	0	0	1	0	0	1	0	0	0	0	0	0	0	0	0	0	0	0	0
OTU_927	0	0	0	0	0	0	0	0	0	0	0	0	0	0	0	0	0	0	0	0	0	0	0	0	0	0	0	0	0	0	0	0	0	0	0	0	0	0	0	0	0	0	0	0	0	0	0	0	0
OTU_928	0	1	0	0	0	0	0	0	0	0	0	0	0	0	0	4	0	1	0	0	5	0	0	0	0	0	0	2	0	0	0	1	0	0	0	0	0	0	0	0	0	0	0	0	0	0	0	0	0
OTU_929	0	3	0	4	0	0	0	0	0	0	4	0	0	2	0	0	0	0	0	0	0	0	0	3	2	0	0	0	0	0	0	0	0	0	0	0	0	0	0	0	0	0	0	0	1	3	1	0	0
OTU_930	0	0	0	0	0	0	1	16	1	16	12	9	0	0	0	0	3	1	27	5	2	26	0	16	0	0	0	0	0	0	0	0	0	0	0	0	0	0	0	0	0	0	0	0	0	0	0	0	0
OTU_931	0	0	0	0	0	0	0	0	0	0	0	0	0	0	0	0	0	0	0	0	0	0	0	0	0	0	0	0	0	0	0	0	0	0	0	0	0	0	0	0	0	0	0	0	0	0	0	0	0
OTU_932	0	0	0	2	0	0	1	2	0	1	0	0	0	0	2	0	0	4	0	6	5	1	1	0	3	0	0	0	0	0	0	0	1	0	1	0	1	0	0	0	1	2	2	0	0	0	0	0	0
OTU_933	0	0	0	0	1	0	0	0	1	0	16	0	0	0	1	0	3	4	1	0	2	1	0	2	0	0	0	0	0	0	0	0	0	0	0	0	0	0	0	0	0	0	0	0	0	0	0	0	2
OTU_934	0	0	0	0	0	0	4	3	0	2	0	0	0	0	0	0	5	8	5	5	8	5	0	0	0	0	0	0	0	0	0	0	0	0	0	0	0	0	0	0	0	0	0	0	0	0	0	0	0
OTU_935	28	6	2	27	0	7	2	1	0	0	0	3	0	4	0	8	1	2	2	0	4	1	1	0	1	1	3	3	2	3	2	5	3	1	0	0	5	0	0	1	1	0	0	0	3	6	31	8	0
OTU_936	0	0	0	0	0	0	0	0	0	0	5	0	0	0	0	0	0	0	0	0	0	0	0	0	0	0	0	0	0	0	0	0	0	0	0	0	0	0	0	0	0	0	0	0	0	0	0	0	0
OTU_937	0	0	0	0	0	0	0	0	0	0	15	0	0	0	0	0	0	0	0	0	0	0	0	11	0	0	0	0	0	0	0	0	0	0	0	0	0	0	0	0	0	0	0	0	0	0	0	0	0
OTU_938	0	0	0	0	0	0	0	0	0	0	0	0	0	0	0	0	0	0	0	0	0	0	0	0	0	0	0	0	0	0	0	0	0	0	0	0	0	0	0	0	0	0	0	0	0	0	0	0	0
OTU_939	1	5	1	2	0	0	0	0	0	0	0	1	0	0	0	1	0	0	0	0	0	1	0	0	1	0	3	0	0	4	0	1	0	0	0	0	0	0	0	0	0	0	0	0	0	0	0	0	0
OTU_940	4	6	2	17	0	0	0	1	0	0	0	0	0	0	0	0	0	0	0	0	0	0	0	0	1	0	0	0	0	3	0	5	1	0	0	0	0	0	0	0	0	0	0	0	0	0	0	0	0
OTU_941	0	0	0	0	0	0	0	0	0	0	9	0	0	0	0	0	0	0	0	0	0	0	0	3	0	0	0	2	0	0	1	0	0	0	0	0	0	0	0	0	0	0	0	0	0	0	0	0	0
OTU_942	0	1	1	0	0	0	0	2	0	1	2	0	0	0	0	0	0	0	0	0	0	0	0	5	5	1	0	0	1	0	1	2	1	0	0	0	2	0	0	1	1	1	0	0	0	2	0	0	0
OTU_943	8	0	3	2	0	0	0	0	3	0	0	0	0	8	0	0	0	0	0	0	1	0	0	2	0	0	0	0	2	0	0	0	0	0	0	0	0	0	0	0	2	0	0	0	0	0	0	0	0
OTU_944	0	0	0	0	0	0	0	0	0	0	2	0	0	0	0	0	0	0	0	0	0	0	0	12	0	0	0	0	0	0	0	0	0	0	0	0	0	0	0	0	0	0	0	0	0	0	0	0	0
OTU_945	0	0	0	0	0	0	0	2	1	0	17	1	0	0	0	0	1	0	1	0	0	0	0	5	1	0	0	0	0	0	0	0	0	0	0	0	0	0	0	0	0	0	1	0	1	0	0	0	1
OTU_946	6	3	4	2	0	0	0	4	4	1	0	0	2	4	0	0	0	0	9	0	11	3	2	0	4	1	0	0	4	2	3	0	1	0	1	1	2	1	0	0	1	1	0	0	2	4	12	1	0
OTU_947	0	0	0	0	0	0	10	9	1	15	15	12	0	0	0	0	16	11	5	0	5	4	0	1	0	0	0	0	0	0	0	0	0	0	0	0	0	0	0	0	0	0	0	0	0	0	0	0	0
OTU_948	2	6	2	3	0	1	0	2	0	0	10	1	0	0	0	0	0	1	0	0	1	0	0	0	0	0	0	0	0	2	0	0	0	0	0	0	0	0	0	0	0	0	0	0	0	0	3	0	0
OTU_949	0	0	0	0	0	0	0	0	0	0	0	0	0	0	0	0	0	0	0	0	0	0	4	0	15	1	1	6	4	2	2	0	18	7	1	0	5	4	2	4	4	2	0	0	0	0	0	0	0
OTU_950	0	0	0	0	2	0	0	0	2	0	0	0	0	5	1	0	0	1	1	0	0	0	1	0	2	2	1	0	0	0	2	3	2	3	0	3	3	4	0	0	0	0	0	4	0	0	1	0	0
OTU_951	14	2	2	7	0	0	1	3	0	0	0	0	0	0	0	0	0	0	2	0	0	0	0	0	0	0	0	0	2	0	0	0	0	0	0	0	0	0	0	0	12	0	0	0	0	1	0	0	1
OTU_952	0	0	0	0	0	0	0	0	0	0	0	0	0	0	0	0	0	1	0	0	0	0	0	0	4	0	0	0	1	0	0	0	0	0	0	0	0	1	0	0	0	0	0	0	0	0	0	0	0
OTU_953	0	0	0	0	0	0	0	0	0	0	25	0	0	0	0	0	0	0	0	0	0	0	0	11	0	0	0	0	0	0	0	0	0	0	0	0	0	0	0	0	0	0	0	0	0	0	0	0	0
OTU_954	0	0	0	0	0	0	0	0	0	0	0	1	0	0	2	1	4	1	2	2	0	0	0	0	0	0	0	0	0	0	0	0	0	0	0	0	0	0	0	0	0	0	0	0	0	0	4	0	0
OTU_955	0	0	0	0	0	0	0	0	0	0	41	0	0	0	0	0	0	0	0	0	0	0	0	2	0	0	0	0	0	0	0	0	0	0	0	0	0	0	0	0	0	0	0	0	0	0	0	0	0
OTU_956	0	0	0	0	0	0	0	0	0	0	0	0	0	0	0	0	0	1	0	1	0	0	0	0	0	0	1	1	0	0	0	0	1	0	0	0	0	0	0	0	0	0	3	0	0	0	0	1	1
OTU_957	0	0	0	0	0	0	5	8	2	12	1	15	0	1	0	0	10	18	12	15	8	5	0	0	0	0	0	0	0	0	0	0	0	0	0	0	0	0	0	0	0	0	0	0	0	0	0	0	0
OTU_958	0	0	0	0	0	0	0	0	0	0	33	0	0	0	0	0	0	0	0	0	0	0	0	1	3	0	0	0	0	0	0	0	0	0	0	0	0	0	1	1	0	0	4	0	0	0	0	0	0
OTU_959	2	1	0	0	0	6	0	0	0	0	0	1	0	0	0	2	0	0	1	0	0	1	0	0	0	8	0	0	0	0	0	0	0	0	0	0	0	0	0	0	0	1	0	1	0	0	0	2	0
OTU_960	0	0	0	0	1	1	5	16	7	14	7	1	0	1	1	0	9	15	12	13	7	7	0	1	0	0	0	0	0	0	0	0	0	0	0	0	0	0	0	0	0	0	0	0	0	0	0	0	0
OTU_961	0	0	0	0	0	0	0	0	0	0	12	0	0	0	0	0	0	0	0	0	0	0	0	8	0	0	0	0	0	0	0	0	0	0	0	0	0	0	0	0	0	0	0	0	0	0	0	0	0
OTU_962	0	0	0	0	0	0	1	1	0	6	0	25	0	0	0	0	2	5	3	1	2	1	0	0	0	0	0	0	0	0	0	0	0	0	0	0	0	0	0	0	0	0	0	0	0	0	0	0	0
OTU_963	0	2	0	0	0	0	0	1	0	0	7	0	1	0	2	0	0	2	3	0	4	1	1	2	1	1	0	6	0	1	0	0	0	0	0	0	0	1	1	2	0	2	3	0	1	1	0	1	0
OTU_964	0	0	0	0	0	0	0	0	0	0	16	0	0	0	0	0	0	0	0	0	0	0	0	7	0	0	0	0	0	0	0	0	0	0	0	0	0	0	0	0	0	0	0	0	0	0	0	0	0
OTU_965	0	0	0	0	0	0	3	0	1	10	4	23	0	0	0	0	6	20	5	3	13	1	0	1	0	0	0	0	0	0	0	0	0	0	0	0	0	0	0	0	0	0	0	0	0	0	0	0	0
OTU_966	0	0	0	0	1	0	2	0	0	0	4	0	2	0	0	0	0	1	0	0	1	0	0	0	0	0	0	0	0	0	0	0	0	0	0	0	0	0	0	0	0	0	0	0	0	1	0	0	0
OTU_967	0	0	0	0	0	0	0	0	0	0	2	1	0	0	0	0	0	0	1	0	0	0	0	0	0	0	0	0	0	0	0	0	0	0	0	0	0	0	0	0	0	0	0	0	0	0	0	0	0
OTU_968	0	0	0	0	0	0	0	0	0	0	6	0	0	0	0	0	0	0	0	0	0	0	0	26	0	1	0	0	1	0	0	0	0	0	0	0	3	4	0	0	4	0	0	0	0	0	0	0	8
OTU_969	0	0	0	0	0	0	0	0	0	0	5	0	0	0	0	1	0	0	0	0	0	0	0	0	0	0	0	0	0	0	0	0	0	0	0	0	0	0	0	0	0	0	0	0	0	0	0	0	0
OTU_970	0	0	0	0	0	0	0	0	0	0	0	0	0	0	0	0	0	0	0	0	0	0	0	0	0	0	0	0	0	0	0	0	0	0	0	0	0	0	0	0	0	0	0	0	0	0	0	0	0
OTU_971	0	0	0	0	0	0	0	0	0	0	44	0	0	0	0	0	0	0	0	0	0	0	0	6	0	0	0	0	0	0	0	0	0	0	0	0	0	0	0	0	0	0	0	0	0	0	0	0	0
OTU_972	0	0	0	0	1	0	0	0	0	0	0	2	0	0	0	2	5	8	0	2	4	0	1	0	2	0	0	0	0	1	0	0	2	2	0	1	7	5	1	0	0	1	0	0	0	0	0	0	0
OTU_973	0	0	0	0	0	0	13	3	1	1	11	0	0	0	0	0	20	1	1	0	1	2	0	0	0	0	0	0	0	0	0	0	0	0	0	0	0	0	0	0	0	0	0	0	0	0	0	0	0
OTU_974	0	0	0	2	0	0	0	0	0	0	0	2	0	0	0	1	0	2	0	1	0	0	0	0	0	0	0	2	3	0	1	0	0	0	0	0	0	0	0	0	0	3	0	0	0	0	0	0	0
OTU_975	0	0	0	0	0	0	0	0	0	0	0	0	0	0	0	0	0	0	0	0	0	0	0	0	0	2	0	0	0	0	0	0	0	0	0	0	0	0	0	0	0	0	0	0	0	0	0	0	0
OTU_976	0	0	0	0	0	0	0	0	0	0	0	0	0	0	0	0	0	0	0	0	0	0	0	0	0	0	0	0	0	0	0	0	0	0	0	0	0	0	0	0	0	0	0	0	0	0	0	0	0
OTU_977	0	0	0	0	0	0	0	4	9	13	0	7	0	0	0	0	0	1	8	0	0	1	0	0	0	0	0	0	0	0	0	0	0	0	0	0	0	0	0	0	0	0	0	0	0	0	0	0	0
OTU_978	0	0	0	0	0	0	0	0	1	1	1	4	0	0	0	0	1	0	0	1	2	3	0	0	0	0	0	0	0	0	0	0	0	0	0	0	0	0	0	0	0	0	0	0	0	0	0	0	3
OTU_979	0	0	0	0	0	0	20	11	6	7	0	4	0	0	0	0	20	17	10	4	11	1	0	0	0	0	0	0	0	0	0	0	0	0	0	0	0	0	0	0	0	0	0	0	0	0	0	0	0
OTU_980	0	0	0	0	0	0	0	0	0	0	19	0	0	0	0	0	0	0	0	0	0	0	0	4	0	0	0	0	0	0	0	0	0	0	0	0	0	0	0	0	0	0	0	0	0	0	0	0	0
OTU_981	0	0	0	0	0	0	0	0	0	0	0	0	0	0	0	0	0	0	0	0	0	0	0	0	0	0	0	0	0	0	0	0	0	0	0	0	0	0	0	0	0	0	1	1	0	5	0	0	0
OTU_982	0	0	0	0	0	0	2	0	0	0	0	1	0	0	0	0	0	0	5	2	0	0	0	0	0	0	0	0	0	0	0	0	0	0	0	0	0	0	0	0	0	0	0	0	0	0	0	0	0
OTU_983	0	0	0	0	0	0	4	2	0	0	2	1	0	0	0	1	4	5	1	2	3	0	0	0	0	0	0	0	0	0	0	0	0	0	0	0	0	0	0	0	0	0	0	0	0	0	0	0	0
OTU_984	0	0	0	0	0	0	22	7	1	9	21	20	0	0	0	0	24	12	15	12	11	8	0	5	0	0	0	0	0	0	0	0	0	0	0	0	0	0	0	0	0	0	0	0	0	0	0	0	0
OTU_985	0	0	0	0	0	0	0	0	0	0	20	0	0	2	0	0	0	0	0	0	0	0	0	51	0	0	0	0	0	0	0	0	0	0	0	0	0	0	0	0	0	0	0	0	0	0	1	0	4
OTU_986	0	0	0	0	0	0	7	3	0	2	1	1	0	0	0	0	5	3	6	2	6	1	0	0	0	0	0	0	0	0	0	0	0	0	0	0	0	0	0	0	0	0	0	0	0	0	0	0	0
OTU_987	0	0	0	0	0	0	0	0	0	0	0	0	0	0	0	0	0	0	0	0	0	0	0	0	0	0	0	0	0	0	0	0	0	0	0	0	0	0	0	0	0	0	0	0	0	0	0	0	0
OTU_988	0	0	0	0	0	0	0	0	31	0	2	0	0	1	0	0	1	0	0	0	0	0	0	0	0	0	0	0	0	0	0	0	0	0	0	0	0	0	0	0	0	0	0	0	0	0	0	0	0
OTU_989	0	0	0	3	0	0	0	0	0	0	1	0	0	0	0	0	0	0	0	0	0	0	0	0	2	0	0	0	3	0	0	1	0	0	0	0	0	0	0	0	0	0	1	0	0	0	0	0	0
OTU_990	1	0	0	0	0	0	0	0	0	0	0	0	0	0	0	0	0	0	0	0	0	0	0	0	0	0	1	0	3	0	0	0	0	0	0	0	0	3	0	0	1	0	0	0	0	0	0	0	1
OTU_991	0	0	0	0	0	0	0	0	0	0	0	0	0	0	0	0	0	0	0	0	0	0	0	0	0	0	0	0	0	0	0	0	0	0	0	0	0	0	0	0	0	0	0	0	0	0	0	0	0
OTU_992	0	0	0	0	0	0	1	0	0	0	1	3	0	0	0	0	0	0	1	0	0	0	0	0	0	0	0	0	0	1	0	0	0	0	0	0	0	0	0	0	0	0	0	0	0	0	1	0	0
OTU_993	0	0	0	0	0	0	3	0	2	6	7	0	0	0	0	0	4	18	8	0	7	5	0	1	0	0	0	0	0	0	0	0	0	0	0	0	0	0	0	0	0	0	0	0	0	0	0	0	0
OTU_994	0	0	0	0	0	0	3	13	1	3	11	0	0	0	0	0	7	10	22	16	9	2	0	6	0	0	0	0	0	0	0	0	0	0	0	0	0	0	0	0	0	0	0	0	0	0	0	0	0
OTU_995	0	0	0	0	0	0	0	3	0	0	12	1	2	0	1	0	0	1	3	2	0	2	1	3	4	0	0	0	0	0	0	0	0	0	0	0	0	0	0	0	0	0	0	0	0	0	0	0	0
OTU_996	0	0	0	0	2	1	2	0	0	0	0	0	2	5	2	0	0	1	9	0	6	10	0	0	0	2	0	0	1	0	0	0	0	0	0	0	0	0	0	0	0	0	0	0	0	0	0	0	0
OTU_997	0	0	0	0	0	0	0	0	0	0	0	0	0	0	1	0	0	0	13	0	0	0	0	0	3	0	0	0	0	0	1	0	0	0	0	0	0	0	0	0	0	0	0	0	0	0	0	0	0
OTU_998	0	1	0	3	0	2	0	0	0	0	0	0	0	0	0	0	0	2	0	0	0	0	0	0	0	0	0	0	0	0	1	0	0	0	0	1	0	0	0	0	0	1	4	0	3	1	1	0	2
OTU_999	0	0	0	0	0	0	4	6	0	0	8	5	0	0	0	0	7	7	5	6	3	0	0	2	0	0	0	0	0	0	0	0	0	0	0	0	0	0	0	0	0	0	0	0	0	0	0	0	0
OTU_1000	0	0	0	0	0	0	0	0	0	0	30	0	0	0	0	0	0	0	0	0	0	0	0	8	0	0	0	0	0	0	0	0	0	0	0	0	0	0	0	0	0	0	0	0	0	0	0	0	0
OTU_1001	0	2	3	0	1	1	0	3	1	2	0	1	0	2	1	0	0	1	6	1	0	1	0	0	1	0	0	1	1	0	0	1	4	2	0	0	0	0	1	0	0	0	1	1	0	11	0	0	0
OTU_1002	0	0	0	0	0	0	12	7	0	2	3	2	0	0	0	0	18	13	13	6	6	20	0	2	0	0	1	0	0	0	0	0	0	0	0	0	0	0	1	0	0	0	0	0	0	0	0	0	0
OTU_1003	0	0	0	0	0	0	0	0	0	0	0	0	0	0	0	0	0	0	0	0	0	0	0	1	0	0	0	0	0	0	0	0	0	0	0	0	0	0	0	0	0	0	0	0	0	0	0	0	0
OTU_1004	0	0	0	0	0	2	3	1	2	2	0	6	0	0	0	2	10	0	0	0	2	2	0	0	0	0	0	0	0	0	0	0	0	0	0	0	0	0	0	0	0	0	0	0	0	0	0	0	0
OTU_1005	0	0	0	0	0	0	0	0	0	0	0	0	0	0	0	0	0	0	0	0	0	0	1	0	1	0	1	1	0	4	0	0	8	2	0	0	0	0	1	2	0	1	0	0	2	0	0	0	0
OTU_1006	0	0	0	0	0	0	0	0	0	0	0	1	0	0	0	0	0	0	0	0	0	0	0	0	0	0	0	0	0	0	0	0	0	0	0	0	0	0	0	0	0	0	0	0	0	0	0	0	0
OTU_1007	0	0	0	0	0	0	2	4	0	1	0	1	0	0	0	0	2	3	5	5	0	1	0	0	0	0	0	0	0	0	0	0	0	0	0	0	0	0	0	0	0	0	0	0	0	0	0	0	0
OTU_1008	1	4	0	1	0	0	0	0	0	0	0	2	0	6	1	1	2	2	1	1	1	3	0	1	0	0	0	0	0	0	1	0	0	0	0	0	0	0	0	0	4	1	1	0	0	0	0	0	0
OTU_1009	0	0	0	0	0	1	3	5	0	4	0	1	0	0	0	0	7	7	3	7	7	3	0	0	0	0	0	0	0	0	0	0	0	0	0	0	0	0	0	0	0	0	0	0	0	0	0	0	0
OTU_1010	0	0	0	0	0	0	0	0	0	0	4	0	0	0	0	0	0	0	0	0	0	0	0	0	0	0	0	0	0	0	0	0	0	0	0	0	0	0	0	0	0	0	0	0	0	0	0	0	0
OTU_1011	0	0	0	0	0	0	0	0	0	0	0	0	0	2	0	2	2	2	1	1	0	0	2	0	9	2	1	2	9	4	1	1	1	2	3	3	6	0	1	0	0	0	0	1	0	0	0	0	0
OTU_1012	0	0	0	0	0	0	0	0	1	1	37	2	0	0	0	0	0	0	0	0	1	0	0	4	0	0	0	0	0	0	0	0	0	0	0	0	0	0	0	0	0	0	0	0	1	0	0	0	0
OTU_1013	0	0	0	0	0	0	0	0	0	0	0	1	0	4	1	2	0	4	2	0	0	0	0	0	1	0	0	0	0	0	0	0	0	0	0	0	0	0	0	0	0	0	0	0	0	3	5	0	0
OTU_1014	0	0	0	0	3	0	0	0	1	0	0	1	5	2	3	1	0	2	8	0	0	1	0	0	0	1	0	0	0	1	0	0	1	2	0	0	0	0	0	0	0	0	0	0	0	0	2	0	0
OTU_1015	0	0	0	0	0	0	8	1	1	5	3	3	0	0	0	0	6	6	5	4	2	7	0	2	0	0	0	0	0	0	0	0	0	0	0	0	0	0	0	0	0	0	0	0	0	0	0	0	0
OTU_1016	0	0	0	0	0	0	0	0	5	0	18	0	0	0	0	0	0	0	0	0	0	0	0	1	0	0	0	0	0	0	0	0	0	1	0	0	0	0	0	0	0	1	0	0	0	0	0	0	0
OTU_1017	0	0	0	0	0	0	0	0	1	0	0	0	2	0	0	0	1	1	0	1	0	0	0	0	0	1	0	0	1	2	0	1	0	0	1	0	0	2	1	0	1	0	1	2	0	0	0	0	0
OTU_1018	0	0	0	0	0	0	0	0	0	0	0	0	0	0	0	0	0	0	0	0	0	0	0	0	0	0	0	0	0	0	0	0	0	0	0	0	0	0	0	0	0	0	0	0	0	0	0	0	0
OTU_1019	0	0	0	0	0	0	6	4	8	4	2	4	0	0	0	1	11	12	6	7	4	2	0	2	0	0	0	0	0	0	0	0	0	0	0	0	0	0	0	0	0	0	0	0	0	0	0	0	0
OTU_1020	1	0	0	8	0	0	0	0	0	0	4	0	0	1	0	0	0	2	1	1	1	0	0	0	7	1	1	0	0	0	1	0	2	0	0	0	1	0	0	0	0	0	0	0	1	1	2	1	0
OTU_1021	0	0	0	0	0	0	2	1	10	2	4	6	0	0	0	0	1	1	2	2	0	1	0	0	1	0	0	0	0	0	0	0	0	0	0	0	0	0	0	0	0	0	0	0	0	0	0	0	0
OTU_1022	0	0	0	0	0	0	2	1	1	0	1	0	0	0	1	0	2	0	3	1	1	4	1	0	0	0	0	1	0	2	0	0	0	1	0	0	0	0	0	1	1	0	0	0	0	0	0	0	0
OTU_1023	0	0	0	0	0	0	0	0	0	1	0	0	0	0	2	0	1	0	0	0	0	0	0	0	0	1	0	0	0	0	0	0	0	0	0	0	0	0	0	0	1	0	0	1	1	1	0	0	0
OTU_1024	0	0	0	0	0	0	0	0	0	0	0	0	0	0	0	0	0	0	1	1	0	0	0	0	3	0	1	2	0	0	1	3	1	0	0	0	0	0	0	0	0	1	0	0	0	1	0	0	0
OTU_1025	0	3	0	3	1	2	6	1	4	6	17	1	3	3	3	4	10	9	11	16	3	2	7	65	14	5	5	5	6	2	6	13	0	5	5	2	9	12	4	7	3	1	12	7	4	8	0	4	1
OTU_1026	0	2	0	0	0	2	0	0	1	0	8	3	0	0	3	0	1	1	0	1	1	0	0	1	0	0	0	0	1	0	0	1	0	0	0	0	0	0	0	0	0	0	0	0	0	2	2	1	0
OTU_1027	0	0	0	0	0	0	0	0	0	0	21	0	0	0	0	0	0	0	0	0	0	0	0	3	0	0	0	0	0	0	1	0	0	0	0	0	2	0	0	1	2	0	0	0	0	0	0	0	0
OTU_1028	0	0	0	0	0	0	0	0	0	0	1	0	0	0	0	0	0	0	0	0	0	0	0	0	0	0	0	0	0	0	0	0	0	0	0	0	0	0	0	0	0	0	0	0	0	0	0	0	0
OTU_1029	0	0	0	0	0	1	0	2	6	1	6	0	0	0	0	0	0	0	0	0	1	0	0	1	0	0	2	1	0	0	0	0	2	1	1	0	1	1	58	0	0	2	3	0	0	0	0	0	0
OTU_1030	0	0	0	0	0	0	0	0	0	0	11	0	0	1	0	0	0	0	0	0	0	0	0	0	0	0	0	0	0	0	0	0	0	0	0	0	0	0	0	0	0	0	0	0	0	0	0	0	0
OTU_1031	0	0	0	0	0	0	0	0	1	2	28	0	0	0	0	0	0	0	0	0	0	0	0	7	0	0	0	0	0	0	0	0	0	0	0	0	0	0	0	0	0	0	0	0	0	0	0	0	0
OTU_1032	0	0	0	0	0	0	2	0	0	4	1	1	0	0	0	0	6	6	5	0	4	0	0	0	0	0	0	0	0	0	0	0	0	0	0	0	0	0	0	0	0	0	0	0	0	0	0	0	0
OTU_1033	3	39	2	20	1	0	0	0	0	0	0	2	0	5	1	1	0	1	0	2	1	0	0	0	1	0	2	0	1	10	1	4	7	0	0	0	0	0	0	0	0	6	1	0	0	0	1	0	0
OTU_1034	0	0	0	0	0	0	0	0	0	0	47	0	0	0	0	0	0	0	0	0	0	0	0	1	0	0	0	0	0	0	0	0	0	0	0	0	0	0	0	0	0	0	0	0	0	0	0	0	0
OTU_1035	0	0	0	0	0	0	0	0	0	0	2	0	0	0	0	0	0	0	0	0	0	0	0	0	0	0	0	0	0	0	0	0	0	0	0	0	0	0	0	0	0	0	0	0	0	0	0	0	0
OTU_1036	0	0	0	0	0	0	0	0	0	0	20	0	0	0	0	0	0	0	0	0	0	0	0	0	0	0	0	0	0	0	0	0	0	0	0	0	0	0	0	0	0	0	0	0	0	0	0	0	0
OTU_1037	0	0	0	0	0	0	0	0	0	0	0	0	0	0	0	0	0	0	0	0	0	0	0	0	0	0	0	0	0	0	0	0	0	0	0	0	0	0	0	0	0	0	0	0	0	0	0	0	0
OTU_1038	0	3	0	4	2	0	0	0	2	0	13	1	2	1	0	2	2	0	0	0	1	0	0	2	0	1	0	0	0	0	0	1	0	0	0	0	2	4	0	0	1	0	1	0	0	0	1	0	0
OTU_1039	0	11	0	1	0	0	0	0	0	0	0	0	1	0	0	0	0	0	0	0	1	0	0	1	1	0	0	0	0	3	0	0	0	0	0	0	0	0	0	0	0	1	0	0	1	0	1	0	0
OTU_1040	0	0	0	0	0	0	0	1	0	0	2	1	1	4	2	2	1	1	3	0	1	1	0	4	0	0	0	1	2	1	0	0	0	0	0	1	0	0	1	1	0	0	1	0	1	1	2	0	0
OTU_1041	0	0	0	0	0	0	0	0	0	0	0	0	0	0	0	0	0	0	0	0	0	0	0	0	0	0	0	0	0	0	0	0	0	0	0	0	0	0	0	0	0	0	0	0	0	0	0	0	0
OTU_1042	0	0	0	0	1	0	0	0	1	0	0	0	0	4	4	0	2	0	2	0	0	0	0	0	2	0	0	0	0	0	0	0	0	0	0	0	0	0	2	0	0	0	0	1	0	0	0	0	0
OTU_1043	0	0	0	0	0	0	2	11	4	4	4	1	0	0	0	0	3	9	0	7	2	2	0	0	0	0	0	0	0	0	1	0	0	0	0	0	0	0	0	0	0	0	0	0	0	0	0	0	0
OTU_1044	0	0	0	0	0	0	0	0	0	0	22	0	0	0	0	0	0	0	0	0	0	0	0	8	0	0	0	0	0	0	0	0	0	0	0	0	0	0	0	1	0	0	0	0	0	0	0	0	0
OTU_1045	2	0	0	1	4	1	4	0	0	1	2	0	4	1	9	5	5	1	8	1	2	3	10	22	16	21	16	34	32	11	19	23	2	14	11	9	26	39	19	16	17	6	10	1	4	5	2	1	0
OTU_1046	0	0	0	0	0	0	0	0	0	0	3	0	0	0	0	0	0	0	0	0	0	0	0	4	0	0	0	0	0	0	0	0	0	0	0	0	0	0	0	0	0	0	0	0	0	0	0	0	0
OTU_1047	0	0	0	0	0	0	1	3	4	0	0	4	0	0	1	0	4	8	7	8	13	14	0	0	0	0	0	0	0	0	0	0	0	0	0	0	0	0	0	0	0	0	0	0	0	0	0	0	0
OTU_1048	0	0	0	0	0	0	0	1	0	3	9	5	0	0	0	0	4	4	4	2	5	0	0	0	0	0	0	0	0	0	0	0	0	0	0	0	0	0	0	0	0	0	0	0	0	0	0	0	0
OTU_1049	0	0	0	0	0	0	0	0	0	0	8	0	0	0	0	0	0	0	0	0	0	0	0	7	0	0	0	0	0	0	0	0	0	0	0	0	0	0	0	0	0	0	0	0	0	0	0	0	0
OTU_1050	0	0	0	0	0	0	0	0	0	0	39	0	0	0	0	0	0	0	0	0	0	0	0	7	0	0	0	0	0	0	0	0	0	0	0	0	0	0	0	0	0	0	0	0	0	0	0	0	0
OTU_1051	0	2	0	2	0	2	0	0	1	0	0	0	0	0	0	0	0	2	0	0	1	0	2	0	1	1	1	0	1	1	0	0	4	0	0	0	0	0	0	1	0	0	2	0	2	0	2	0	0
OTU_1052	0	0	0	0	0	0	0	0	0	3	0	0	0	0	2	0	0	0	0	0	1	0	1	0	1	0	0	0	1	0	0	0	1	0	0	1	0	1	2	0	0	0	0	0	0	0	0	0	0
OTU_1053	0	0	0	0	1	0	0	0	0	0	0	0	2	0	1	0	1	1	1	0	0	3	0	1	0	1	0	0	0	1	0	0	0	0	2	0	0	0	0	0	0	0	0	0	0	0	0	1	0
OTU_1054	0	0	1	0	0	1	1	0	0	0	0	0	0	0	0	0	0	0	0	0	1	0	0	0	0	0	1	0	0	1	6	0	1	3	0	0	0	1	0	0	0	0	0	0	0	1	0	0	0
OTU_1055	0	0	1	2	0	0	0	0	0	0	5	1	2	0	0	0	0	1	4	0	1	0	0	0	0	0	0	0	0	0	0	1	1	0	0	0	0	0	0	0	0	0	7	0	2	0	4	3	0
OTU_1056	0	0	0	0	0	2	0	0	0	4	0	0	3	0	1	0	0	0	0	0	0	0	0	0	0	0	0	0	0	0	0	0	0	0	0	0	0	0	0	0	0	0	0	0	0	0	0	0	0
OTU_1057	4	3	2	13	0	0	0	0	0	0	0	1	0	0	0	3	0	0	3	3	0	0	0	0	0	0	2	1	0	4	0	4	2	0	1	0	0	0	0	0	0	2	0	0	0	2	7	0	0
OTU_1058	17	1	0	5	0	0	1	1	1	0	0	2	0	1	0	0	1	0	2	0	1	0	0	0	0	2	0	0	0	1	5	2	0	0	0	2	1	0	0	0	1	2	0	0	0	0	1	0	0
OTU_1059	0	3	0	1	0	2	0	0	0	0	3	0	0	1	1	3	0	0	2	0	0	0	0	0	0	0	0	0	0	0	0	1	1	0	0	0	0	0	0	0	0	0	0	0	0	0	0	0	0
OTU_1060	0	0	0	0	0	0	0	0	0	0	0	0	0	0	0	0	1	0	0	0	0	0	1	0	0	1	0	2	0	1	12	1	1	1	0	0	0	0	0	6	0	0	0	0	0	0	0	0	0
OTU_1061	2	0	0	0	0	0	1	0	0	0	0	1	0	0	0	0	0	0	0	0	5	3	0	0	0	0	0	1	1	1	0	1	2	0	0	0	0	0	0	0	0	0	0	0	0	0	0	1	0
OTU_1062	0	0	0	0	0	0	0	0	0	0	20	0	1	0	0	1	1	0	0	0	0	0	0	0	0	0	0	0	0	0	0	0	0	0	0	0	0	0	0	0	0	0	0	0	0	0	0	0	0
OTU_1063	6	24	1	25	1	0	0	1	0	0	0	1	0	21	0	0	0	1	0	0	0	0	0	0	1	0	0	0	0	0	0	1	0	0	0	0	0	0	0	0	0	0	0	0	0	0	0	1	1
OTU_1064	0	0	0	7	0	0	0	0	0	0	0	0	0	0	0	1	1	0	1	0	0	0	0	0	0	0	0	0	0	1	0	0	0	0	0	0	0	0	0	0	0	0	0	0	0	0	1	0	0
OTU_1065	0	0	0	0	0	0	0	0	0	0	2	0	0	0	0	0	0	0	0	0	0	0	0	0	0	0	0	0	0	0	0	0	0	0	0	0	0	0	0	0	0	0	0	0	0	0	0	0	0
OTU_1066	0	0	0	0	0	0	0	0	0	0	0	0	0	0	0	0	0	0	0	0	2	0	0	3	0	1	0	1	0	0	0	0	0	0	0	0	0	0	0	0	0	0	0	0	1	1	2	0	0
OTU_1067	0	0	0	0	0	0	7	7	3	1	9	0	0	0	0	0	22	11	3	4	4	4	0	0	0	0	0	0	0	0	0	0	0	0	0	0	0	0	0	0	0	0	0	0	0	0	0	0	0
OTU_1068	0	0	0	0	0	0	1	0	0	2	0	1	0	2	0	0	0	2	0	0	5	4	0	0	1	0	0	2	0	0	1	0	1	0	0	0	0	0	0	0	0	0	0	0	0	0	1	0	0
OTU_1069	0	0	0	0	0	2	6	5	0	2	0	2	0	0	2	0	6	4	9	16	3	4	0	0	0	0	0	0	0	0	0	0	0	0	0	0	0	0	0	0	0	0	0	0	0	0	0	0	0
OTU_1070	0	0	0	0	0	0	0	0	0	0	59	0	0	0	0	0	0	0	0	0	0	0	0	7	0	0	0	0	0	0	0	0	0	0	0	0	0	0	0	0	0	0	0	0	0	0	0	0	0
OTU_1071	0	0	0	0	0	0	13	0	2	2	4	2	0	0	0	0	7	4	1	3	6	2	0	0	0	0	0	0	0	0	0	0	0	0	0	0	0	0	0	0	0	0	0	0	0	0	0	0	0
OTU_1072	0	0	0	0	0	0	0	0	0	0	0	0	0	0	0	0	0	0	1	0	0	0	0	0	0	0	1	0	6	6	26	2	12	0	0	0	1	0	0	1	0	0	0	0	0	0	0	0	0
OTU_1073	2	0	0	3	1	0	0	0	0	0	0	0	1	2	0	2	0	1	0	0	5	2	0	0	0	0	1	0	0	0	0	1	0	0	0	0	0	0	0	0	0	0	0	0	1	0	3	0	0
OTU_1074	0	0	0	0	0	0	4	3	0	7	5	9	0	0	0	0	0	5	7	11	1	11	0	0	0	0	0	0	0	0	0	0	0	0	0	0	0	0	0	0	0	0	0	0	0	0	0	0	0
OTU_1075	1	0	0	4	0	0	0	0	0	0	1	0	0	0	0	0	1	0	0	0	0	0	0	0	0	1	0	0	0	0	2	0	0	0	0	0	0	0	0	0	0	0	0	0	0	4	0	0	0
OTU_1076	0	0	0	0	0	0	0	0	0	1	7	0	0	0	0	0	0	4	0	1	0	0	0	0	0	0	0	0	0	0	0	0	0	0	0	0	0	0	0	0	0	0	0	0	0	0	0	0	1
OTU_1077	0	0	0	1	2	0	1	2	0	0	0	2	2	0	1	0	0	0	0	1	0	0	0	0	0	1	0	0	0	0	0	0	0	0	0	0	1	0	0	0	1	0	0	0	0	0	0	1	0
OTU_1078	0	0	0	0	0	0	0	0	0	0	229	0	0	0	0	0	0	0	0	0	0	0	0	13	0	0	0	0	0	0	0	0	0	0	0	0	0	0	0	0	0	0	0	0	0	0	0	0	0
OTU_1079	0	2	2	3	0	0	0	0	3	0	10	0	0	1	1	1	1	2	5	4	2	1	1	3	4	4	1	3	1	5	2	3	7	1	0	0	2	4	1	2	0	1	2	4	1	5	0	0	1
OTU_1080	0	0	0	0	0	0	0	0	0	0	0	0	0	0	1	0	0	1	0	0	0	1	0	0	0	0	0	0	0	0	0	0	0	0	0	0	0	0	0	0	1	0	1	0	0	0	0	0	1
OTU_1081	0	0	0	0	0	0	0	0	0	0	15	0	0	0	0	0	0	0	0	0	0	0	0	5	0	0	0	0	0	0	0	0	0	0	0	0	0	0	0	0	0	0	0	0	0	0	0	0	0
OTU_1082	4	1	0	0	0	0	0	2	4	1	1	1	0	5	0	0	0	0	0	0	1	2	0	0	1	0	0	0	1	2	0	0	0	0	0	0	0	0	0	0	0	0	0	0	0	0	1	0	1
OTU_1083	0	0	0	0	0	0	3	5	2	5	3	1	0	0	1	0	8	10	8	3	2	6	0	0	0	0	0	0	0	0	0	0	0	0	0	0	0	0	0	0	0	0	0	0	0	0	0	0	0
OTU_1084	1	2	0	2	1	0	0	0	0	0	4	0	1	0	2	1	2	4	0	0	1	4	1	0	0	3	0	0	0	0	0	0	0	0	0	0	1	0	0	0	0	0	0	0	0	0	1	1	0
OTU_1085	0	0	0	0	0	0	7	2	1	4	2	3	0	0	0	0	6	2	5	3	5	3	0	1	0	0	0	0	0	0	0	0	0	0	0	3	0	0	0	0	0	0	0	0	0	0	0	0	0
OTU_1086	0	0	0	0	0	0	0	0	0	0	0	0	0	0	0	0	0	2	2	1	1	1	0	0	0	0	0	0	0	0	0	0	0	0	0	0	0	0	0	0	0	0	0	0	0	0	0	0	0
OTU_1087	0	0	0	0	0	0	0	0	0	0	15	0	0	0	0	0	0	0	0	0	0	0	0	3	0	0	0	0	0	0	0	0	0	0	0	0	0	0	0	0	0	0	0	0	0	0	0	0	0
OTU_1088	8	0	0	1	0	1	0	0	2	1	26	4	0	7	0	0	0	0	0	0	0	0	0	0	0	1	0	1	0	1	0	0	0	0	0	0	0	0	0	0	0	0	0	0	0	1	1	0	0
OTU_1089	2	1	0	3	0	4	1	1	3	0	7	5	1	10	4	8	2	2	3	1	2	1	0	1	5	0	4	0	2	5	0	3	2	0	0	0	1	2	0	0	0	0	0	1	1	0	12	0	4
OTU_1090	0	0	0	0	0	0	2	0	2	5	0	7	0	0	0	0	4	1	0	0	0	0	0	0	0	0	0	0	0	0	0	0	0	0	0	0	0	0	0	0	0	0	0	0	0	0	0	0	0
OTU_1091	0	0	0	0	0	0	0	0	0	0	0	0	0	0	0	0	0	0	0	0	0	0	0	0	0	0	0	0	0	0	0	0	0	0	0	0	0	0	0	0	0	0	0	0	0	0	0	0	0
OTU_1092	0	0	0	0	0	1	0	0	0	0	0	1	2	4	4	0	0	1	4	0	0	0	0	0	0	0	0	0	0	0	0	0	0	0	0	0	0	0	0	0	0	0	0	0	0	0	0	1	0
OTU_1093	0	0	0	0	0	0	4	3	2	6	6	7	0	0	0	0	9	13	6	10	8	9	0	0	0	0	0	0	0	0	0	0	2	0	0	1	0	0	0	0	1	0	0	0	0	0	0	0	0
OTU_1094	0	0	0	0	0	0	0	0	0	0	9	0	0	0	0	0	0	0	0	0	0	0	0	11	0	0	0	0	0	0	0	0	0	0	0	0	0	0	0	0	0	0	0	0	0	0	0	0	0
OTU_1095	0	0	0	0	0	0	0	0	0	0	0	0	0	0	0	0	0	0	0	0	0	0	1	3	0	0	0	0	0	0	0	0	0	0	0	0	0	0	0	0	1	0	0	0	0	0	0	0	0
OTU_1096	1	0	0	1	0	0	0	0	1	0	0	1	0	0	0	0	0	0	0	0	0	0	0	1	0	0	0	0	0	0	0	0	0	0	0	0	0	0	0	0	0	0	0	0	1	0	1	2	0
OTU_1097	0	0	0	0	0	0	0	0	0	0	13	0	0	0	0	0	0	0	0	0	0	0	0	3	0	1	0	0	0	0	0	0	0	0	0	0	0	5	0	0	0	2	0	1	0	0	0	0	0
OTU_1098	0	0	0	0	0	0	0	0	0	0	0	0	0	2	1	1	0	0	0	0	0	1	2	0	2	1	0	0	1	1	0	3	5	2	0	1	0	0	3	0	1	0	0	1	0	0	0	0	0
OTU_1099	0	0	0	0	0	0	0	0	0	0	0	0	0	0	0	0	0	0	0	0	0	0	0	0	0	0	0	0	0	0	0	0	0	0	0	0	0	0	0	0	0	0	0	0	0	0	0	0	0
OTU_1100	0	0	0	0	0	0	0	0	0	0	0	0	0	0	0	0	0	0	0	0	0	0	0	0	0	0	0	0	0	0	0	0	0	0	0	0	0	0	0	0	0	0	0	0	0	0	0	0	0
OTU_1101	0	0	0	0	0	0	0	0	0	0	0	0	0	0	0	0	0	0	0	0	0	0	0	0	0	0	0	0	0	0	0	0	0	0	0	0	0	0	0	0	0	0	0	0	0	0	0	0	0
OTU_1102	0	0	0	0	0	0	0	2	1	1	20	1	0	0	0	0	0	0	0	0	0	0	0	3	0	0	0	0	0	0	0	0	0	0	0	0	0	0	0	0	0	1	0	0	0	0	0	0	0
OTU_1103	0	0	0	0	0	0	16	4	6	16	2	5	0	0	0	0	18	16	2	6	24	4	0	0	0	0	0	0	0	0	0	0	0	0	0	0	0	0	0	0	0	0	0	0	0	0	0	0	0
OTU_1104	0	0	0	0	1	0	2	0	2	0	0	0	0	0	4	0	0	4	3	0	2	2	0	0	0	0	0	0	0	0	0	0	0	0	0	0	0	0	0	0	0	0	0	0	0	0	0	0	0
OTU_1105	1	7	0	3	1	0	1	0	2	0	0	0	0	0	0	0	0	1	1	1	0	0	0	0	0	0	0	0	0	1	3	1	0	0	0	0	0	0	0	0	0	2	0	0	0	2	6	0	0
OTU_1106	0	0	0	0	0	0	0	0	1	0	0	0	0	0	1	0	0	1	0	0	0	0	5	0	1	4	0	1	0	0	0	0	11	1	3	3	7	3	2	2	3	1	0	0	0	0	0	0	1
OTU_1107	0	1	0	0	2	1	1	10	7	3	63	1	2	1	1	0	1	3	3	10	3	4	0	4	2	9	1	1	2	1	0	1	4	3	1	2	0	2	1	0	0	0	1	0	0	1	0	0	0
OTU_1108	0	1	1	1	0	0	0	0	0	0	0	0	0	0	0	0	0	0	0	1	0	0	0	0	0	4	0	0	0	1	4	1	0	0	0	0	0	1	0	0	0	0	0	0	0	0	1	0	2
OTU_1109	0	0	0	0	1	0	0	0	2	0	31	0	0	0	1	0	0	0	0	0	0	0	1	0	0	1	0	0	0	0	0	2	0	2	0	1	1	1	0	0	0	1	0	1	0	0	0	0	0
OTU_1110	0	0	0	0	0	0	0	0	0	0	0	0	0	0	0	0	0	0	0	0	0	0	0	0	0	0	0	0	0	0	0	0	0	0	0	0	0	0	0	0	0	0	0	0	0	0	0	0	0
OTU_1111	0	0	0	0	0	0	1	9	1	7	8	1	1	0	0	0	11	9	19	11	9	12	0	5	0	0	0	0	0	0	0	0	0	0	0	0	0	0	0	0	0	0	0	0	0	0	0	0	0
OTU_1112	0	0	0	0	0	0	0	1	0	4	4	3	0	0	0	0	7	7	2	0	0	0	0	0	0	0	0	0	0	0	0	0	0	0	0	0	0	0	0	0	0	0	0	0	0	0	0	0	0
OTU_1113	0	0	0	0	0	0	0	1	0	0	1	2	0	0	0	0	1	0	3	3	0	0	0	0	0	0	0	0	0	0	0	0	0	0	0	0	0	0	0	0	0	0	0	0	0	0	0	0	0
OTU_1114	1	0	1	1	2	0	2	0	4	1	55	3	3	3	2	11	8	7	11	4	4	2	28	245	20	20	3	14	10	2	2	12	3	28	7	11	26	33	16	24	14	8	10	3	1	7	3	6	0
OTU_1115	0	1	0	0	2	0	0	0	0	1	2	0	0	0	3	0	1	0	0	0	0	0	1	3	0	12	1	1	0	0	0	2	0	0	0	0	9	0	1	1	0	0	0	0	0	0	0	1	0
OTU_1116	0	0	0	0	0	0	0	10	1	1	1	0	0	0	0	0	5	6	2	5	7	7	0	0	0	0	0	0	0	0	0	0	0	0	0	0	0	0	0	0	0	0	0	0	0	0	0	0	0
OTU_1117	1	0	0	0	0	0	3	4	0	1	12	2	0	0	0	0	2	0	5	4	1	0	0	1	0	0	0	0	0	0	0	0	0	2	0	0	0	0	0	0	8	0	0	0	0	0	0	0	0
OTU_1118	0	0	0	0	0	0	0	0	0	0	48	0	0	0	0	0	0	0	0	0	0	0	0	8	0	0	0	0	0	0	0	0	0	0	0	0	0	0	0	0	0	0	0	0	0	0	0	0	0
OTU_1119	0	0	0	0	0	0	0	0	0	0	15	0	0	0	0	0	0	0	0	0	0	0	0	2	0	0	0	0	0	0	0	0	0	0	0	0	0	0	0	0	0	0	0	0	0	0	0	0	0
OTU_1120	0	0	0	0	3	1	0	0	0	0	0	0	0	2	5	0	1	3	3	0	0	0	0	0	0	0	0	0	0	0	0	0	0	0	0	0	0	0	0	0	0	0	0	0	0	0	0	0	0
OTU_1121	2	0	1	2	2	1	0	0	2	0	0	6	1	3	1	0	0	0	1	1	0	0	0	1	0	0	0	0	0	0	0	0	0	0	0	0	0	0	0	0	0	0	0	0	0	0	0	2	1
OTU_1122	0	0	0	0	1	0	9	0	2	15	3	17	0	0	3	0	21	19	11	8	12	8	0	0	0	0	0	0	0	0	0	0	0	1	0	0	0	0	0	0	0	0	0	0	0	0	0	0	0
OTU_1123	0	0	0	0	0	0	0	0	0	0	0	0	0	0	0	0	0	0	0	0	0	0	0	0	0	0	0	0	0	0	0	0	0	0	0	0	0	0	0	0	0	0	0	0	0	1	0	0	0
OTU_1124	0	0	0	0	0	0	0	6	4	0	1	0	0	0	0	0	0	0	2	3	0	2	0	0	0	0	0	2	1	0	0	0	0	0	0	0	0	0	0	0	0	0	0	0	0	0	0	0	0
OTU_1125	0	0	0	0	0	0	4	4	0	1	1	0	0	0	0	0	10	8	4	3	8	3	0	0	0	0	0	0	0	0	0	0	0	0	0	0	0	0	0	0	0	0	0	0	0	0	0	0	0
OTU_1126	11	4	6	28	12	0	4	2	8	4	51	1	19	26	34	14	10	11	19	1	5	7	88	1648	48	107	10	21	21	18	41	51	15	38	51	35	53	93	26	24	13	21	80	76	5	15	20	8	9
OTU_1127	0	0	0	0	0	0	0	1	0	0	1	10	0	7	0	0	0	4	2	0	4	0	0	0	0	0	0	0	0	0	0	0	0	0	0	0	0	0	0	0	0	0	0	0	0	1	0	0	0
OTU_1128	0	0	0	0	0	0	0	0	0	0	21	0	0	0	0	0	0	0	0	0	0	0	0	6	0	0	0	0	0	0	0	0	0	0	0	0	0	0	0	0	0	0	0	0	0	0	0	0	0
OTU_1129	5	1	2	0	0	0	0	0	0	2	0	0	0	7	0	0	0	1	0	0	0	0	0	0	0	0	0	0	0	1	0	0	0	0	0	0	0	0	0	0	1	1	1	0	2	0	1	2	1
OTU_1130	0	0	0	0	0	0	0	3	0	1	17	5	0	0	0	0	0	1	4	6	4	1	0	0	0	0	0	0	0	0	0	0	0	0	0	0	0	0	0	0	0	0	1	0	0	0	0	0	0
OTU_1131	0	0	0	0	0	0	0	0	0	0	0	0	0	0	0	0	0	0	0	0	0	0	0	5	0	0	0	0	0	0	0	0	0	0	0	0	0	0	0	0	0	0	0	0	0	0	0	0	0
OTU_1132	0	0	0	0	0	0	0	0	1	0	0	0	2	2	0	1	0	1	0	0	0	0	0	0	0	1	0	0	0	0	0	0	0	0	1	0	0	0	2	0	0	0	0	0	0	0	0	0	0
OTU_1133	0	0	0	3	0	0	0	1	0	0	0	0	0	0	0	0	0	0	0	0	0	0	3	0	0	0	0	0	0	1	0	0	3	0	3	0	0	3	0	0	3	2	0	0	0	0	0	0	0
OTU_1134	0	0	1	0	0	0	2	1	2	3	6	1	0	0	0	0	4	6	5	2	8	4	0	1	0	0	0	0	0	0	0	0	0	0	0	0	0	0	0	0	0	0	0	0	0	0	0	0	0
OTU_1135	0	0	0	0	0	0	3	2	1	1	3	2	0	0	2	0	5	4	3	2	2	7	0	1	0	0	0	0	0	0	0	0	0	0	0	0	0	0	0	0	0	0	0	0	0	0	0	0	0
OTU_1136	0	0	0	0	0	0	0	0	0	0	152	0	0	0	0	0	0	0	0	0	0	0	0	3	0	0	0	0	0	0	0	0	0	0	0	0	0	0	0	0	0	0	0	0	0	0	0	0	0
OTU_1137	0	0	0	0	0	0	4	0	0	1	0	6	0	0	0	0	10	7	2	0	5	0	0	0	0	0	0	0	0	0	0	0	0	0	0	0	0	0	0	0	0	0	0	0	0	0	0	0	0
OTU_1138	0	0	0	0	0	0	0	0	0	0	0	0	0	0	0	0	0	0	0	0	0	0	0	0	0	0	0	0	0	0	0	0	0	0	0	0	0	0	0	0	0	0	0	0	0	0	0	0	0
OTU_1139	0	0	0	0	0	0	8	5	2	0	9	2	0	0	0	0	9	4	6	3	5	3	0	0	0	0	0	0	0	0	0	0	0	0	0	0	0	0	0	0	0	0	0	0	0	0	0	0	0
OTU_1140	0	0	0	0	0	0	0	0	0	0	1	0	0	0	0	0	0	0	0	0	1	0	0	1	0	0	0	0	0	0	0	0	0	0	0	0	0	0	0	0	0	0	0	0	0	0	0	0	0
OTU_1141	0	0	0	0	0	0	2	3	0	2	5	0	0	0	0	0	0	4	8	3	1	5	0	0	6	0	0	0	0	0	0	0	0	0	0	0	0	0	0	0	0	0	0	0	0	0	0	0	0
OTU_1142	0	0	0	0	0	0	0	0	0	0	0	0	0	0	0	0	0	0	0	0	0	0	0	0	0	0	0	0	0	0	0	0	0	0	0	0	0	0	0	0	0	0	0	0	0	0	0	0	0
OTU_1143	0	0	0	0	2	0	0	0	2	0	1	1	0	1	0	0	0	0	0	0	1	0	0	2	0	2	0	0	2	0	0	0	0	0	4	3	1	2	1	1	4	1	1	0	1	0	0	1	1
OTU_1144	0	0	0	0	0	0	0	0	0	0	5	0	0	0	0	0	0	0	0	0	0	0	0	0	0	0	0	0	0	0	0	0	0	0	0	0	0	0	0	0	0	0	0	0	0	0	0	0	0
OTU_1145	0	0	0	0	0	0	0	0	0	0	41	0	0	0	0	0	0	0	0	0	0	0	0	2	0	0	0	0	0	0	0	0	0	0	0	0	0	0	0	0	0	0	0	0	0	0	0	0	0
OTU_1146	0	0	0	0	1	0	0	0	0	0	0	0	1	0	0	1	0	0	2	0	1	0	0	0	0	1	0	0	0	0	3	0	0	0	0	0	0	0	0	0	0	0	0	0	0	0	0	0	0
OTU_1147	0	0	0	0	0	0	0	0	0	1	2	0	0	1	3	0	2	2	0	7	0	0	0	0	0	0	0	0	0	0	0	0	0	0	1	0	0	1	0	1	0	0	0	0	0	0	0	0	4
OTU_1148	0	0	0	0	0	0	0	0	0	0	0	0	0	0	0	0	0	0	0	0	0	0	0	0	0	2	0	1	0	0	0	0	5	0	0	0	0	1	0	0	0	0	0	0	0	0	0	0	0
OTU_1149	0	0	0	0	0	0	6	6	0	4	3	2	0	0	0	0	5	12	3	5	8	4	0	0	0	0	0	0	0	0	0	0	0	0	0	0	0	0	0	0	0	0	0	0	0	0	0	0	0
OTU_1150	0	0	0	0	0	0	3	6	0	3	0	3	0	1	2	1	5	4	4	5	0	1	0	1	0	0	0	0	0	0	0	0	0	0	0	0	0	0	0	0	0	0	0	0	0	0	0	0	0
OTU_1151	89	20	17	147	1	0	2	6	1	3	3	5	6	16	0	0	0	1	0	0	17	2	4	0	22	2	0	2	4	3	1	29	2	1	4	0	13	5	1	0	11	0	0	0	5	7	45	4	1
OTU_1152	0	0	0	0	0	0	0	0	0	0	0	0	0	0	0	0	0	0	0	0	0	0	0	0	0	0	0	0	0	0	1	0	0	0	0	0	0	0	0	0	0	1	0	0	1	0	0	0	0
OTU_1153	0	0	0	0	2	0	0	0	0	0	0	0	0	0	0	0	0	0	0	0	0	0	0	0	0	1	0	2	0	0	0	1	0	0	0	0	0	1	1	1	0	0	0	0	1	0	0	0	0
OTU_1154	0	0	0	0	0	0	0	0	15	0	0	0	0	0	0	0	0	1	0	3	0	0	0	0	0	0	0	0	0	0	0	0	0	0	0	0	0	0	0	0	0	0	0	0	0	0	0	0	0
OTU_1155	0	0	0	1	0	0	0	0	0	0	17	0	0	0	0	0	0	0	1	0	0	2	0	0	0	0	0	0	0	0	0	0	0	0	0	0	0	0	0	0	0	0	0	0	0	0	0	0	0
OTU_1156	0	0	0	0	0	0	7	2	3	0	0	0	0	0	0	0	10	2	3	3	0	9	0	0	0	0	0	0	0	0	0	0	0	0	0	0	0	0	0	0	0	0	0	0	0	0	0	0	0
OTU_1157	0	0	0	0	0	0	0	0	0	0	0	0	0	0	0	0	0	0	0	0	0	0	0	0	0	0	0	0	0	0	0	0	0	0	0	0	0	0	0	0	0	0	0	0	0	0	0	0	0
OTU_1158	0	0	0	0	0	0	0	0	0	0	12	0	0	0	0	0	0	0	0	0	0	0	0	0	0	0	0	0	0	0	0	0	0	0	0	0	0	0	0	0	0	0	0	0	0	0	0	0	0
OTU_1159	0	0	0	0	0	0	0	0	0	0	10	0	0	0	0	0	0	0	0	0	0	0	0	0	0	0	0	0	0	0	0	0	0	0	0	0	0	0	0	0	0	0	0	0	0	0	0	0	0
OTU_1160	0	0	0	0	0	0	5	4	3	5	0	6	0	2	0	0	6	17	4	6	8	2	0	0	0	0	0	0	0	0	0	0	0	0	0	0	0	0	0	0	0	0	0	0	0	0	0	0	0
OTU_1161	0	0	0	2	0	0	0	0	0	0	0	0	0	0	0	0	0	0	2	1	0	0	1	0	0	0	0	0	0	1	0	1	0	0	0	0	0	0	0	0	0	0	0	0	0	0	0	0	0
OTU_1162	0	0	0	0	0	0	8	1	1	8	0	0	0	0	0	0	4	4	9	4	2	2	0	0	0	0	0	0	0	0	0	0	0	0	0	0	0	0	0	0	0	0	0	0	0	0	0	0	0
OTU_1163	0	0	0	0	0	0	0	0	0	0	3	0	1	0	0	0	0	0	0	0	0	0	0	0	0	0	0	0	0	0	0	0	0	0	0	1	0	0	0	0	0	0	0	0	1	0	0	0	0
OTU_1164	0	1	0	2	0	0	1	0	0	1	0	3	0	4	0	0	0	0	0	0	0	2	0	0	0	0	0	0	0	0	0	0	0	0	0	0	0	0	0	0	3	0	0	0	2	2	1	0	0
OTU_1165	0	0	0	0	0	0	3	0	0	6	2	0	0	0	0	0	2	9	5	1	16	0	0	1	0	0	0	0	0	0	0	0	0	0	0	0	0	0	0	0	0	0	0	0	0	0	0	0	0
OTU_1166	0	0	0	0	0	0	0	0	0	1	0	0	0	0	0	0	0	0	0	0	0	0	0	0	0	0	0	0	0	0	0	0	0	0	0	0	0	0	0	0	0	0	1	0	0	0	0	0	0
OTU_1167	0	0	0	0	0	0	0	0	0	0	0	0	3	2	1	2	1	2	2	2	0	8	0	0	2	0	0	3	0	0	0	1	9	2	0	0	0	0	0	0	0	0	0	1	0	0	0	1	0
OTU_1168	0	0	0	0	0	0	0	0	0	0	0	0	0	0	0	0	0	0	0	0	0	0	0	0	0	0	0	0	0	0	0	0	0	0	0	0	0	0	0	0	0	0	0	0	0	0	0	0	0
OTU_1169	0	0	0	0	0	0	2	2	2	1	0	0	0	0	0	0	5	0	3	4	2	0	0	1	0	0	0	0	0	0	0	0	0	0	0	0	0	0	0	0	0	0	0	0	0	0	0	0	0
OTU_1170	0	4	0	7	0	0	0	0	0	0	5	0	0	0	0	0	0	2	0	0	3	0	0	0	0	0	0	0	0	0	0	0	0	0	0	0	1	0	0	0	0	0	0	0	0	2	6	1	0
OTU_1171	0	0	0	0	0	0	6	15	5	14	9	6	0	0	0	0	20	13	12	16	11	9	0	1	0	0	0	0	0	0	0	0	0	0	0	0	0	0	0	0	0	0	0	0	0	0	0	0	0
OTU_1172	0	0	0	0	0	0	0	0	0	0	0	0	0	0	0	0	0	0	0	1	0	0	0	0	0	0	0	0	0	0	0	0	0	0	0	0	0	0	0	0	0	0	0	0	0	0	0	0	0
OTU_1173	0	0	0	0	0	0	2	6	3	1	6	1	1	1	0	0	5	12	5	5	3	2	0	0	0	2	0	0	0	0	0	2	0	0	0	0	0	0	0	0	0	0	0	0	0	0	0	0	0
OTU_1174	0	0	0	0	0	0	2	0	0	0	0	2	0	0	0	4	0	0	5	0	0	0	0	2	2	0	0	0	0	0	0	0	0	0	0	0	0	0	0	0	0	0	0	0	1	2	1	0	0
OTU_1175	2	0	0	1	3	0	1	0	0	2	0	0	0	0	0	0	0	0	0	0	0	0	2	45	46	6	12	28	45	17	3	6	92	11	1	0	2	0	8	1	66	0	0	6	2	0	4	0	0
OTU_1176	0	0	0	0	0	0	0	1	0	0	0	0	0	0	0	0	0	0	0	0	0	0	0	0	0	0	0	0	0	0	0	0	0	0	0	0	0	0	0	0	0	0	0	0	0	0	0	0	0
OTU_1177	0	0	0	0	0	0	0	0	0	0	13	0	0	0	0	0	0	0	0	0	0	0	0	1	0	0	0	0	0	0	0	0	0	0	0	0	0	0	0	0	0	0	0	0	0	0	0	0	0
OTU_1178	0	0	0	0	0	0	0	0	0	0	6	0	0	0	0	0	0	0	0	0	0	0	0	0	0	0	0	0	0	0	0	0	0	0	0	0	0	0	0	0	0	0	0	0	0	0	0	0	0
OTU_1179	0	0	0	0	0	0	2	0	0	0	26	0	0	0	0	0	0	0	0	0	0	0	1	3	2	0	0	0	0	0	1	0	0	1	0	0	2	0	0	0	0	0	0	1	0	0	0	0	0
OTU_1180	0	0	0	0	0	0	0	0	0	0	2	0	0	0	0	0	0	0	0	0	0	0	0	13	0	0	0	0	0	0	0	1	3	24	0	2	5	6	1	1	4	2	0	2	0	0	0	0	0
OTU_1181	0	0	0	0	0	0	0	0	0	0	15	0	0	0	0	0	0	0	0	0	0	0	0	2	0	0	0	0	0	0	0	0	0	0	0	0	0	0	0	0	0	0	0	0	0	0	0	0	0
OTU_1182	1	0	2	1	0	0	1	1	1	0	0	1	1	0	0	0	0	1	1	0	0	0	0	0	0	0	0	0	0	2	0	0	0	0	0	0	0	0	0	0	0	0	0	0	0	0	0	0	1
OTU_1183	0	0	0	0	0	0	0	0	0	0	54	0	0	0	0	0	0	0	0	0	0	0	0	1	0	0	0	0	0	0	0	0	0	0	0	0	0	0	0	0	0	0	0	0	0	0	0	0	0
OTU_1184	0	0	0	0	0	0	0	0	0	0	24	0	0	0	0	0	0	0	0	0	0	0	0	6	0	0	0	0	0	0	0	0	0	0	0	0	0	0	0	0	0	0	0	0	0	0	0	0	0
OTU_1185	0	0	0	0	0	0	8	7	1	2	26	3	0	0	0	0	4	6	17	6	3	12	0	1	0	0	0	0	0	0	0	0	0	0	0	0	0	0	0	0	0	0	0	0	0	0	0	0	0
OTU_1186	0	0	0	0	0	0	0	0	0	0	7	0	0	0	0	0	0	0	0	0	0	0	0	0	0	0	0	0	0	0	0	0	0	0	0	0	0	0	0	0	0	0	0	0	0	0	0	0	0
OTU_1187	0	0	0	0	0	0	4	0	2	3	0	1	0	0	0	0	5	3	7	6	3	7	0	1	0	0	0	0	0	0	0	0	0	0	0	0	0	0	0	0	0	0	0	0	0	0	0	0	0
OTU_1188	0	0	0	0	0	0	0	0	0	0	26	0	0	0	0	0	0	0	0	0	0	0	0	5	0	0	0	0	0	0	0	0	0	0	0	0	0	0	0	0	0	0	0	0	0	0	0	0	0
OTU_1189	1	0	1	0	0	0	0	0	0	0	0	0	0	0	0	1	0	0	2	0	0	0	0	1	0	0	0	2	2	0	0	0	0	0	0	0	0	0	0	0	5	0	1	0	0	0	0	0	0
OTU_1190	0	0	0	0	0	0	7	0	0	4	4	1	1	0	0	0	6	8	3	2	1	2	0	0	0	0	0	0	0	0	0	0	0	0	0	0	0	0	0	0	0	0	0	0	0	0	0	0	0
OTU_1191	0	0	0	0	0	0	0	0	0	0	16	0	0	0	0	0	0	0	0	0	0	0	0	1	0	0	0	0	0	0	0	0	0	0	0	0	0	0	0	0	0	0	0	0	0	0	0	0	0
OTU_1192	0	0	0	0	0	0	0	0	0	0	0	0	0	0	0	0	0	0	0	0	1	0	0	0	0	0	0	0	0	0	1	0	2	0	0	0	0	0	0	0	0	0	0	0	0	0	0	0	0
OTU_1193	0	0	0	0	0	0	0	0	0	0	2	0	1	0	0	0	0	0	0	0	0	0	0	6	1	1	2	0	1	1	0	0	4	0	0	1	0	0	3	0	3	0	0	0	0	0	0	0	0
OTU_1194	0	0	0	0	0	0	1	0	2	2	0	0	0	0	0	0	3	3	5	4	1	1	0	0	0	0	0	0	0	0	0	0	0	0	0	0	0	0	0	0	0	0	0	0	0	0	0	0	0
OTU_1195	1	2	0	1	0	0	0	0	0	0	0	0	2	0	0	0	0	0	1	0	0	2	0	0	0	0	0	0	0	1	0	2	0	0	0	0	0	0	0	0	0	0	0	0	2	0	0	0	0
OTU_1196	0	0	0	0	0	0	0	0	0	0	11	0	0	0	0	0	0	0	0	0	0	0	0	0	0	0	0	0	0	0	0	0	0	0	0	0	0	0	0	0	0	0	0	0	0	0	0	0	0
OTU_1197	0	0	0	0	0	0	0	2	0	1	6	4	0	0	0	0	0	2	4	1	2	3	0	0	0	0	1	0	0	0	0	0	0	0	0	0	0	0	0	0	0	0	0	0	0	0	0	0	0
OTU_1198	0	0	0	0	0	0	0	0	0	0	0	0	0	0	0	0	0	0	0	0	0	0	0	0	2	0	0	0	2	1	0	0	2	4	0	0	2	0	2	3	0	1	2	0	1	0	0	0	0
OTU_1199	3	5	4	6	0	0	0	0	0	0	1	1	1	1	0	1	2	0	0	1	0	0	1	1	0	3	0	1	4	2	10	5	0	0	0	0	0	0	3	0	5	0	3	0	0	0	0	0	0
OTU_1200	0	0	0	0	0	0	0	0	3	0	3	4	0	0	0	0	0	0	5	1	1	2	0	0	0	0	0	0	0	0	0	0	0	0	0	0	0	0	0	0	0	0	0	0	0	0	0	0	0
OTU_1201	0	0	0	0	0	0	0	0	0	0	0	0	0	0	0	0	1	0	0	0	0	0	0	2	0	0	0	0	0	0	0	0	0	0	0	0	0	0	0	0	0	0	0	0	0	0	0	0	0
OTU_1202	0	0	0	0	0	0	1	0	0	0	111	0	0	0	0	0	0	0	0	0	0	0	0	4	0	0	0	0	0	1	0	0	0	0	0	0	0	0	0	0	0	0	0	0	0	0	0	0	0
OTU_1203	0	0	0	0	0	0	0	0	0	0	0	0	0	0	0	0	0	0	0	0	0	0	1	0	0	0	0	0	0	2	0	1	2	0	0	0	0	2	0	0	0	0	1	0	0	0	0	0	0
OTU_1204	0	0	0	0	0	0	10	5	0	4	0	1	0	0	4	0	6	6	5	3	5	5	0	0	0	0	0	0	0	0	0	0	0	0	0	0	0	0	0	0	0	0	0	0	0	0	0	0	0
OTU_1205	0	0	0	0	0	0	5	4	1	7	10	1	0	0	0	0	13	6	5	3	6	6	0	0	0	0	0	0	0	0	0	0	0	0	0	0	0	0	0	0	0	0	0	0	0	0	0	0	0
OTU_1206	0	0	0	0	0	0	0	0	0	0	0	0	0	2	2	0	0	0	1	0	0	0	0	0	3	3	0	0	0	0	0	1	0	0	0	0	1	0	0	0	0	0	0	0	0	0	0	0	0
OTU_1207	0	0	0	0	0	0	0	0	0	0	0	0	0	0	0	0	0	0	0	0	0	0	0	0	0	0	0	0	0	0	0	0	1	0	0	0	0	0	0	0	0	0	0	0	0	0	0	0	0
OTU_1208	0	0	0	0	0	1	8	4	1	8	0	17	0	2	0	0	7	3	7	7	6	2	0	0	0	0	0	0	0	0	0	0	0	0	0	0	0	0	0	0	0	0	0	0	0	0	0	0	0
OTU_1209	0	0	0	0	0	0	0	3	0	2	18	0	0	0	0	0	3	2	0	1	0	0	0	2	0	0	0	0	0	0	0	0	0	0	0	0	0	0	2	0	0	0	0	36	0	0	0	0	0
OTU_1210	0	0	0	0	0	0	0	1	1	2	5	4	0	0	0	0	1	0	0	0	1	0	0	0	0	0	0	0	0	0	0	0	0	0	0	0	0	0	0	0	0	0	0	0	0	0	0	0	0
OTU_1211	0	0	0	0	0	0	0	0	0	0	0	0	0	0	0	0	0	0	0	0	0	0	0	0	0	0	0	1	0	0	0	1	0	0	2	0	0	0	0	0	0	0	0	0	0	0	0	2	0
OTU_1212	0	0	0	0	1	0	3	3	2	2	1	1	0	1	0	0	5	4	0	1	0	3	0	0	0	0	0	0	0	0	0	0	0	0	0	0	0	0	0	0	0	0	0	0	0	0	0	0	0
OTU_1213	0	0	0	0	0	0	0	0	0	0	0	0	0	0	0	0	0	0	0	0	0	0	0	0	0	0	0	0	0	0	0	0	0	0	0	0	0	0	0	0	0	0	0	0	0	0	0	0	0
OTU_1214	0	0	0	0	0	0	0	0	0	0	0	0	0	0	0	0	0	0	0	0	0	0	0	0	0	0	0	0	0	0	0	0	0	0	0	0	0	0	0	0	0	0	0	0	0	0	0	0	0
OTU_1215	0	1	1	6	0	0	0	0	0	0	44	0	0	0	0	0	0	0	0	2	1	0	1	0	0	2	1	1	6	5	0	4	4	1	0	0	1	1	0	0	1	1	0	3	1	3	0	0	5
OTU_1216	0	0	0	0	0	0	0	0	0	0	0	0	0	0	0	0	0	0	0	0	0	0	0	0	0	1	0	0	1	0	0	0	0	0	0	0	0	0	0	0	0	0	1	0	1	0	2	0	0
OTU_1217	0	0	0	0	0	0	0	0	0	0	41	0	0	0	0	0	0	0	0	0	0	0	0	2	0	0	0	0	0	0	0	0	0	0	0	0	0	0	0	0	0	0	0	0	0	0	0	0	0
OTU_1218	0	0	0	0	0	0	0	0	0	0	27	0	0	0	0	0	0	0	0	0	0	0	0	2	0	0	0	0	0	0	0	0	0	0	0	0	0	0	0	0	0	0	0	0	0	0	0	0	0
OTU_1219	0	0	0	0	0	0	0	0	0	0	0	2	0	0	0	0	0	0	0	0	0	0	0	0	0	0	0	0	0	0	0	0	0	0	0	0	0	0	0	0	0	0	0	0	0	0	0	0	0
OTU_1220	0	0	0	0	0	0	0	0	0	0	0	0	0	0	0	0	0	0	0	0	0	0	0	0	0	0	0	0	0	0	0	0	0	0	0	0	0	0	0	0	0	0	0	0	0	0	0	0	0
OTU_1221	0	2	1	4	0	0	0	0	0	0	0	4	0	0	0	4	1	0	3	2	0	0	0	0	0	2	0	0	0	4	1	2	0	0	0	0	0	0	0	0	0	1	0	0	0	0	0	1	0
OTU_1222	0	0	0	2	0	0	0	0	0	0	0	1	0	0	0	1	0	0	0	0	0	2	1	1	2	0	0	0	0	0	0	0	0	0	0	0	3	0	0	0	0	0	4	0	0	0	2	0	3
OTU_1223	0	0	0	0	0	0	0	0	0	0	25	0	0	0	0	0	0	0	0	0	0	0	0	3	0	0	0	0	0	0	0	0	0	0	0	0	0	0	0	0	0	0	0	0	0	0	0	0	0
OTU_1224	0	0	0	0	0	0	2	4	0	5	1	5	0	0	0	0	8	9	12	7	6	4	2	0	2	0	0	0	0	0	0	0	0	0	0	0	0	0	0	0	0	0	0	0	0	0	0	0	0
OTU_1225	0	0	0	0	0	0	0	0	0	0	18	0	0	0	0	0	0	0	0	0	0	0	0	7	0	0	0	0	0	0	0	0	0	0	0	0	0	0	0	0	0	0	0	0	0	0	0	0	0
OTU_1226	0	0	0	0	0	0	8	2	3	3	1	2	0	0	0	0	5	8	3	4	9	2	0	0	0	0	0	0	0	0	0	0	0	0	0	0	0	0	0	0	0	0	0	0	0	0	0	0	0
OTU_1227	0	0	0	0	0	0	0	0	0	0	0	0	0	0	0	0	0	0	0	0	0	0	0	0	0	0	0	0	0	0	0	0	0	0	0	0	0	0	0	0	0	0	0	0	0	0	0	0	0
OTU_1228	0	0	0	0	0	0	5	5	2	2	0	1	0	0	0	0	2	1	4	9	1	4	0	0	0	0	0	0	0	0	0	0	0	0	0	0	0	0	0	1	0	0	0	0	0	0	0	0	0
OTU_1229	0	0	1	0	0	0	2	4	1	2	1	0	0	0	0	3	5	5	11	3	9	3	0	2	0	0	0	0	0	0	0	0	0	0	0	0	0	0	0	0	0	0	0	0	0	0	0	0	0
OTU_1230	0	0	0	0	0	0	5	4	0	3	0	4	0	0	0	0	8	5	4	10	10	1	0	0	0	0	0	0	0	0	0	0	0	0	0	0	0	0	0	0	0	0	0	0	0	0	0	0	0
OTU_1231	3	0	0	0	0	0	0	1	0	0	9	1	1	0	0	0	0	0	0	0	0	1	0	0	0	0	0	0	0	0	0	0	1	0	0	0	0	0	0	0	0	0	0	0	0	3	0	0	0
OTU_1232	0	0	0	0	0	0	2	6	9	2	62	9	4	0	0	0	8	5	9	17	2	8	0	4	0	2	0	0	0	1	0	0	0	2	0	0	0	0	0	0	0	0	2	2	5	1	0	0	1
OTU_1233	0	0	0	0	0	0	0	0	1	0	0	0	0	0	3	0	0	1	0	0	0	1	1	1	1	0	0	0	4	0	0	0	0	0	0	0	1	0	0	0	0	0	3	1	0	0	0	0	0
OTU_1234	4	15	1	17	0	0	0	0	0	0	0	0	0	1	1	1	0	0	0	1	0	0	0	0	0	0	0	0	0	1	0	4	0	0	0	0	0	0	0	0	0	2	0	0	0	0	0	0	0
OTU_1235	0	0	1	2	1	0	0	2	0	7	2	2	0	0	0	1	1	2	0	2	0	0	0	0	2	0	0	0	0	0	0	0	0	0	0	0	0	1	0	0	0	0	6	0	1	0	1	0	0
OTU_1236	0	0	0	0	0	0	0	0	0	0	0	0	0	7	0	0	0	2	0	0	0	0	0	1	2	5	0	0	0	0	0	0	3	0	0	7	8	1	0	1	5	0	0	0	0	0	0	0	0
OTU_1237	0	0	0	0	0	0	2	0	0	2	0	7	0	0	0	1	6	1	4	0	3	0	0	0	0	0	0	0	0	0	0	0	0	0	0	0	0	0	0	0	0	0	0	0	0	0	0	0	0
OTU_1238	1	0	0	0	0	0	0	0	0	1	0	0	0	2	4	0	0	2	3	1	0	0	0	1	0	2	2	6	2	1	2	2	4	0	3	3	1	9	1	4	4	0	7	5	3	2	0	1	0
OTU_1239	0	0	0	0	0	0	0	0	0	0	0	0	0	0	0	0	0	0	0	1	0	0	0	0	1	0	0	0	0	0	0	0	0	0	0	0	1	0	0	0	0	0	0	0	0	0	0	0	0
OTU_1240	0	0	0	0	0	0	0	0	0	0	0	0	0	0	0	0	0	0	0	0	0	0	0	0	0	0	0	0	0	0	0	0	0	0	0	0	0	0	0	0	0	0	0	0	0	0	0	0	0
OTU_1241	0	0	0	0	0	0	0	0	0	0	0	0	0	0	0	0	0	0	2	0	0	2	0	0	1	0	0	0	1	2	3	1	7	2	2	1	0	0	1	2	0	2	1	0	0	3	0	0	0
OTU_1242	0	0	0	0	0	0	3	5	0	8	0	4	0	0	0	0	1	0	2	0	1	0	0	0	0	0	0	0	0	0	0	0	0	0	0	0	0	0	0	0	0	0	0	0	0	0	0	0	0
OTU_1243	6	1	1	0	0	3	2	6	1	0	0	1	0	8	0	0	0	0	7	0	2	3	0	0	0	0	0	0	2	0	0	0	0	0	0	0	0	0	0	0	4	0	0	1	2	0	1	1	0
OTU_1244	0	0	0	0	0	0	0	0	0	0	18	0	0	0	0	0	0	0	0	0	0	0	0	0	0	0	0	0	0	0	0	0	0	0	0	0	0	0	0	0	0	0	0	0	0	0	0	0	0
OTU_1245	0	0	0	0	0	0	1	1	0	2	0	13	1	1	0	0	1	0	0	0	0	0	0	4	0	0	0	0	0	0	0	0	0	0	0	0	0	0	0	0	0	0	0	0	0	0	0	0	0
OTU_1246	0	0	0	0	0	0	0	0	0	0	15	0	0	0	0	0	0	0	0	0	0	0	0	4	0	0	0	0	0	0	0	0	0	0	0	0	0	2	0	0	2	1	0	0	0	0	0	0	0
OTU_1247	3	0	0	1	0	0	0	0	0	0	2	1	0	3	0	0	0	2	0	0	0	1	0	0	0	0	0	0	0	0	0	1	0	0	0	0	0	0	0	0	0	0	1	0	0	0	0	0	0
OTU_1248	0	0	0	0	0	0	0	0	0	0	0	0	0	0	0	0	0	0	0	0	0	0	0	0	0	0	0	0	0	0	0	0	0	0	0	0	0	2	1	0	0	0	1	2	0	0	0	0	0
OTU_1249	0	0	0	0	0	0	1	0	0	1	1	0	0	0	0	0	2	0	0	0	0	0	0	1	0	0	0	0	0	0	0	0	0	0	0	0	0	0	0	0	0	0	0	0	0	0	0	0	0
OTU_1250	56	34	12	28	0	4	4	2	4	4	0	8	1	6	0	7	5	1	17	0	14	6	2	0	1	3	0	0	2	14	1	8	4	0	0	1	1	1	0	0	1	3	0	1	4	1	8	1	1
OTU_1251	0	0	0	0	0	0	0	0	0	0	0	0	0	0	0	0	0	0	0	0	0	0	0	0	0	0	0	0	0	0	0	0	0	0	0	0	0	0	0	0	0	0	0	0	0	0	0	0	0
OTU_1252	0	0	0	0	0	0	3	1	1	0	1	4	0	0	0	0	2	3	2	1	6	1	0	0	0	0	0	0	0	0	0	0	0	0	0	0	0	0	0	0	0	0	0	0	0	0	0	0	0
OTU_1253	0	0	0	0	0	0	0	0	0	0	0	1	0	1	1	2	4	1	1	4	0	0	0	0	0	0	0	0	0	0	0	0	0	0	0	0	0	0	0	0	0	0	0	0	0	0	0	0	0
OTU_1254	17	12	0	1	0	0	1	1	0	0	0	0	0	5	0	0	0	0	0	0	0	0	0	0	0	0	0	0	4	1	0	0	0	0	0	0	0	0	0	0	2	0	0	0	0	3	1	0	0
OTU_1255	0	5	0	12	0	0	0	0	1	0	2	2	0	2	1	1	0	6	0	0	2	1	2	1	1	0	0	0	0	0	0	0	0	0	0	0	0	0	0	0	0	0	0	0	4	1	1	1	0
OTU_1256	0	0	0	0	0	0	2	3	1	7	0	0	0	0	0	0	3	4	3	6	8	1	0	0	0	0	0	0	0	0	0	0	0	0	0	0	0	0	0	0	0	0	0	0	0	0	0	0	0
OTU_1257	0	0	0	0	0	0	0	4	0	2	2	8	0	0	0	0	0	0	5	1	0	0	0	0	0	0	0	0	0	0	0	0	0	0	0	0	0	0	0	0	0	0	0	0	0	0	0	0	0
OTU_1258	0	0	0	0	0	0	0	0	0	0	79	0	0	0	0	0	0	0	0	2	0	0	0	5	0	0	0	0	0	0	0	0	0	0	0	0	0	0	0	0	0	0	0	0	0	0	0	0	0
OTU_1259	0	0	0	0	0	0	0	0	0	0	2	0	0	0	0	0	0	0	0	0	0	0	0	1	0	0	0	0	0	0	0	0	0	0	0	0	0	0	0	0	0	0	0	0	0	0	0	0	0
OTU_1260	0	0	0	0	0	0	0	0	0	0	0	0	1	3	0	0	0	0	0	0	0	0	3	0	1	1	2	1	1	2	2	0	17	1	0	1	10	0	1	1	1	2	0	0	0	0	0	0	0
OTU_1261	0	0	0	0	0	0	0	0	0	0	1	0	0	0	0	0	0	0	0	0	0	0	0	0	0	0	0	0	0	0	0	0	0	0	0	0	0	0	0	0	0	0	0	0	0	0	0	0	0
OTU_1262	0	0	0	0	0	0	6	4	2	5	0	0	0	0	0	0	12	12	3	1	10	3	0	0	0	0	0	0	0	0	0	0	0	0	0	0	0	0	0	0	0	0	0	0	0	0	0	0	0
OTU_1263	0	2	1	2	1	0	2	0	0	0	1	0	0	3	0	0	1	0	2	0	0	1	0	0	0	0	0	0	0	1	2	0	0	0	0	0	0	0	0	0	0	0	0	1	0	0	1	0	0
OTU_1264	0	0	0	1	0	0	0	1	1	0	0	0	0	0	0	0	0	0	0	0	0	0	0	0	0	0	0	0	0	0	0	0	0	0	0	0	0	0	0	0	0	0	0	0	0	0	0	0	0
OTU_1265	0	0	0	0	0	0	2	0	3	2	2	6	0	0	0	0	6	0	2	0	2	0	0	0	0	0	0	0	0	0	0	0	0	0	0	0	0	0	0	0	0	0	0	0	0	0	0	0	0
OTU_1266	0	0	0	2	0	0	0	0	0	0	0	0	0	0	0	0	0	0	1	0	0	0	0	0	0	0	0	0	0	0	0	0	0	0	0	0	0	0	0	0	0	0	0	0	3	11	6	3	0
OTU_1267	1	1	0	0	0	0	0	0	0	0	0	0	0	1	0	0	0	0	0	0	0	1	0	0	0	0	0	0	0	0	0	0	0	0	0	0	0	0	0	0	0	0	0	0	0	0	0	0	0
OTU_1268	0	0	1	0	0	0	0	1	0	0	0	0	0	0	0	0	0	0	3	0	3	0	1	0	0	0	0	0	0	1	0	0	0	0	0	0	0	1	0	0	0	0	0	0	0	0	0	0	0
OTU_1269	0	0	0	0	0	0	0	0	0	0	1	0	2	1	0	0	0	0	0	0	0	0	1	0	0	0	0	0	0	0	0	0	0	0	0	0	0	0	0	0	0	0	2	53	2	2	0	0	0
OTU_1270	0	0	0	0	0	0	0	0	0	0	9	0	0	0	0	0	0	0	0	0	0	0	0	0	0	0	0	0	0	0	0	0	0	0	0	0	0	0	0	0	0	0	0	0	0	0	0	0	0
OTU_1271	0	1	0	0	0	1	0	0	1	0	0	2	0	6	0	1	1	0	0	0	0	0	0	0	0	0	0	0	0	0	0	0	0	0	0	0	0	0	0	0	0	0	0	0	0	0	2	0	0
OTU_1272	0	0	0	0	0	0	0	0	0	0	3	0	0	0	0	0	0	0	0	0	0	0	0	2	0	0	0	0	0	0	0	0	0	0	0	0	0	0	0	0	0	0	0	0	0	0	0	0	0
OTU_1273	0	0	0	0	0	0	6	3	3	3	10	13	0	0	0	0	3	17	8	8	14	3	0	2	0	0	0	0	0	0	0	0	0	0	0	0	0	0	0	0	0	0	0	0	0	0	0	0	0
OTU_1274	1	2	0	1	0	0	0	0	0	0	0	1	1	0	2	3	0	0	1	0	0	0	1	0	0	0	0	0	0	0	0	0	0	0	0	0	0	0	0	0	0	0	0	0	0	0	1	0	0
OTU_1275	0	0	0	0	0	0	0	0	0	0	0	0	0	0	0	0	0	0	0	0	0	0	0	0	0	0	0	0	0	0	0	0	0	0	0	0	0	0	0	0	0	0	0	0	0	0	0	0	0
OTU_1276	0	0	0	0	0	0	0	0	0	0	0	0	0	0	1	0	0	0	0	0	0	0	3	0	0	4	0	3	1	1	3	2	0	0	0	0	1	0	0	0	0	0	0	0	2	0	0	0	0
OTU_1277	0	0	0	0	0	0	0	0	0	0	0	0	0	0	0	0	0	0	0	0	0	0	0	0	0	0	0	0	0	0	0	0	0	0	0	0	0	0	0	0	0	0	2	0	0	0	0	0	0
OTU_1278	0	0	0	0	0	0	0	0	0	0	3	0	0	0	0	0	0	0	0	0	0	0	0	1	0	0	0	0	0	0	0	0	0	0	0	0	0	0	0	0	0	0	0	0	0	0	0	0	0
OTU_1279	0	2	0	8	0	0	0	0	0	0	2	0	0	0	0	4	5	0	1	0	0	0	0	0	0	0	0	0	0	0	0	3	0	0	0	0	1	0	0	0	0	0	0	0	3	0	3	0	0
OTU_1280	0	0	0	0	0	0	0	0	0	0	48	0	0	0	0	0	0	0	0	0	0	0	0	8	0	0	0	0	0	0	0	0	0	0	0	0	0	0	0	0	0	0	0	0	0	0	0	0	0
OTU_1281	0	0	0	0	0	0	4	4	0	3	3	0	0	0	0	0	7	10	3	1	6	3	0	0	0	0	0	0	0	0	0	0	0	0	0	0	0	0	0	0	0	0	0	0	0	0	0	0	0
OTU_1282	0	0	0	0	0	0	0	0	1	0	0	0	0	0	0	0	0	0	0	0	0	0	0	0	0	0	0	0	0	0	0	0	0	0	0	0	0	0	0	0	0	0	0	0	0	0	0	0	0
OTU_1283	1	1	0	3	0	0	0	0	0	0	0	1	0	0	0	0	0	0	0	2	0	0	2	0	0	0	0	0	0	0	0	5	0	0	0	0	0	0	0	0	0	0	0	0	0	1	6	2	0
OTU_1284	0	0	0	0	0	0	0	0	0	1	6	0	0	0	0	0	0	0	0	0	0	0	0	0	0	0	0	0	0	0	0	0	0	0	0	0	0	0	0	0	0	0	0	0	0	0	0	0	0
OTU_1285	2	0	0	0	0	0	0	2	0	0	0	0	0	0	0	0	0	0	0	1	0	0	0	0	0	0	0	0	0	0	0	0	0	0	0	0	0	0	0	0	0	0	0	0	0	2	0	0	0
OTU_1286	0	0	0	2	0	1	0	0	0	0	0	0	0	1	0	0	0	0	0	0	0	0	0	1	0	0	0	0	0	0	0	0	0	0	0	0	0	0	2	0	0	0	2	0	0	0	0	0	0
OTU_1287	0	0	0	0	0	0	0	0	0	0	0	0	0	0	0	0	0	0	0	0	0	0	0	0	0	0	0	0	0	0	0	0	0	0	0	0	0	0	0	0	0	0	0	0	0	0	0	0	0
OTU_1288	0	0	0	0	0	0	0	0	0	0	5	0	0	0	0	0	0	0	0	0	0	0	0	0	0	0	0	0	0	0	0	0	0	0	0	0	0	0	0	0	0	0	0	0	0	0	0	0	0
OTU_1289	0	1	0	2	0	0	2	0	0	0	0	0	0	0	0	0	0	0	0	0	1	0	0	0	0	0	0	0	0	0	0	0	0	0	0	0	0	0	0	0	0	0	0	0	0	0	1	0	0
OTU_1290	0	0	0	0	0	0	0	0	0	0	0	0	0	2	1	2	1	2	0	0	0	0	0	1	0	0	0	2	0	0	0	0	1	0	1	0	0	0	0	1	0	0	0	2	0	0	0	0	0
OTU_1291	0	0	0	0	0	0	0	0	0	0	0	0	0	1	0	0	0	0	0	0	0	0	0	0	3	5	0	0	1	0	0	0	0	0	0	0	0	0	0	0	1	0	0	0	4	0	0	0	0
OTU_1292	0	0	0	0	0	0	0	0	0	0	5	0	0	0	0	0	0	0	0	0	0	0	0	0	0	0	0	0	0	0	0	0	0	0	0	0	0	0	0	0	0	0	0	0	0	0	0	0	0
OTU_1293	1	0	0	1	2	1	1	2	1	3	0	0	3	4	9	1	6	7	27	0	3	6	4	1	3	4	5	3	7	0	4	6	5	3	5	0	5	2	0	1	2	4	13	8	2	0	0	6	2
OTU_1294	0	0	0	1	0	0	0	0	0	0	0	0	0	0	0	0	0	0	0	0	2	0	0	0	1	0	0	0	0	1	0	0	0	0	0	0	0	0	0	0	0	0	0	0	0	0	1	1	0
OTU_1295	0	0	0	0	0	0	6	3	4	3	0	0	0	0	0	0	2	0	0	2	7	0	0	0	0	0	0	0	0	0	0	0	0	0	0	0	0	0	0	0	0	0	0	0	0	0	0	0	0
OTU_1296	0	1	0	1	0	0	0	0	0	0	0	4	0	0	0	0	4	1	4	1	2	0	0	0	0	0	1	0	0	1	0	0	0	0	0	0	0	0	0	0	0	0	0	0	0	0	0	0	0
OTU_1297	1	0	0	1	0	0	0	0	0	0	0	0	0	1	0	0	0	0	0	1	0	0	0	0	0	0	0	0	0	0	0	0	0	0	0	0	0	1	0	0	0	0	0	0	0	0	0	0	0
OTU_1298	42	11	7	26	2	6	2	4	8	4	0	11	4	135	0	9	2	2	16	1	7	22	10	0	5	1	1	4	6	11	11	6	6	0	2	0	0	0	1	0	2	4	0	0	0	0	21	0	0
OTU_1299	0	0	0	0	0	0	0	0	0	0	25	0	0	0	0	0	0	0	0	0	0	0	0	5	0	0	0	0	0	0	0	0	0	0	0	0	0	0	0	0	0	0	0	0	0	0	0	0	0
OTU_1300	0	0	0	0	0	0	0	0	0	0	0	0	0	0	0	0	0	0	0	0	0	0	0	0	0	0	0	0	0	0	0	0	0	0	0	0	0	0	0	0	0	0	0	0	0	0	0	0	0
OTU_1301	0	0	0	0	0	0	0	0	0	0	1	0	0	0	0	0	0	0	0	0	0	0	0	0	0	0	0	0	0	0	0	0	0	0	0	0	0	0	0	0	0	0	0	0	0	0	0	0	0
OTU_1302	0	0	0	0	0	0	0	0	0	0	0	0	2	0	0	0	1	1	1	1	0	1	0	0	0	1	0	0	0	0	0	0	0	0	0	0	0	2	0	2	0	0	0	0	0	1	0	0	0
OTU_1303	0	0	0	0	0	0	0	0	0	0	0	0	0	0	0	0	0	0	0	0	0	0	0	0	0	0	0	0	0	0	0	0	0	0	0	0	0	0	0	0	0	0	0	0	0	0	0	0	0
OTU_1304	0	0	0	0	0	0	0	0	0	0	0	0	0	0	0	0	0	0	0	0	0	0	0	0	0	0	0	0	0	0	0	0	0	0	0	0	0	0	0	0	0	0	0	0	0	0	0	0	0
OTU_1305	0	0	0	0	0	0	0	0	0	0	0	0	0	0	0	0	0	0	0	0	0	0	0	0	0	0	0	0	0	0	0	0	0	0	0	0	0	0	0	0	0	0	0	0	0	0	0	0	0
OTU_1306	0	0	0	0	0	0	0	0	25	1	4	1	0	0	0	0	0	0	0	0	1	0	0	1	0	0	0	0	0	0	0	0	0	0	0	0	0	0	0	0	0	0	0	0	0	0	0	0	0
OTU_1307	0	0	0	0	0	0	0	0	0	0	0	0	0	0	1	0	0	2	0	0	0	0	0	0	5	0	0	0	0	0	0	0	3	0	0	1	85	0	0	0	2	2	0	0	0	0	0	0	0
OTU_1308	0	0	0	0	0	0	0	0	0	0	0	0	0	0	0	0	0	0	0	0	0	0	0	0	0	0	0	0	0	0	0	0	0	0	0	0	0	0	0	0	0	0	0	0	0	0	0	0	0
OTU_1309	0	0	0	0	0	0	0	10	0	13	1	4	0	0	0	0	0	7	3	1	3	2	0	0	0	0	0	0	0	0	0	0	0	0	0	0	0	0	0	0	0	0	0	0	0	0	0	0	0
OTU_1310	0	0	0	0	0	0	3	0	0	1	1	0	0	0	0	0	2	6	1	0	2	0	0	1	0	0	0	0	0	0	0	0	0	0	0	0	0	0	0	0	0	0	0	0	0	0	0	0	0
OTU_1311	0	0	0	0	0	0	0	1	0	0	0	0	0	0	0	0	0	0	0	0	0	0	0	0	0	0	0	0	0	0	0	0	0	0	0	0	0	0	0	0	0	0	0	0	0	0	0	0	0
OTU_1312	0	0	0	0	0	0	0	0	0	0	8	0	0	0	0	0	0	0	0	0	0	0	0	5	0	0	0	0	0	0	0	0	0	0	0	0	0	0	0	2	0	0	0	0	0	0	0	0	0
OTU_1313	0	0	0	0	0	0	0	0	2	0	2	0	0	0	0	0	0	0	0	0	1	0	0	1	0	0	1	8	0	1	0	0	2	0	0	0	0	0	1	0	0	0	0	0	0	0	0	0	1
OTU_1314	0	0	0	0	0	0	0	0	0	0	0	0	0	0	0	0	0	0	0	0	0	0	0	0	0	0	0	0	0	0	0	0	0	0	0	0	0	0	0	0	0	0	0	0	0	0	0	0	0
OTU_1315	3	0	0	2	0	0	0	0	0	0	0	1	0	0	2	1	0	1	0	1	0	0	0	0	0	0	0	0	0	0	0	0	0	0	0	0	0	0	0	0	0	0	0	0	0	0	2	0	0
OTU_1316	0	0	0	0	0	0	4	10	4	5	15	2	0	0	0	0	4	7	7	10	4	1	0	0	0	0	0	0	0	0	0	0	0	0	0	0	0	0	0	1	0	0	0	0	0	0	0	0	0
OTU_1317	0	0	0	0	0	0	0	0	0	0	0	0	0	0	0	0	0	0	0	0	0	0	0	11	0	0	0	0	0	0	0	0	0	0	0	0	0	0	0	0	0	0	0	0	0	0	0	0	0
OTU_1318	2	8	0	1	0	0	0	2	0	1	2	3	3	5	0	1	0	2	2	0	3	0	0	0	0	0	0	0	0	0	4	0	0	0	0	0	0	0	0	0	1	0	0	0	0	2	0	0	0
OTU_1319	0	0	0	1	0	0	0	0	0	0	0	0	0	2	0	3	0	0	0	0	0	0	0	0	0	0	0	0	0	0	0	0	0	0	0	0	0	0	0	0	0	0	0	0	0	0	0	0	0
OTU_1320	0	0	0	0	0	0	0	0	0	0	5	0	0	0	0	0	0	0	1	0	0	0	1	0	0	0	0	0	0	0	0	0	2	0	0	3	4	1	0	0	0	0	0	2	0	0	0	1	0
OTU_1321	0	0	0	0	0	0	0	0	0	0	34	0	0	0	0	0	0	0	0	0	0	0	0	4	0	0	0	0	0	0	0	0	0	0	0	0	0	0	0	0	0	0	0	0	0	0	0	0	0
OTU_1322	0	0	0	0	0	0	3	0	0	1	0	1	0	0	0	0	7	14	5	5	9	4	0	2	0	0	0	0	0	0	0	0	0	0	0	0	0	0	0	0	0	0	0	0	0	0	0	0	0
OTU_1323	0	0	0	4	0	0	0	0	0	0	0	0	0	0	0	0	0	0	0	0	0	0	0	0	0	0	0	0	0	0	0	0	0	0	0	0	0	0	0	0	0	0	0	0	0	0	0	0	0
OTU_1324	0	0	0	0	0	0	0	0	0	0	63	0	0	1	0	0	0	0	0	0	0	0	0	0	0	0	0	0	0	0	0	0	0	0	0	0	0	0	0	0	0	0	0	0	0	0	0	0	0
OTU_1325	0	0	0	0	0	0	2	3	2	4	2	1	0	0	0	0	2	1	5	3	3	3	0	0	0	0	0	0	0	0	0	0	0	0	0	0	0	0	0	0	0	0	0	0	0	0	0	0	0
OTU_1326	0	0	0	0	0	0	0	0	0	0	15	0	0	0	0	0	0	0	1	0	0	0	0	2	0	0	0	0	0	0	0	0	0	0	0	0	0	0	0	0	0	0	0	0	0	0	0	0	0
OTU_1327	3	7	1	9	0	2	1	5	3	2	4	12	1	7	3	3	5	5	3	4	0	1	1	1	0	0	0	0	3	2	0	3	1	0	0	0	0	0	0	0	0	2	0	0	5	4	7	0	1
OTU_1328	1	0	0	0	0	0	0	0	0	0	0	0	0	0	0	0	0	0	0	0	0	0	0	0	0	0	0	0	0	1	0	0	1	0	0	0	0	0	0	0	0	0	0	0	0	0	0	0	0
OTU_1329	0	0	0	0	0	0	13	2	4	6	1	0	0	0	0	0	9	6	2	1	3	5	0	0	0	0	0	0	0	0	0	0	0	0	0	0	0	0	0	0	0	0	0	0	0	0	0	0	0
OTU_1330	0	0	0	2	0	2	1	3	0	0	0	2	0	1	0	2	0	0	5	0	0	5	0	0	0	0	0	0	0	0	0	0	0	0	0	0	0	0	0	0	0	0	0	0	0	0	2	0	0
OTU_1331	0	0	0	0	0	0	2	5	3	3	29	8	0	0	0	0	9	6	5	7	4	8	0	11	0	0	0	0	0	0	0	0	0	0	0	0	0	0	0	0	0	0	0	0	0	0	0	0	0
OTU_1332	0	0	0	0	0	0	0	0	0	0	6	0	0	0	0	0	0	0	0	0	0	0	0	0	0	0	0	0	0	0	0	0	0	0	0	0	0	0	0	0	0	0	0	0	0	0	0	0	0
OTU_1333	0	4	0	0	0	0	0	0	0	0	0	0	0	0	0	0	0	0	0	0	0	0	0	0	0	0	0	0	0	0	0	1	0	0	0	0	0	0	0	0	0	1	0	0	0	1	2	0	0
OTU_1334	0	0	0	0	0	0	0	0	0	0	0	0	0	0	0	0	0	0	0	0	0	0	0	0	0	0	0	0	0	0	0	0	0	0	0	0	0	0	0	0	0	0	0	0	0	0	0	0	0
OTU_1335	0	0	0	0	0	0	1	1	2	0	5	0	0	0	0	0	1	0	1	0	2	1	0	0	0	0	0	0	0	0	0	0	0	0	0	0	0	0	0	0	0	0	0	0	0	0	0	0	0
OTU_1336	0	0	0	0	0	0	0	0	0	0	2	0	0	0	0	0	0	0	0	0	0	0	0	0	0	0	0	0	0	0	0	0	0	0	0	0	0	0	0	0	0	0	0	0	0	0	0	0	0
OTU_1337	0	0	0	1	1	0	0	0	0	0	0	0	0	0	0	0	0	0	0	0	0	0	0	1	1	0	0	0	0	1	1	1	0	0	0	0	0	0	0	1	1	1	0	0	0	0	0	0	0
OTU_1338	0	0	0	0	0	0	8	7	2	3	0	9	0	0	0	0	14	10	9	8	10	10	0	0	0	0	0	0	0	0	0	0	0	0	0	0	0	0	0	0	0	0	0	0	0	0	0	0	0
OTU_1339	1	0	2	0	0	0	0	0	0	0	2	0	0	1	0	0	0	1	1	0	0	0	0	0	0	0	0	0	0	0	0	2	0	0	0	0	0	0	0	0	1	0	0	0	0	0	1	0	0
OTU_1340	0	3	0	0	0	0	0	0	0	0	0	0	1	0	0	0	0	0	0	0	0	0	0	0	0	0	0	0	0	2	0	0	0	0	0	0	0	0	0	0	0	0	1	0	0	0	0	0	0
OTU_1341	0	0	0	0	0	0	0	0	0	0	0	0	0	0	0	0	0	0	0	0	0	0	0	0	0	0	0	0	0	0	0	0	0	0	0	0	0	0	0	0	0	0	0	0	0	0	0	0	0
OTU_1342	3	1	4	2	0	0	0	2	0	0	0	0	0	0	0	0	0	0	0	0	0	0	3	0	0	0	2	0	0	0	0	0	0	0	5	1	0	0	0	0	0	0	0	0	0	0	0	0	0
OTU_1343	0	0	0	0	0	0	0	0	0	0	0	0	0	0	0	0	0	0	0	0	0	0	0	0	0	0	0	0	0	0	0	0	0	0	0	0	0	0	0	0	0	0	0	0	0	0	0	0	0
OTU_1344	0	0	0	0	0	0	0	0	0	0	0	0	0	0	0	0	0	0	0	0	0	0	0	0	0	0	0	0	0	0	0	0	0	0	0	0	0	0	0	0	0	0	0	0	0	0	0	0	0
OTU_1345	0	0	0	0	0	0	0	0	0	0	0	0	0	0	0	0	0	0	2	0	0	0	0	0	0	0	0	0	0	0	0	0	0	0	0	0	0	0	0	0	0	0	0	0	0	0	0	0	0
OTU_1346	0	0	0	0	0	1	1	0	2	1	1	0	0	0	0	0	1	0	2	0	0	3	0	0	0	0	1	0	0	0	0	0	4	0	0	0	0	0	0	0	0	0	0	1	0	0	0	0	0
OTU_1347	0	6	0	6	0	2	0	0	0	0	0	0	0	1	0	2	1	0	0	0	2	0	0	0	2	0	0	2	0	1	0	1	0	1	0	0	0	0	0	1	2	3	0	0	0	0	0	0	0
OTU_1348	0	0	0	0	0	0	0	0	0	0	0	0	0	0	0	0	0	0	0	0	0	0	0	0	0	0	0	0	0	0	0	0	0	0	0	0	0	0	0	0	0	0	0	0	0	0	0	0	0
OTU_1349	1	1	0	0	0	0	0	0	0	0	0	0	0	0	0	0	0	0	0	0	0	0	0	0	1	0	0	0	0	0	0	0	0	0	0	0	2	0	0	0	0	0	1	0	0	0	0	0	1
OTU_1350	3	4	2	10	9	0	0	0	4	5	1	0	4	8	47	7	7	16	14	9	5	2	7	0	9	10	3	7	6	9	7	7	17	17	5	15	12	8	2	35	6	3	22	5	2	3	3	0	2
OTU_1351	0	0	0	0	0	0	0	0	0	0	1	0	0	0	0	0	0	0	0	0	0	0	0	0	0	0	0	0	0	0	0	0	0	0	0	0	0	0	0	0	0	0	0	0	0	0	0	0	0
OTU_1352	0	2	0	0	0	0	0	0	0	0	20	0	0	0	0	0	0	0	0	0	0	0	0	3	0	0	0	0	0	1	1	0	0	0	0	0	0	0	0	0	0	2	0	0	0	0	0	1	0
OTU_1353	1	0	0	0	0	0	1	0	0	0	71	1	0	0	0	0	0	0	0	0	0	0	0	1	0	0	0	0	0	0	0	0	0	0	0	1	0	0	0	0	1	0	0	0	0	0	0	1	0
OTU_1354	0	0	0	0	0	0	0	0	2	0	0	0	0	0	0	0	0	0	0	0	0	0	0	0	0	0	0	0	0	0	0	0	0	0	0	0	0	0	0	0	0	0	3	4	2	0	0	1	0
OTU_1355	0	0	0	0	0	0	0	0	0	0	0	0	0	0	0	1	0	0	0	0	0	0	3	0	0	1	0	0	0	0	0	0	1	0	0	0	1	0	0	0	0	0	0	0	0	0	0	0	0
OTU_1356	0	0	0	0	0	0	6	1	3	5	0	4	0	0	0	0	5	1	0	1	0	0	0	0	0	0	0	0	0	0	0	0	0	0	0	0	0	0	0	0	0	0	0	0	0	0	0	0	0
OTU_1357	0	0	0	0	0	0	6	1	0	2	0	3	0	0	0	0	2	3	0	0	4	0	0	0	0	0	0	0	0	0	0	0	0	0	0	0	0	0	0	0	0	0	0	0	0	0	0	0	0
OTU_1358	0	0	0	0	0	0	0	0	0	0	1	0	0	0	0	0	0	0	0	0	0	0	0	0	0	0	0	0	0	0	0	0	0	0	0	0	0	0	0	0	0	0	0	0	0	0	0	0	0
OTU_1359	0	0	0	0	0	0	1	2	5	2	3	1	0	0	0	0	1	3	7	1	1	7	0	1	0	0	0	0	0	0	0	0	0	0	0	0	0	0	0	0	0	0	0	0	0	0	0	0	0
OTU_1360	0	0	0	1	0	0	0	0	0	0	0	0	0	0	0	0	1	0	0	0	0	0	0	0	0	0	0	0	0	0	0	0	0	0	0	0	0	0	0	0	0	0	0	0	0	0	3	0	0
OTU_1361	0	0	0	0	0	0	0	0	0	0	19	0	0	0	0	0	0	0	0	0	0	0	0	3	0	0	0	0	0	0	0	0	0	0	0	0	0	0	0	0	0	0	0	0	0	0	0	0	0
OTU_1362	0	1	1	4	0	0	0	0	0	0	0	0	0	0	0	0	0	0	0	0	0	0	0	0	0	1	0	2	0	0	0	0	0	0	0	0	0	0	0	0	0	0	0	0	1	1	5	1	0
OTU_1363	0	0	0	0	0	0	0	0	0	0	20	0	0	0	0	0	0	0	0	0	0	0	0	2	0	0	0	0	0	0	0	0	0	0	0	1	0	0	1	1	0	1	0	0	0	0	0	0	0
OTU_1364	0	0	0	0	0	0	0	0	0	0	0	0	0	0	0	0	0	0	0	0	0	0	0	0	0	0	0	0	0	0	0	0	0	0	0	0	0	0	0	0	0	0	0	0	0	0	0	0	0
OTU_1365	0	0	0	0	0	0	0	0	0	0	15	0	0	0	0	0	0	0	1	0	0	0	0	5	0	0	0	0	0	0	0	0	0	0	0	0	0	0	0	0	0	2	0	0	1	1	1	0	3
OTU_1366	0	0	0	0	0	0	0	0	0	0	0	0	0	0	0	0	0	0	0	0	0	0	0	1	1	0	0	0	0	0	0	0	2	1	0	0	0	0	2	0	1	0	0	0	0	0	0	0	0
OTU_1367	0	0	0	0	0	0	0	0	0	0	2	0	0	0	0	0	2	0	0	0	0	0	0	0	0	0	0	0	0	0	0	0	0	7	0	1	1	0	0	0	0	0	0	0	0	0	0	1	0
OTU_1368	0	0	0	0	0	0	0	0	1	0	0	0	0	0	0	0	1	0	0	0	0	0	0	0	0	0	0	0	0	0	0	0	0	0	0	0	0	0	0	0	0	0	1	1	0	0	0	0	1
OTU_1369	0	0	0	0	0	0	0	0	0	0	0	0	0	0	3	1	0	2	0	0	3	2	0	0	0	0	0	0	0	0	0	0	0	0	0	0	0	0	0	0	0	1	0	0	0	0	0	0	0
OTU_1370	1	0	0	0	0	0	0	0	0	0	0	1	0	3	0	0	0	2	0	0	10	0	0	0	1	0	0	0	0	0	0	0	0	0	0	0	0	0	0	0	0	0	0	0	0	0	0	0	0
OTU_1371	0	0	0	0	0	0	0	0	0	0	0	0	0	0	0	0	0	0	0	0	0	0	0	0	0	0	0	0	0	0	0	0	0	0	0	0	0	0	0	0	0	0	0	0	0	0	0	0	0
OTU_1372	2	7	1	2	0	1	0	0	0	0	1	0	0	7	0	0	0	1	0	0	2	0	0	0	0	0	0	0	0	0	0	0	1	0	0	0	0	0	0	0	0	0	0	0	0	0	1	1	0
OTU_1373	0	0	0	0	0	0	1	0	9	1	13	0	0	0	0	0	0	0	0	1	0	0	0	0	0	0	0	0	0	0	0	0	0	0	0	0	0	0	0	0	0	0	0	0	0	0	0	0	0
OTU_1374	0	0	0	0	0	0	0	0	1	0	0	1	0	0	0	0	0	0	0	0	0	0	0	0	0	0	0	0	0	0	0	0	0	0	0	0	0	0	0	0	0	0	0	0	0	0	0	0	0
OTU_1375	0	0	0	0	0	0	0	0	0	4	0	5	0	0	0	0	0	6	0	0	1	0	0	0	0	0	0	0	0	0	0	0	0	0	0	0	0	0	0	0	0	0	0	0	0	0	0	0	0
OTU_1376	0	0	0	0	0	0	0	0	0	0	4	0	0	0	0	0	0	0	0	0	0	0	0	24	0	0	0	0	0	0	0	0	0	0	0	0	0	0	0	0	0	0	0	0	0	0	0	0	0
OTU_1377	0	0	0	0	1	0	1	0	0	2	1	0	3	2	4	1	0	0	3	0	0	0	3	2	2	1	0	1	1	0	0	2	0	2	1	2	1	4	0	1	1	0	5	4	2	1	2	1	0
OTU_1378	0	0	0	0	0	0	0	0	0	0	0	0	0	0	0	0	1	9	4	0	4	5	0	0	0	0	0	0	0	0	0	0	0	0	0	0	0	0	0	0	0	0	0	0	0	0	0	0	0
OTU_1379	0	0	0	0	0	0	0	0	0	0	0	0	0	0	0	0	0	0	0	0	0	0	0	0	0	0	0	1	0	1	0	0	0	0	0	0	0	0	1	0	0	0	0	0	0	0	0	0	0
OTU_1380	0	1	0	0	0	0	0	0	0	0	0	3	0	0	5	2	1	2	2	0	0	0	0	0	1	0	0	0	0	0	0	0	0	0	0	0	0	0	0	0	0	0	3	3	0	0	2	0	0
OTU_1381	0	0	0	0	0	0	0	0	0	0	22	0	0	0	0	0	0	0	0	0	0	0	0	4	0	0	0	0	0	0	0	0	0	0	0	0	0	0	0	0	0	0	0	0	0	0	0	0	0
OTU_1382	0	0	0	0	0	0	0	5	17	0	0	0	0	0	0	0	0	0	0	3	0	0	0	2	0	0	0	0	0	0	0	0	0	0	0	0	0	0	0	0	0	0	0	0	0	0	0	0	0
OTU_1383	0	0	0	0	0	0	0	0	0	0	10	0	0	0	0	0	0	0	0	0	0	0	0	4	0	0	0	2	0	0	0	0	0	3	0	0	0	0	0	0	0	0	0	1	0	0	2	0	0
OTU_1384	0	0	0	0	0	0	0	0	0	0	0	0	2	0	0	0	0	0	0	0	0	0	1	0	2	1	0	0	1	0	0	0	0	0	3	0	0	2	0	5	1	0	0	0	0	0	0	0	0
OTU_1385	0	0	0	0	0	0	0	1	0	0	0	0	0	0	0	0	0	0	0	2	0	0	0	0	0	0	0	0	0	0	0	0	0	0	0	0	0	0	0	0	0	0	0	0	0	0	0	0	0
OTU_1386	0	0	0	0	0	0	10	1	2	8	1	9	1	0	0	2	8	3	8	1	3	2	0	0	0	0	0	0	0	0	0	0	0	0	0	0	0	0	0	0	0	0	0	0	0	0	0	0	0
OTU_1387	0	0	0	0	0	0	7	6	2	7	11	7	2	0	2	0	4	13	13	2	3	6	0	4	0	0	0	0	0	0	0	0	0	0	0	0	0	0	0	0	0	0	0	0	0	0	0	0	0
OTU_1388	0	0	0	0	0	0	0	0	0	0	0	1	0	0	0	2	0	1	0	0	0	0	0	1	0	1	0	2	0	0	0	0	1	0	0	0	0	0	0	0	0	0	0	0	0	0	0	0	0
OTU_1389	0	0	0	1	0	0	0	0	0	0	0	0	0	0	0	0	0	0	0	0	0	0	0	0	0	0	0	0	0	0	0	0	0	0	0	0	0	0	0	0	0	0	1	26	0	0	0	0	0
OTU_1390	0	0	0	0	0	0	3	0	0	2	0	0	0	0	0	0	2	4	0	0	4	0	0	0	0	0	0	0	0	0	0	0	0	0	0	0	0	0	0	0	0	0	0	0	0	0	0	0	0
OTU_1391	0	0	0	0	0	0	0	0	0	0	0	0	0	0	0	0	0	0	0	0	0	0	0	0	0	0	0	0	0	0	0	0	0	0	0	0	0	0	0	0	0	0	0	0	0	0	0	0	0
OTU_1392	0	0	0	0	0	0	0	1	0	0	0	0	0	0	0	0	0	0	0	0	0	0	0	0	0	0	0	0	0	0	0	0	0	2	0	0	0	1	0	0	0	0	2	0	0	0	0	0	0
OTU_1393	0	0	0	0	0	0	0	0	0	0	0	0	0	0	0	0	0	0	0	0	0	0	0	0	0	0	0	0	0	0	0	0	0	0	0	0	0	0	0	0	0	0	0	0	0	0	0	0	0
OTU_1394	3	0	0	0	2	1	0	0	0	0	0	0	2	1	3	1	0	1	0	0	0	3	0	0	0	0	0	1	0	0	0	0	0	0	0	0	0	0	0	0	0	0	1	0	0	0	0	0	0
OTU_1395	0	0	0	0	0	0	0	0	0	0	5	0	0	0	0	0	0	0	0	0	0	0	0	0	0	0	0	0	0	0	0	0	0	0	0	0	0	0	0	0	0	0	0	0	0	0	0	0	0
OTU_1396	0	0	0	0	0	0	0	0	0	0	4	0	0	0	1	0	0	0	0	0	0	0	0	0	0	0	0	0	0	0	0	0	0	0	0	0	0	0	0	0	0	0	0	0	0	0	0	0	0
OTU_1397	0	0	0	0	0	0	0	3	0	1	4	0	0	0	0	0	0	1	2	0	0	0	0	0	0	0	0	0	0	0	0	0	0	0	0	0	0	0	0	0	0	0	0	0	0	0	0	0	0
OTU_1398	0	0	0	0	0	0	0	0	0	0	1	0	0	0	0	0	0	0	0	0	0	0	0	2	0	0	0	0	0	0	0	0	0	0	0	0	0	0	0	0	0	0	0	0	0	0	0	0	0
OTU_1399	0	0	0	0	0	0	3	2	0	1	0	2	0	0	1	0	2	8	3	2	3	4	0	0	0	0	0	0	0	0	0	0	0	0	0	0	0	0	0	0	0	0	0	0	0	0	0	0	0
OTU_1400	0	0	0	0	0	0	0	0	0	1	2	0	0	0	0	0	1	0	0	0	0	0	0	0	0	0	2	0	0	0	0	0	1	0	0	0	4	0	0	0	0	0	0	0	0	0	0	0	0
OTU_1401	0	0	0	0	0	0	0	0	0	0	0	0	0	0	0	0	0	0	0	0	0	0	0	0	0	2	0	0	0	0	0	0	0	0	0	0	0	0	0	0	0	0	0	0	0	0	0	0	0
OTU_1402	0	0	0	0	0	0	5	8	1	9	0	0	0	0	0	0	4	6	7	1	5	2	0	0	0	0	0	0	0	0	0	0	0	0	0	0	0	0	0	0	0	0	0	0	0	0	0	0	0
OTU_1403	0	0	0	0	0	0	0	0	0	0	21	0	0	0	0	0	0	0	0	0	0	0	0	4	0	0	0	0	0	0	0	0	0	0	0	0	0	0	0	0	0	0	0	0	0	0	0	0	0
OTU_1404	0	0	0	0	0	0	0	0	0	0	3	0	0	0	0	0	0	0	0	0	0	0	0	1	0	0	0	0	0	0	0	0	0	0	0	0	0	0	0	0	0	0	0	0	0	0	0	0	0
OTU_1405	0	0	0	0	0	0	0	0	0	0	0	0	0	0	0	0	0	0	0	0	0	0	0	0	0	0	0	0	0	0	0	0	0	0	0	0	0	0	0	0	0	0	0	0	0	0	0	0	0
OTU_1406	1	0	0	0	0	0	0	0	1	0	0	0	0	0	1	0	0	0	0	0	0	0	0	0	0	2	0	0	2	0	0	0	0	0	0	0	0	0	0	0	0	0	0	0	0	0	0	0	1
OTU_1407	13	6	3	32	3	0	2	1	5	0	1	34	3	3	13	16	9	10	22	8	0	2	2	0	5	12	0	1	2	0	19	9	3	0	0	0	3	1	1	0	0	0	0	0	4	4	19	0	2
OTU_1408	0	0	0	0	0	0	0	0	1	0	2	0	0	1	0	0	0	0	0	0	1	0	0	0	0	0	0	0	0	0	0	0	0	0	0	0	0	0	0	0	0	0	0	0	0	0	0	0	0
OTU_1409	0	0	0	0	0	0	3	0	2	6	13	3	0	0	0	0	3	4	10	4	2	5	0	6	0	0	0	0	0	0	0	0	0	0	0	0	0	0	0	0	0	0	0	0	0	0	0	0	0
OTU_1410	2	1	0	3	0	0	0	0	0	0	1	1	0	0	1	2	0	1	1	2	2	0	0	0	0	0	0	0	0	0	0	2	0	0	0	0	0	0	0	0	0	0	0	0	0	0	0	0	0
OTU_1411	1	3	0	3	0	0	0	0	0	0	0	4	0	5	0	0	0	0	0	0	2	1	0	0	0	1	0	0	0	1	0	0	2	0	0	0	0	2	0	0	1	1	0	0	2	0	0	0	0
OTU_1412	0	0	0	0	0	0	0	0	0	0	0	0	0	0	0	0	0	0	0	0	0	0	0	0	0	0	0	0	0	0	0	0	0	0	0	0	0	0	0	0	0	0	5	0	0	0	0	0	0
OTU_1413	0	0	0	0	0	0	3	0	0	0	1	0	0	0	0	0	5	3	4	0	2	3	0	0	0	0	0	0	0	0	0	0	0	0	0	0	0	0	0	0	0	0	0	0	0	0	0	0	0
OTU_1414	0	0	0	0	0	1	0	1	1	3	1	1	0	0	0	0	4	1	4	2	1	0	0	0	0	0	0	0	0	0	0	0	0	0	0	0	0	0	0	0	0	0	0	0	0	0	0	0	0
OTU_1415	0	0	0	0	0	0	0	0	1	0	6	0	0	0	0	0	0	0	0	0	0	0	0	0	0	0	0	0	0	0	0	0	0	0	0	0	0	0	0	0	0	0	0	0	0	0	0	0	0
OTU_1416	0	0	0	0	0	0	0	0	0	0	0	0	1	0	2	0	0	0	2	0	0	0	0	0	0	0	0	0	0	0	0	0	0	0	0	0	0	0	0	0	0	0	0	0	0	0	0	0	0
OTU_1417	0	0	0	0	0	0	0	0	0	0	0	0	0	0	0	0	0	0	0	0	0	0	0	0	0	0	0	0	0	0	0	0	0	0	0	0	0	0	0	0	0	0	0	0	0	0	0	0	0
OTU_1418	0	0	0	0	0	0	5	0	1	6	1	5	0	0	0	0	6	4	0	0	7	0	0	0	0	0	0	0	0	0	0	0	0	0	0	0	0	0	0	0	0	0	0	0	0	0	0	0	0
OTU_1419	0	0	0	0	0	0	9	3	4	4	2	3	0	0	0	0	5	7	3	0	4	2	0	0	0	0	0	0	0	0	0	0	0	0	0	0	0	0	0	0	0	0	0	0	0	0	0	0	0
OTU_1420	0	0	0	0	0	0	0	0	0	0	0	0	0	0	0	0	0	0	0	0	0	0	0	0	0	0	0	0	0	0	0	0	0	0	0	0	0	0	0	0	0	0	0	0	0	0	0	0	0
OTU_1421	0	0	0	0	0	0	0	2	0	3	0	0	0	0	0	0	0	0	0	0	0	0	0	0	0	0	0	0	0	0	0	0	0	0	0	0	0	0	0	0	0	0	0	0	0	0	0	0	0
OTU_1422	0	0	0	0	0	0	0	0	0	0	15	0	0	0	0	0	0	0	0	0	0	0	2	5	0	0	0	1	0	1	1	0	1	0	0	0	0	0	0	0	0	2	0	0	0	0	0	0	0
OTU_1423	0	0	0	1	0	0	0	0	1	0	0	0	0	0	0	0	0	0	0	0	0	0	0	0	0	0	0	3	0	0	0	0	0	0	0	0	0	0	1	0	0	0	0	0	0	0	0	0	0
OTU_1424	0	0	0	0	0	0	0	0	0	0	16	0	0	0	0	0	0	0	0	0	0	0	0	0	0	0	0	0	0	0	0	0	0	0	0	0	0	0	0	0	0	0	0	0	0	0	0	0	0
OTU_1425	0	0	0	0	0	0	0	0	0	0	0	0	0	0	0	1	0	0	0	0	0	0	0	1	0	0	0	0	0	0	0	0	0	0	0	0	0	0	0	0	0	0	0	0	0	0	0	0	0
OTU_1426	0	0	0	0	0	0	1	2	3	1	2	0	0	0	0	0	0	0	0	0	0	0	0	3	0	0	0	0	0	0	0	0	0	0	0	0	0	0	0	0	0	0	0	0	0	0	0	0	0
OTU_1427	0	0	0	0	0	0	1	0	2	3	6	4	0	0	0	0	2	2	3	0	0	3	0	0	0	0	0	0	0	0	0	0	0	0	0	0	0	0	0	0	0	0	0	0	0	0	0	0	0
OTU_1428	0	0	0	0	0	0	0	0	0	0	46	0	0	0	0	0	0	0	0	0	0	0	0	6	0	0	0	0	0	0	0	0	0	0	0	0	0	0	0	0	0	0	0	0	0	0	0	0	0
OTU_1429	0	0	0	0	0	0	2	3	0	0	10	1	0	2	0	1	2	7	3	3	2	3	0	0	0	0	0	0	0	0	0	0	0	0	0	0	0	0	0	0	0	0	0	0	0	0	0	0	0
OTU_1430	0	0	0	0	0	0	0	0	0	2	0	0	0	0	0	0	0	0	1	1	0	0	0	0	0	0	0	0	0	0	0	0	0	0	0	0	0	0	0	0	0	0	0	0	0	0	0	0	0
OTU_1431	1	0	0	4	0	0	0	0	0	1	0	0	0	0	0	0	2	1	0	2	0	0	0	0	0	0	0	0	0	1	0	1	0	0	0	0	0	0	0	0	0	0	0	0	0	0	2	0	0
OTU_1432	0	0	0	0	0	0	0	2	2	1	9	5	0	0	0	0	2	3	4	2	3	5	0	1	0	0	0	0	0	0	0	0	0	0	0	0	0	0	0	0	0	0	0	0	0	0	0	0	0
OTU_1433	8	0	0	2	0	0	0	0	0	0	0	0	0	4	0	0	0	0	0	0	1	0	0	0	0	0	0	0	2	0	1	0	0	0	0	0	0	0	0	0	0	0	0	0	0	0	0	0	0
OTU_1434	0	0	0	0	0	0	2	2	0	1	0	1	0	0	0	0	0	3	0	0	8	2	0	0	0	0	0	0	0	0	7	1	0	0	0	0	0	0	0	0	0	0	0	0	0	0	0	0	0
OTU_1435	0	2	0	1	0	0	0	0	0	0	2	0	0	0	0	0	0	0	4	0	1	0	0	0	2	2	1	0	0	0	0	1	0	0	0	0	0	0	0	0	2	0	0	0	0	0	4	0	1
OTU_1436	2	0	0	2	1	0	0	0	0	2	0	0	0	0	0	0	0	0	0	0	2	0	0	0	0	0	0	0	0	2	0	0	0	0	0	0	0	0	0	0	0	0	0	0	0	0	0	1	0
OTU_1437	0	0	0	0	0	0	0	0	0	0	0	0	4	0	0	0	0	3	0	0	0	0	0	0	0	2	0	0	0	1	0	0	0	1	0	0	0	8	1	0	0	1	0	0	0	0	0	0	0
OTU_1438	0	0	0	0	0	0	0	0	0	0	0	0	0	0	0	0	0	0	0	0	0	0	0	0	0	0	0	0	0	0	0	0	0	0	0	0	0	0	0	0	0	0	0	0	0	0	0	0	0
OTU_1439	0	0	0	0	0	0	0	0	0	0	0	1	0	0	0	0	0	0	0	1	0	0	0	0	0	0	0	0	0	0	0	0	0	0	0	0	0	0	0	0	0	0	0	0	0	0	1	0	0
OTU_1440	0	1	0	2	0	0	0	0	0	1	0	1	0	2	0	1	0	1	0	0	0	0	0	0	0	0	0	0	0	1	0	0	0	0	0	0	0	0	0	0	1	1	0	0	1	0	5	0	0
OTU_1441	0	0	0	0	0	0	6	0	2	0	0	2	0	0	0	0	7	5	0	0	10	0	0	0	0	0	0	0	0	0	0	0	0	0	0	0	0	0	0	0	0	0	0	0	0	0	0	0	0
OTU_1442	0	0	0	0	0	0	0	0	0	0	0	0	0	0	0	0	0	0	0	0	0	0	0	0	0	0	0	0	0	0	0	0	0	0	0	0	0	0	0	0	0	0	0	0	0	0	0	0	0
OTU_1443	0	0	0	1	0	0	0	0	0	0	0	0	0	0	2	0	1	0	0	0	0	0	0	1	0	1	0	0	0	0	0	0	3	0	0	0	0	0	0	0	0	0	0	0	3	0	0	0	0
OTU_1444	0	0	0	0	0	0	0	0	0	0	45	0	0	0	0	0	0	0	0	0	0	0	0	0	0	0	0	0	0	0	0	0	0	0	0	0	0	0	0	0	0	0	0	0	0	0	0	0	0
OTU_1445	0	0	0	0	0	0	0	0	0	0	0	0	0	0	0	0	0	0	0	0	0	0	0	0	0	0	0	0	0	0	0	0	14	1	0	1	5	4	1	1	0	2	0	0	0	0	0	0	0
OTU_1446	0	0	0	0	0	0	6	0	5	0	0	0	0	0	0	0	7	0	0	0	0	0	0	0	0	0	0	0	0	0	0	0	0	0	0	0	0	0	0	0	0	0	0	0	0	0	0	0	0
OTU_1447	2	0	0	0	1	0	0	0	3	0	0	0	0	0	0	0	0	0	0	0	0	0	0	0	2	3	1	0	1	0	0	0	1	0	0	0	0	0	0	0	0	0	0	0	0	0	0	0	0
OTU_1448	0	0	0	1	0	0	0	0	0	0	0	0	0	0	0	1	0	0	2	0	0	0	0	0	0	0	0	0	0	0	0	0	0	0	0	0	0	0	0	0	0	0	0	0	1	1	0	2	2
OTU_1449	0	0	0	0	0	0	0	0	0	0	0	0	0	0	0	0	0	0	0	0	1	0	0	57	0	0	0	0	0	0	0	0	0	0	0	0	0	0	0	0	0	0	0	0	0	0	0	0	0
OTU_1450	0	0	0	0	0	0	5	2	3	2	0	1	0	0	0	0	2	7	7	2	11	11	0	0	0	0	0	0	0	0	0	0	0	0	0	0	0	0	0	0	0	0	0	0	0	0	0	0	0
OTU_1451	0	0	0	0	0	0	0	0	1	0	0	0	0	0	0	0	0	0	7	0	0	4	0	0	0	0	0	0	0	0	0	0	0	0	0	0	0	0	0	0	0	0	0	0	0	0	0	0	0
OTU_1452	0	0	0	0	0	0	0	0	0	0	0	0	0	0	0	0	0	0	0	0	0	0	0	0	0	0	0	0	0	0	0	0	0	0	0	0	0	0	0	0	0	0	0	0	0	0	0	0	0
OTU_1453	0	0	0	0	0	0	0	0	0	0	2	0	0	0	0	0	0	0	0	0	0	0	0	1	0	0	0	0	0	0	0	0	0	0	0	0	0	0	0	0	0	0	0	0	0	0	0	0	0
OTU_1454	0	0	0	0	0	0	0	0	0	0	2	0	0	0	0	0	0	0	0	0	0	0	0	0	0	0	0	0	0	0	0	0	0	0	0	0	0	0	0	0	0	0	0	0	0	0	0	0	0
OTU_1455	0	0	0	0	0	0	0	0	0	0	0	0	0	0	0	0	0	0	0	0	0	0	0	0	0	0	0	0	0	0	0	0	0	0	0	0	0	0	0	0	0	0	0	0	0	0	0	0	0
OTU_1456	0	0	0	0	0	0	4	2	1	1	12	5	0	0	0	0	3	7	0	0	3	1	0	1	0	0	0	0	0	0	0	0	0	0	0	0	0	0	0	0	0	0	0	0	0	0	0	0	0
OTU_1457	0	0	0	0	0	0	4	6	0	0	0	0	0	0	0	0	7	7	5	10	2	1	0	0	0	0	0	0	0	0	0	0	0	0	0	0	0	0	0	0	0	0	0	0	0	0	0	0	0
OTU_1458	0	0	0	0	0	0	1	0	0	0	0	0	0	0	0	0	2	0	13	1	1	6	0	0	0	0	0	0	0	0	0	0	0	0	0	0	0	0	0	0	0	0	0	0	0	0	0	0	0
OTU_1459	0	0	0	0	0	1	3	2	0	6	14	1	0	0	1	0	6	1	0	0	2	1	0	1	0	0	0	0	0	0	0	0	0	0	0	0	0	0	0	0	0	0	0	0	0	0	0	0	0
OTU_1460	12	10	17	28	8	40	23	21	29	12	1	10	14	10	7	22	22	21	15	42	10	28	10	0	1	7	4	11	1	3	9	8	28	4	14	14	11	9	9	23	6	11	1	0	12	6	0	2	5
OTU_1461	0	0	0	0	0	0	0	0	0	0	29	0	0	0	0	0	0	0	0	0	0	0	0	8	0	0	0	0	0	0	0	0	0	0	0	0	0	0	0	0	0	0	0	0	0	0	0	0	0
OTU_1462	0	0	0	0	0	1	0	0	0	1	0	2	1	0	1	0	6	0	0	3	2	8	0	0	0	0	0	0	0	0	0	0	0	0	0	0	0	0	0	0	0	0	0	0	0	0	0	0	0
OTU_1463	0	0	0	0	0	0	0	0	0	0	0	0	0	0	0	0	1	2	0	0	0	0	0	0	0	0	0	0	0	0	0	0	0	0	0	0	0	0	0	0	0	0	0	0	0	0	0	0	0
OTU_1464	0	0	0	0	0	0	0	0	0	0	9	1	0	0	0	0	0	0	0	0	0	0	0	0	0	0	0	0	0	0	0	0	0	0	0	0	1	0	1	0	0	0	1	0	0	0	0	0	0
OTU_1465	0	0	0	0	0	0	9	16	4	9	0	7	0	0	0	0	19	25	27	18	16	22	0	2	0	0	0	0	0	0	0	0	0	0	0	0	0	0	0	0	0	0	0	0	0	0	0	0	0
OTU_1466	0	0	0	0	0	0	5	1	3	4	0	1	0	0	0	0	7	0	3	1	1	2	0	0	0	0	0	0	0	0	0	0	0	0	0	0	0	0	0	0	0	0	0	0	0	0	0	0	0
OTU_1467	0	0	0	0	0	0	5	1	0	0	0	5	0	0	0	0	1	6	1	0	3	1	0	0	0	0	0	0	0	0	0	0	0	0	0	0	0	0	0	0	0	0	0	0	0	0	0	0	0
OTU_1468	0	0	6	0	0	0	0	0	0	0	3	0	1	1	0	0	0	0	0	0	0	0	1	0	1	0	1	2	1	0	29	1	1	0	0	0	0	1	0	1	0	0	0	0	0	0	0	0	0
OTU_1469	0	0	0	0	0	0	0	0	0	0	0	0	0	0	0	0	0	0	0	0	0	0	0	0	0	0	0	0	0	0	0	0	0	0	0	0	0	0	0	0	0	0	0	0	0	0	0	0	0
OTU_1470	0	0	0	0	0	0	3	1	0	1	0	0	0	0	0	0	1	5	7	1	4	4	0	0	0	0	0	0	0	0	0	0	0	0	0	0	0	0	0	0	0	0	0	0	0	0	0	0	0
OTU_1471	0	0	0	0	0	0	0	1	0	0	7	0	0	0	0	0	0	0	0	0	0	0	0	3	0	0	0	0	0	0	0	0	0	0	0	0	0	0	0	0	0	0	0	0	0	0	0	0	0
OTU_1472	0	0	0	0	0	0	0	0	2	0	17	0	0	0	0	0	0	0	0	0	0	0	0	0	0	0	0	0	0	0	0	0	1	0	0	0	7	0	0	0	0	0	2	5	0	0	0	0	0
OTU_1473	0	3	0	0	0	0	0	0	0	0	0	0	0	1	0	0	0	0	1	0	0	0	0	0	1	0	0	0	0	0	0	0	0	0	0	0	0	0	0	0	0	0	0	0	1	0	3	1	0
OTU_1474	1	0	1	3	0	0	0	0	0	3	2	0	0	0	0	0	0	2	0	0	0	0	0	1	1	0	0	0	0	0	0	1	0	0	0	0	0	0	0	0	0	0	0	0	0	0	1	3	0
OTU_1475	0	3	0	3	0	0	0	0	0	0	0	0	0	1	0	0	0	2	0	0	0	0	0	0	1	0	0	0	0	2	0	3	0	0	0	0	0	0	0	0	0	0	0	0	1	2	8	0	0
OTU_1476	0	0	0	0	0	0	0	0	0	0	62	0	0	0	0	0	0	0	0	0	0	0	0	1	0	0	0	0	0	0	0	0	0	0	0	0	0	0	0	0	0	0	0	0	0	0	0	0	0
OTU_1477	0	0	0	0	0	0	0	0	0	0	4	0	0	0	0	0	0	0	0	0	0	0	0	2	0	0	0	0	0	0	0	0	0	0	0	0	0	0	0	0	0	0	0	0	0	0	0	0	0
OTU_1478	0	0	0	0	0	0	0	0	0	0	0	0	0	0	1	1	0	1	0	0	0	1	0	0	0	0	0	0	0	0	0	0	0	0	0	0	0	0	0	0	0	0	0	0	0	0	0	0	0
OTU_1479	0	0	0	0	0	1	3	0	1	3	0	4	1	0	0	0	0	1	0	2	0	0	0	0	0	0	0	0	0	0	0	0	0	0	0	0	0	0	0	0	0	0	0	0	0	0	0	0	0
OTU_1480	0	1	0	0	0	0	0	0	0	0	0	0	0	0	0	0	0	0	0	0	0	0	0	0	0	0	0	0	0	0	0	0	0	0	0	0	0	0	0	0	0	0	0	1	1	0	0	1	0
OTU_1481	0	0	0	0	0	0	0	0	0	0	0	0	0	0	1	1	1	0	2	0	2	0	0	0	0	0	0	0	0	0	0	0	0	0	0	0	0	0	0	0	0	0	0	4	0	0	0	0	0
OTU_1482	0	0	0	0	0	0	6	0	2	1	6	2	0	0	0	0	9	0	0	0	3	3	0	0	0	0	0	0	0	0	0	0	0	0	0	0	0	0	0	0	0	0	0	0	0	0	0	0	0
OTU_1483	0	0	0	0	0	0	1	7	1	3	29	3	0	0	0	0	0	0	3	2	0	4	0	0	0	0	0	0	3	0	0	0	0	0	0	0	0	0	0	0	0	0	0	0	0	0	0	0	0
OTU_1484	0	0	0	0	0	0	0	0	0	0	45	0	0	0	0	0	0	0	0	0	0	0	0	4	0	0	0	0	0	0	0	0	0	0	0	0	0	0	0	0	0	0	0	0	0	0	0	0	0
OTU_1485	0	0	0	0	0	0	4	0	0	0	13	2	0	0	0	0	2	4	6	1	4	1	0	0	0	0	0	0	0	0	0	0	0	0	0	0	0	0	0	0	0	0	0	0	0	0	0	0	0
OTU_1486	0	0	0	0	0	0	9	1	2	1	0	2	0	0	0	0	3	1	4	1	3	2	0	0	0	0	0	0	0	0	0	0	0	0	0	0	0	0	0	0	0	0	0	0	0	0	0	0	0
OTU_1487	0	0	0	0	0	0	0	11	2	1	0	0	0	0	0	0	0	0	9	8	1	3	0	0	0	0	0	0	0	0	0	0	0	0	0	0	0	0	0	0	0	0	0	0	0	0	0	0	0
OTU_1488	0	0	0	0	0	0	0	0	0	0	0	0	0	0	0	0	0	0	15	0	0	10	0	0	0	0	0	0	0	0	0	0	0	0	0	0	0	0	0	0	0	0	0	0	0	0	0	0	0
OTU_1489	0	0	0	0	0	0	0	0	0	0	9	0	0	0	0	0	0	0	0	0	0	0	0	0	0	0	0	0	0	0	0	0	0	0	0	0	0	0	0	0	0	0	0	0	0	0	0	0	0
OTU_1490	0	0	0	0	0	0	0	0	0	2	0	6	0	1	0	0	0	2	0	3	1	1	0	0	0	0	0	0	0	0	0	0	0	0	0	0	0	0	0	0	0	0	0	0	0	0	0	0	0
OTU_1491	2	7	0	0	0	0	0	0	0	0	0	0	0	0	0	0	0	0	0	0	0	0	0	0	0	0	0	0	0	2	0	0	0	0	0	0	0	0	0	0	0	0	0	0	0	0	0	0	0
OTU_1492	0	0	0	0	0	0	0	0	0	0	0	1	0	0	0	0	1	1	0	0	0	1	0	0	0	0	0	0	0	0	0	0	0	0	0	0	0	0	0	0	0	0	0	0	0	0	0	0	0
OTU_1493	2	0	0	0	0	0	0	0	0	0	8	0	0	0	0	0	0	1	0	0	0	0	0	1	0	3	0	0	0	0	0	0	0	0	0	0	0	1	0	0	1	0	0	0	0	0	0	0	0
OTU_1494	0	0	0	0	0	0	2	0	1	0	0	0	0	0	0	0	1	1	0	1	2	1	0	0	0	0	0	0	0	0	0	0	0	0	0	0	0	0	0	0	0	0	0	0	0	0	0	0	0
OTU_1495	0	1	0	1	0	0	0	0	0	0	0	2	0	1	0	0	0	1	0	0	0	0	0	0	0	0	0	0	0	0	0	0	0	0	0	0	0	0	0	0	0	3	0	0	0	0	2	0	0
OTU_1496	0	0	0	0	0	0	0	0	0	0	0	0	0	0	0	0	0	0	0	0	0	0	0	0	0	0	0	0	0	0	0	0	0	0	0	0	0	0	0	0	0	0	0	0	0	0	0	0	0
OTU_1497	0	0	0	0	0	0	0	0	2	0	0	0	0	0	0	0	0	0	0	0	0	0	0	0	0	0	0	0	0	0	0	0	1	0	0	0	0	0	0	0	0	0	0	0	0	0	0	0	0
OTU_1498	0	0	0	0	0	0	0	0	0	0	138	0	0	0	0	0	0	0	0	0	0	0	0	17	0	0	0	0	0	0	0	0	0	0	0	0	0	0	0	0	0	0	0	0	0	0	0	0	0
OTU_1499	0	0	0	0	0	0	1	1	0	0	0	1	0	0	0	0	0	0	1	0	1	0	0	0	0	1	0	0	0	0	0	0	0	0	0	0	0	0	0	0	0	0	0	0	0	0	0	0	0
OTU_1500	0	0	0	0	0	0	1	2	0	4	0	0	0	0	0	3	0	4	1	1	3	3	0	0	0	0	0	0	0	0	0	0	0	0	0	0	0	0	0	0	0	0	0	0	0	0	0	0	0
OTU_1501	0	0	0	11	0	0	1	0	0	0	0	0	0	2	0	0	0	2	0	0	0	0	0	0	0	0	0	0	0	0	0	0	0	0	0	0	0	0	0	0	0	0	0	0	0	0	0	0	0
OTU_1502	0	0	0	0	0	0	0	0	0	0	0	0	0	0	0	0	0	0	0	0	0	0	0	0	0	0	0	0	0	0	0	0	0	0	0	0	0	0	0	0	0	0	0	0	0	0	0	0	0
OTU_1503	0	0	0	0	0	0	0	0	0	0	0	0	0	0	0	0	0	0	0	0	0	0	0	0	0	0	0	0	0	0	0	0	0	0	0	0	0	0	0	0	0	0	0	6	0	0	0	0	0
OTU_1504	0	0	0	0	0	0	0	0	0	0	0	0	0	0	0	0	0	1	0	0	1	0	0	1	0	0	0	0	0	0	0	0	0	0	0	0	0	0	0	0	0	0	0	0	0	0	0	0	0
OTU_1505	0	0	0	0	0	0	0	2	0	0	12	0	0	0	0	0	4	1	3	2	0	5	0	1	0	0	0	0	0	0	0	0	0	0	0	0	0	0	0	0	0	0	0	0	0	0	0	0	0
OTU_1506	0	0	1	0	0	0	0	0	0	0	0	0	0	0	0	0	0	0	1	0	0	0	0	1	0	0	0	0	2	0	0	0	1	0	0	0	0	0	0	0	0	0	0	0	0	0	0	0	0
OTU_1507	0	0	0	0	0	3	0	0	0	0	0	0	0	1	1	0	0	0	0	1	0	0	0	1	0	0	0	0	0	0	0	1	0	0	0	2	0	0	2	2	0	0	2	0	0	0	0	0	0
OTU_1508	0	1	0	0	0	0	0	0	0	0	1	1	0	0	0	0	0	2	1	0	1	0	0	0	0	0	0	0	0	0	0	0	0	0	0	0	0	0	0	0	0	0	0	0	0	0	0	0	0
OTU_1509	0	0	0	0	0	0	0	0	0	0	0	0	0	0	0	0	0	0	0	0	0	0	0	0	0	0	0	0	0	0	0	0	1	0	0	0	2	0	0	0	0	0	0	0	0	0	0	0	0
OTU_1510	0	0	0	0	0	0	0	0	0	0	0	0	0	0	0	4	0	0	0	0	0	0	0	0	0	0	0	0	0	0	0	0	2	0	0	0	0	0	0	1	0	0	0	0	0	0	3	1	0
OTU_1511	0	0	0	0	0	0	0	0	1	0	0	0	0	0	0	0	0	0	0	0	0	0	0	0	0	0	0	0	0	0	0	0	1	0	0	0	0	0	0	0	0	0	0	0	0	0	0	0	0
OTU_1512	0	0	0	0	0	0	0	0	1	0	0	0	0	0	0	0	0	0	0	0	0	1	0	0	0	0	0	0	0	0	0	0	0	0	0	0	0	0	0	0	0	0	0	0	0	0	0	0	0
OTU_1513	0	0	0	0	0	0	0	2	4	0	0	0	0	0	0	0	2	3	6	4	3	1	0	0	0	0	0	0	0	0	0	0	0	0	0	0	0	0	0	0	0	0	0	0	0	0	0	0	0
OTU_1514	1	0	0	0	0	0	0	0	0	0	0	0	0	0	0	0	0	0	1	1	0	0	0	0	0	0	0	1	0	0	0	0	0	0	0	0	0	0	0	0	0	0	0	0	0	0	1	0	0
OTU_1515	2	0	0	0	0	0	0	0	0	0	0	0	0	1	0	0	0	0	0	0	0	0	0	0	0	0	0	0	0	0	0	0	0	0	0	0	0	0	0	0	1	0	0	0	0	0	0	0	0
OTU_1516	0	0	0	0	0	0	0	1	0	0	36	0	0	3	1	0	1	0	0	1	0	0	1	10	1	0	1	0	0	1	0	0	0	0	1	4	4	0	0	0	0	0	1	9	0	1	0	0	0
OTU_1517	0	0	0	0	0	0	0	0	0	0	0	0	0	1	1	0	0	0	0	0	0	0	0	0	0	2	0	0	0	0	0	0	0	0	0	0	0	0	0	0	0	0	0	0	0	0	0	0	0
OTU_1518	0	0	0	0	0	0	0	0	0	1	0	0	0	0	0	0	0	3	2	1	0	0	0	0	0	0	0	0	0	0	0	0	0	0	0	0	0	0	0	0	0	0	0	0	0	0	0	0	0
OTU_1519	0	0	0	0	0	0	0	0	0	0	3	0	0	0	0	0	0	0	0	0	0	0	0	1	0	0	0	0	0	0	0	0	0	0	0	0	0	0	0	0	0	0	0	0	0	0	0	0	0
OTU_1520	0	0	0	0	0	0	3	2	0	1	12	4	0	0	0	0	6	5	4	2	1	1	0	0	0	0	0	0	0	0	0	0	0	0	0	0	0	0	0	0	0	0	0	0	0	0	0	0	0
OTU_1521	0	0	0	0	0	0	0	0	0	0	0	0	0	0	0	0	0	0	0	0	0	0	0	0	0	0	0	0	0	0	0	0	0	0	0	0	0	0	0	0	0	0	0	0	0	0	0	0	0
OTU_1522	0	0	0	0	0	0	0	0	0	0	0	0	0	0	0	0	0	0	0	0	0	0	0	0	0	0	0	0	0	0	0	0	0	0	0	0	0	0	0	0	0	0	0	0	0	0	0	0	0
OTU_1523	0	0	0	0	0	0	0	0	0	0	4	0	0	0	0	0	0	0	0	0	0	0	0	2	0	0	0	0	0	0	0	0	0	0	0	0	0	0	0	0	0	0	0	0	0	0	0	0	0
OTU_1524	0	0	0	0	0	0	0	0	0	0	55	0	0	0	0	0	0	0	0	0	0	0	0	1	0	0	0	0	0	0	0	0	0	0	0	0	0	0	0	0	0	0	0	0	0	0	0	0	0
OTU_1525	0	0	0	0	0	0	0	0	0	0	0	0	0	0	0	0	0	0	0	0	0	0	0	0	0	0	0	0	0	0	0	0	0	0	0	0	0	0	0	0	0	0	0	0	0	0	0	0	0
OTU_1526	0	0	0	0	0	0	0	0	0	0	31	0	0	0	0	0	0	0	0	0	0	0	0	1	0	0	0	0	0	0	0	0	0	0	0	0	0	0	0	0	0	0	0	0	0	0	0	0	0
OTU_1527	0	0	0	0	0	3	0	0	0	0	0	1	0	1	0	0	0	0	0	0	0	0	0	0	0	1	0	0	0	0	0	1	0	0	0	0	0	0	0	0	0	0	0	0	0	0	0	0	0
OTU_1528	0	0	0	0	0	0	1	1	3	2	0	3	0	0	0	0	1	6	4	0	1	2	0	0	0	0	0	0	0	0	0	0	0	0	0	0	0	0	0	0	0	0	0	0	0	0	0	0	0
OTU_1529	1	2	0	6	0	0	0	3	0	0	0	1	0	0	0	0	1	2	0	0	0	0	0	0	0	1	0	0	0	0	0	0	0	0	0	0	0	0	0	0	0	0	0	0	0	0	0	0	0
OTU_1530	0	0	0	0	0	0	5	2	8	3	0	0	0	0	0	0	3	10	4	4	12	1	0	1	0	0	0	0	0	0	0	0	0	0	0	0	0	0	0	0	0	0	0	0	0	0	0	0	0
OTU_1531	0	0	0	0	0	0	0	0	0	0	2	0	0	0	0	0	0	0	0	0	0	0	0	1	0	0	0	0	0	0	0	0	0	0	0	0	0	0	0	0	0	0	0	0	0	0	0	0	0
OTU_1532	0	0	0	0	0	0	0	0	0	0	0	0	0	0	0	0	0	0	0	0	0	0	0	1	0	0	0	2	0	0	0	0	0	0	0	0	0	0	0	0	0	0	0	0	0	0	0	0	0
OTU_1533	0	0	0	0	0	0	0	1	0	0	0	0	0	0	0	0	0	4	2	1	1	0	0	0	0	0	0	0	0	0	0	0	0	0	0	0	0	0	0	0	0	0	0	0	0	0	0	0	0
OTU_1534	0	0	0	0	0	0	0	0	0	0	3	0	0	0	0	0	0	0	0	0	0	0	0	0	0	0	0	0	0	0	0	0	0	0	0	0	0	0	0	0	0	0	0	0	0	0	0	0	0
OTU_1535	0	0	0	0	0	0	0	0	0	0	21	0	0	0	0	0	0	0	0	0	0	0	0	11	0	0	0	0	0	0	0	0	2	0	0	0	0	0	0	0	0	0	0	0	0	0	0	0	1
OTU_1536	0	0	0	0	0	0	0	0	0	0	5	0	0	0	0	0	0	0	0	0	0	0	0	1	0	0	0	0	0	0	0	0	0	0	0	0	0	0	0	0	0	0	0	0	0	0	0	0	0
OTU_1537	0	0	0	0	0	1	0	0	0	0	0	0	0	2	0	0	0	0	0	0	0	0	0	0	0	0	0	0	0	0	0	0	0	0	0	2	0	0	0	0	0	0	0	0	0	0	0	0	0
OTU_1538	0	0	0	0	0	0	1	1	0	2	0	0	0	0	0	0	4	8	0	0	14	0	0	0	0	0	0	0	0	0	0	0	0	0	0	0	0	0	0	0	0	0	0	0	0	0	0	0	0
OTU_1539	0	0	0	0	0	0	1	0	5	3	5	2	0	0	0	0	2	5	1	3	3	0	0	0	0	0	0	0	0	0	0	0	0	0	0	0	0	0	0	0	0	0	0	0	0	0	0	0	0
OTU_1540	0	0	0	0	0	0	0	0	0	0	0	0	0	0	0	0	0	0	0	0	0	0	0	0	0	0	0	0	0	0	0	0	0	0	0	0	0	0	0	0	0	0	0	0	0	0	0	0	0
OTU_1541	0	0	0	0	0	0	2	1	0	2	0	1	0	0	0	0	9	2	0	1	1	0	0	0	0	0	0	0	0	0	0	0	0	0	0	0	0	0	0	0	0	0	0	0	0	0	0	0	0
OTU_1542	0	1	0	0	0	0	0	0	0	0	38	0	0	0	0	0	0	0	0	0	0	0	0	0	0	0	0	0	0	0	0	0	0	0	2	2	0	0	0	0	0	0	0	0	0	0	0	0	0
OTU_1543	0	0	0	0	1	0	0	0	0	0	0	0	0	0	0	0	0	1	0	0	1	1	0	0	0	0	0	0	0	0	0	0	0	0	0	0	0	0	0	0	0	0	0	0	0	0	0	0	7
OTU_1544	0	0	0	0	0	0	1	3	2	4	1	2	0	0	0	0	0	1	1	2	3	2	0	0	0	0	0	0	0	0	0	0	0	0	0	0	0	0	0	0	0	0	0	0	0	0	0	0	0
OTU_1545	0	0	0	0	0	0	0	0	0	0	0	0	0	1	0	0	0	2	0	1	1	0	0	0	0	0	0	0	0	0	0	0	0	0	0	0	1	2	1	1	0	0	0	0	0	0	0	0	0
OTU_1546	0	2	2	0	0	0	0	0	0	0	0	0	0	0	0	1	0	1	0	0	2	0	0	0	0	0	0	0	0	0	0	2	0	0	0	0	0	0	0	0	0	0	0	0	0	2	0	0	1
OTU_1547	0	0	0	0	0	0	0	0	0	0	9	0	0	0	0	0	0	0	0	0	0	0	0	1	0	0	0	0	0	0	0	0	0	0	0	0	0	0	0	0	0	0	0	0	0	0	0	0	0
OTU_1548	0	0	0	0	2	0	0	0	0	0	0	0	0	0	0	0	0	0	0	0	0	0	1	0	0	5	0	6	0	3	5	1	9	10	0	1	1	0	0	0	0	0	0	0	0	1	0	0	0
OTU_1549	0	0	0	0	0	0	0	0	0	0	0	0	0	0	0	0	0	0	0	0	0	0	0	0	0	0	0	0	0	0	0	0	0	0	0	0	0	0	0	0	0	0	0	0	0	0	0	0	0
OTU_1550	0	0	0	0	0	0	6	6	1	5	7	4	0	0	0	0	8	9	12	6	5	8	0	1	0	0	0	0	0	0	0	0	0	0	0	0	0	0	0	0	0	0	0	0	0	0	0	0	0
OTU_1551	0	0	0	0	0	0	0	0	0	0	3	0	0	0	0	0	0	0	0	0	0	0	0	0	0	0	0	0	0	0	0	0	0	0	0	0	0	0	0	0	0	0	0	0	0	0	0	0	0
OTU_1552	0	0	0	0	0	0	0	0	0	0	0	0	0	0	0	0	0	0	0	0	0	0	0	0	0	0	0	0	0	0	0	0	0	0	0	0	0	0	0	0	0	0	0	0	0	0	0	0	0
OTU_1553	0	0	0	0	0	0	0	0	0	0	21	0	0	0	0	0	0	0	0	0	0	0	0	1	0	0	0	0	0	0	0	0	0	0	0	0	0	0	0	0	0	0	0	0	0	0	0	0	0
OTU_1554	0	0	0	0	0	0	0	0	0	0	0	0	0	0	0	0	0	0	0	0	0	1	0	0	0	7	1	0	1	0	0	1	0	0	0	0	2	0	1	0	2	0	0	0	0	0	0	0	0
OTU_1555	0	0	0	0	0	0	0	0	0	1	0	0	0	0	0	0	0	0	0	0	0	0	0	0	0	0	0	0	0	0	0	0	0	0	0	0	0	0	0	0	0	0	0	0	0	0	0	0	0
OTU_1556	0	0	0	0	0	0	0	0	0	0	0	0	0	0	0	0	0	0	0	0	0	0	0	0	0	0	0	0	0	0	8	0	1	0	0	0	0	0	0	0	0	0	0	0	0	0	0	0	0
OTU_1557	0	0	0	0	0	0	1	3	1	1	4	0	0	0	0	0	3	10	7	10	10	4	0	0	0	0	0	0	0	0	0	0	0	0	0	0	0	0	0	0	0	0	0	0	0	0	0	0	0
OTU_1558	0	0	0	0	0	0	0	0	0	0	6	0	0	0	0	0	0	0	0	0	0	0	0	0	0	0	0	0	0	0	0	0	0	0	0	0	0	0	0	0	0	0	0	0	0	0	0	0	0
OTU_1559	0	0	0	0	0	0	8	2	2	2	0	2	0	0	0	0	1	6	3	2	2	4	0	1	0	0	0	0	0	0	0	0	0	0	0	0	0	0	0	0	0	0	0	0	0	0	0	0	0
OTU_1560	0	0	0	0	0	0	1	1	4	2	0	0	0	0	0	0	1	0	1	1	0	5	0	0	0	0	0	0	0	0	0	0	0	0	0	0	0	0	0	0	0	0	0	0	0	0	0	0	0
OTU_1561	2	0	3	0	0	1	0	1	0	0	0	4	3	8	0	0	0	0	3	0	0	1	0	0	0	0	0	0	3	0	0	0	0	0	0	0	0	0	0	0	4	0	0	0	0	0	0	0	0
OTU_1562	0	0	0	0	1	0	0	0	0	0	0	0	0	0	0	3	1	0	0	0	0	0	0	0	0	0	0	0	0	0	0	0	0	0	1	0	0	0	0	0	0	0	0	0	0	0	0	0	0
OTU_1563	0	0	0	0	0	0	0	0	0	0	12	0	0	0	0	0	0	0	0	0	0	0	0	0	0	0	0	0	0	0	0	0	0	0	0	0	0	0	0	0	0	0	0	0	0	0	0	0	0
OTU_1564	0	0	0	1	0	0	0	0	0	0	0	0	0	0	0	0	0	0	0	0	1	0	0	0	0	0	0	0	0	0	0	0	0	0	0	0	0	0	0	0	0	0	0	0	1	0	0	0	0
OTU_1565	0	1	4	0	0	0	0	0	0	0	0	0	0	0	0	0	0	0	0	0	0	0	0	0	0	0	0	0	1	0	0	0	0	0	0	0	0	0	0	0	0	0	0	0	0	0	0	1	0
OTU_1566	0	0	0	0	0	0	0	0	0	0	5	0	0	0	0	0	0	0	0	0	0	0	0	1	0	0	0	0	0	0	0	0	0	0	0	0	0	0	0	0	0	0	0	0	0	0	0	0	0
OTU_1567	0	0	0	0	0	0	0	0	1	2	0	0	0	0	0	0	5	7	2	2	6	1	0	1	0	0	0	0	0	0	0	0	0	0	0	0	0	0	0	0	0	0	0	0	0	0	0	0	0
OTU_1568	1	0	0	0	2	1	1	1	1	8	1	4	1	6	0	1	6	2	2	3	0	2	7	17	61	23	10	48	122	4	9	24	84	51	3	1	1	0	12	3	141	0	10	15	3	1	1	2	0
OTU_1569	0	0	0	0	0	0	5	6	3	2	0	0	0	0	2	0	0	4	2	4	2	5	1	1	0	0	0	0	0	0	0	0	0	0	0	0	0	0	0	0	0	0	1	0	0	0	0	0	0
OTU_1570	0	0	0	0	0	0	0	0	0	0	0	0	0	0	0	0	0	0	0	0	0	0	0	0	0	0	0	0	0	0	0	0	0	0	0	0	0	0	0	0	0	0	0	0	0	0	0	0	0
OTU_1571	0	0	0	0	0	0	0	0	0	0	0	0	0	0	0	0	0	0	0	0	0	0	0	0	0	0	0	0	0	0	0	0	0	0	0	0	0	0	0	0	0	0	0	0	0	0	0	0	0
OTU_1572	0	0	0	0	0	0	0	0	0	0	2	0	0	0	0	0	0	0	0	0	0	0	0	0	0	0	0	0	0	0	0	0	0	0	0	0	0	0	0	0	0	0	0	0	0	0	0	0	0
OTU_1573	0	0	0	0	0	0	0	0	0	0	3	0	0	0	0	0	1	0	0	0	0	0	0	0	2	0	0	0	0	0	0	0	0	0	0	0	2	0	0	0	0	0	0	0	0	0	0	0	0
OTU_1574	0	0	0	0	0	0	0	0	0	0	20	0	0	0	0	0	0	0	0	0	0	0	0	4	0	0	0	0	0	0	0	0	0	0	0	0	0	0	0	0	0	0	0	0	0	0	0	0	0
OTU_1575	1	5	0	3	0	0	0	0	0	0	0	0	0	2	0	0	2	0	0	1	0	0	0	0	0	0	0	0	0	1	1	1	1	0	0	0	0	0	0	0	0	0	0	0	1	0	1	0	0
OTU_1576	0	0	0	0	0	0	3	0	6	2	0	1	0	0	0	0	2	0	0	0	0	1	0	0	0	0	0	0	0	0	0	0	0	0	0	0	0	0	0	0	0	0	0	0	0	0	0	0	0
OTU_1577	0	0	0	0	0	0	1	4	2	0	0	3	0	0	0	0	5	7	4	1	3	0	0	0	0	0	0	0	0	0	0	0	0	0	0	0	0	0	0	0	0	0	0	0	0	0	0	0	0
OTU_1578	0	0	0	0	0	0	2	1	1	4	2	3	0	0	0	0	1	1	3	0	2	4	0	0	0	0	0	0	0	0	0	0	0	0	0	0	0	0	0	0	0	0	0	0	0	0	0	0	0
OTU_1579	0	0	0	0	0	0	0	0	0	0	0	0	0	0	0	0	0	0	0	0	0	0	0	0	1	0	0	0	0	0	0	0	0	0	0	4	0	5	0	0	0	0	6	0	0	0	0	0	0
OTU_1580	0	0	0	0	0	0	0	0	0	0	0	0	0	0	0	0	0	0	0	0	0	0	0	0	0	0	0	0	0	0	0	0	0	0	0	0	0	0	0	0	0	0	0	0	0	0	0	0	0
OTU_1581	0	0	0	0	1	0	0	0	0	0	28	0	0	0	0	0	0	0	0	0	0	0	0	1	0	0	0	0	0	0	0	0	0	0	0	0	0	0	0	0	0	0	0	0	1	0	0	0	0
OTU_1582	0	0	0	0	0	0	0	3	0	0	5	0	0	0	0	0	1	5	7	8	3	7	0	1	0	0	0	0	0	0	0	0	0	0	0	0	0	0	0	0	0	0	0	0	0	0	0	0	0
OTU_1583	0	0	0	0	0	0	0	0	0	0	0	0	0	0	0	0	0	0	0	0	0	0	0	0	0	0	0	0	0	0	0	0	0	0	0	0	0	0	0	0	0	0	0	0	0	0	0	0	0
OTU_1584	0	0	0	0	0	0	0	2	1	0	0	1	0	0	0	0	1	11	3	3	4	0	0	0	0	0	0	0	0	0	0	0	0	0	0	0	0	0	0	0	0	0	0	0	0	0	0	0	0
OTU_1585	0	0	0	0	0	0	0	0	0	0	2	3	0	0	0	0	0	0	0	0	0	0	0	0	0	0	0	0	0	0	0	0	0	0	0	0	0	0	0	0	0	0	0	0	0	0	0	0	0
OTU_1586	2	0	0	0	1	0	0	0	0	1	0	0	5	1	0	0	0	0	0	0	0	0	0	0	0	1	1	0	1	0	0	1	2	2	0	0	0	0	2	0	0	0	1	0	0	0	0	0	0
OTU_1587	0	0	0	0	0	0	0	0	0	0	0	0	0	0	0	0	0	0	0	0	0	0	0	0	0	0	0	0	0	0	0	0	0	0	0	0	0	0	0	0	0	0	0	0	0	0	0	0	0
OTU_1588	0	0	0	0	0	0	0	0	0	0	0	0	0	0	0	0	0	0	0	0	0	0	0	0	0	0	0	0	0	0	0	0	0	0	0	0	0	0	0	0	0	0	0	0	0	0	0	0	0
OTU_1589	0	0	0	0	0	0	0	0	0	0	0	0	0	0	0	0	0	1	0	0	0	0	0	0	0	0	0	2	0	0	0	0	0	0	0	0	0	1	0	0	0	0	0	0	0	0	0	0	1
OTU_1590	0	0	0	0	0	0	0	0	0	0	14	0	0	0	0	0	0	0	0	0	0	0	0	0	0	0	0	0	0	0	0	0	0	0	0	0	0	0	0	0	0	0	0	0	0	0	0	0	0
OTU_1591	0	0	0	0	0	0	1	0	0	0	0	0	0	0	0	0	2	0	0	0	0	0	0	0	0	0	0	0	0	0	0	0	0	0	0	2	0	0	0	0	0	0	2	0	1	0	0	0	0
OTU_1592	0	0	0	0	0	0	0	0	0	0	0	0	0	0	0	0	0	0	0	0	0	0	0	0	0	0	0	0	0	0	0	0	0	0	0	0	0	0	0	0	0	0	0	0	0	0	0	0	0
OTU_1593	0	4	0	4	0	0	0	0	0	0	1	0	0	0	0	0	0	0	0	0	0	0	2	0	1	3	1	0	1	0	2	1	0	0	0	0	0	0	0	0	0	1	0	0	0	1	1	0	0
OTU_1594	0	0	0	0	0	1	3	2	7	6	33	6	0	0	1	0	2	14	5	4	10	5	0	2	0	0	0	0	0	0	0	0	0	0	0	0	0	0	0	0	0	0	0	0	0	0	0	0	0
OTU_1595	14	23	6	5	0	6	1	1	2	0	0	4	0	3	7	14	5	3	14	8	2	2	1	0	0	6	1	1	3	2	9	1	7	0	0	0	0	2	0	1	4	0	3	1	1	94	10	0	1
OTU_1596	0	0	0	0	0	0	0	0	0	0	16	0	0	0	0	0	0	0	0	0	0	0	0	1	0	0	0	0	0	0	0	0	0	0	0	0	0	0	0	0	0	0	0	0	0	0	0	0	0
OTU_1597	0	0	0	0	0	0	0	0	0	0	74	0	0	0	0	0	0	0	0	0	0	0	0	0	0	0	0	0	0	0	0	0	0	0	0	0	0	0	0	0	0	0	0	0	0	0	0	0	0
OTU_1598	0	0	0	0	0	0	0	0	0	0	6	0	0	0	0	0	0	0	0	0	0	0	0	0	0	0	0	0	0	0	0	0	0	0	0	0	0	0	0	0	0	0	0	0	0	0	0	0	0
OTU_1599	0	0	0	0	0	0	0	0	1	0	0	0	0	0	0	0	0	0	0	2	0	0	0	0	0	0	0	1	0	0	1	0	0	0	0	0	0	0	0	0	0	0	0	0	2	1	2	0	1
OTU_1600	0	0	0	0	0	0	0	0	0	0	3	0	0	0	0	0	0	0	0	0	0	0	0	2	0	0	0	0	0	0	0	0	0	0	0	0	0	0	0	0	0	0	0	0	0	0	0	0	0
OTU_1601	0	0	0	0	0	0	0	0	0	0	2	4	0	0	0	0	0	2	1	1	0	1	0	0	0	0	0	0	0	0	0	0	0	0	0	0	0	0	0	0	0	0	0	0	0	0	0	0	0
OTU_1602	0	0	0	0	0	0	0	0	0	0	0	0	0	0	0	0	0	0	0	0	0	0	0	0	0	0	0	0	0	0	0	0	0	0	0	0	0	0	0	0	0	0	0	0	0	0	0	0	0
OTU_1603	0	0	0	0	0	0	0	0	0	0	22	0	0	0	0	0	0	0	0	0	0	0	0	5	0	0	0	0	0	0	0	0	0	0	0	0	0	0	0	0	0	0	0	0	0	0	0	0	0
OTU_1604	0	0	0	0	0	0	0	0	26	0	0	0	0	0	0	0	0	0	0	0	0	0	0	0	0	0	0	0	0	0	0	0	0	0	0	0	0	0	0	0	0	0	0	0	0	0	0	0	0
OTU_1605	0	0	0	0	1	0	0	0	0	2	0	0	0	0	0	0	0	0	2	0	0	5	0	0	0	0	0	0	0	0	0	0	0	0	0	0	0	0	0	0	0	0	0	0	0	0	0	0	0
OTU_1606	0	0	0	0	0	0	0	0	0	0	39	0	0	0	0	0	0	0	1	0	0	1	0	0	0	0	0	0	0	0	0	0	0	0	0	0	0	0	0	0	0	0	0	0	0	0	0	0	0
OTU_1607	0	0	0	2	0	0	0	0	0	0	0	0	0	0	0	0	0	0	0	0	0	0	0	0	0	0	0	0	0	0	0	0	0	0	0	0	0	0	0	0	0	0	0	0	0	0	1	1	0
OTU_1608	0	0	0	0	0	0	0	0	0	0	0	0	0	0	0	0	0	0	0	0	0	0	0	0	0	0	0	0	0	0	0	0	0	0	0	0	0	0	0	0	0	0	0	0	0	0	0	0	0
OTU_1609	1	0	0	1	7	0	1	0	0	1	0	1	1	1	4	0	9	8	7	4	0	0	2	2	4	14	3	6	5	2	0	7	3	1	4	2	15	5	0	3	5	1	12	11	0	1	2	0	2
OTU_1610	2	0	0	1	0	0	2	0	0	0	10	0	0	0	0	0	0	0	0	0	0	0	0	5	2	0	0	0	0	0	0	0	0	0	0	0	0	0	0	0	0	0	0	0	0	0	0	0	0
OTU_1611	0	0	0	0	0	0	0	0	0	0	66	0	0	0	0	0	0	0	0	0	0	0	0	2	0	0	0	0	0	0	0	0	0	0	0	0	0	0	0	0	0	0	0	0	0	0	0	0	0
OTU_1612	0	0	0	0	0	0	0	3	0	0	0	0	0	0	0	0	0	0	2	1	0	0	0	0	0	2	0	2	1	0	0	0	1	1	0	0	1	1	0	4	0	2	0	0	0	0	0	1	0
OTU_1613	0	0	0	0	0	0	0	3	5	1	0	5	0	0	0	0	0	2	10	2	0	1	0	1	0	0	0	0	0	0	0	0	0	0	0	0	0	0	0	0	0	0	0	0	0	0	0	0	0
OTU_1614	0	0	0	0	0	0	6	0	0	0	0	0	0	0	0	0	5	5	4	0	2	0	0	0	0	0	0	0	0	0	0	0	0	0	0	0	0	0	0	0	0	0	0	0	0	0	0	0	0
OTU_1615	3	0	1	2	1	0	0	0	1	0	0	0	1	3	0	0	1	1	0	0	2	3	0	1	1	2	1	0	0	3	0	1	1	0	1	0	0	0	0	0	0	0	0	2	0	3	1	0	0
OTU_1616	0	0	0	0	0	0	0	0	0	0	0	0	0	0	0	0	0	0	0	0	0	0	0	0	0	0	0	0	0	0	0	0	0	0	0	0	0	0	0	0	0	0	0	0	0	0	0	0	0
OTU_1617	0	0	0	0	0	0	0	0	0	0	2	3	0	0	1	1	3	0	2	0	0	0	0	0	0	0	0	0	0	0	0	0	3	0	0	0	0	0	0	0	0	0	0	0	0	0	0	0	0
OTU_1618	0	0	0	0	0	0	0	0	0	0	0	0	0	0	0	0	0	0	0	0	0	0	0	0	0	0	0	0	0	0	0	0	0	0	0	0	0	0	0	0	0	0	0	0	0	0	0	0	0
OTU_1619	0	0	0	0	0	0	0	0	1	0	2	2	0	0	0	0	0	3	1	1	1	0	0	0	0	0	0	0	0	0	0	0	0	0	0	0	0	0	0	0	0	0	0	0	0	0	0	0	0
OTU_1620	0	0	0	0	0	0	0	0	13	0	15	0	1	0	0	0	0	0	0	0	0	0	0	1	0	0	0	0	0	0	0	0	0	0	0	0	0	0	0	0	0	0	0	0	0	0	0	0	0
OTU_1621	0	0	0	0	0	0	0	0	0	0	0	0	0	0	0	0	0	0	2	1	0	0	0	0	0	0	0	0	0	0	0	0	1	0	0	0	0	0	0	0	0	0	0	0	0	0	0	0	0
OTU_1622	0	0	0	0	0	0	36	18	5	10	6	17	0	0	0	0	59	23	16	20	21	15	0	3	0	0	0	0	0	0	0	0	0	0	0	0	0	0	0	0	0	0	0	0	0	0	0	0	0
OTU_1623	0	0	0	0	0	0	6	2	0	2	10	6	0	0	0	0	6	7	2	3	11	2	0	2	0	0	0	0	0	0	0	0	0	0	0	0	0	0	0	0	0	0	0	0	0	0	0	0	0
OTU_1624	0	0	0	0	0	0	1	0	0	0	0	0	0	0	0	0	0	3	14	0	1	19	0	0	0	0	0	0	0	0	0	0	0	0	0	0	0	0	0	0	0	0	0	0	0	0	0	0	0
OTU_1625	0	1	0	0	0	0	0	0	0	1	0	1	1	0	0	0	0	0	0	0	5	0	0	0	5	0	0	0	0	0	0	0	0	0	0	0	0	0	0	0	0	0	0	0	0	0	2	0	0
OTU_1626	0	0	0	0	0	0	0	0	0	0	1	0	0	0	0	0	0	0	0	0	0	1	0	0	0	0	0	0	0	0	0	0	0	0	0	0	0	0	0	0	0	0	0	0	0	1	0	1	0
OTU_1627	0	0	0	0	0	0	0	0	2	0	1	1	0	0	0	0	0	0	1	0	0	0	0	0	0	0	0	0	0	0	0	0	0	0	1	2	1	0	1	0	0	0	0	0	0	0	0	0	0
OTU_1628	0	0	0	0	0	0	0	0	0	0	0	0	0	0	0	0	0	0	0	0	0	0	0	0	0	0	0	0	0	0	0	0	0	0	0	0	0	0	0	0	0	0	0	0	0	0	0	0	0
OTU_1629	0	0	0	0	0	0	0	0	0	0	0	0	0	0	0	0	0	0	0	0	0	0	0	0	0	0	0	0	0	0	0	0	0	0	0	0	0	0	0	0	0	0	0	0	0	0	0	0	0
OTU_1630	0	0	0	0	0	0	0	0	0	0	12	0	0	0	0	0	0	0	0	0	0	0	0	0	0	0	0	0	0	0	0	0	0	0	0	0	0	0	0	0	1	0	0	0	0	0	0	0	0
OTU_1631	0	0	0	0	0	0	4	4	4	2	0	3	0	0	1	0	2	10	5	1	10	2	0	0	0	0	0	0	0	0	0	0	0	0	0	0	0	0	0	0	0	0	0	0	0	0	0	0	0
OTU_1632	0	1	0	0	0	0	0	0	0	0	0	0	0	0	0	0	0	0	0	0	0	0	1	0	0	1	0	0	0	0	1	0	6	0	0	4	2	1	0	0	0	0	0	0	1	0	0	0	0
OTU_1633	0	0	0	0	0	0	0	0	0	0	0	0	0	0	0	0	0	0	0	0	0	0	0	0	0	0	0	0	0	0	0	0	0	0	0	0	0	0	0	0	0	0	0	0	0	0	0	0	0
OTU_1634	0	0	0	0	0	0	0	0	0	0	4	0	0	0	0	0	0	0	0	0	0	0	0	0	0	0	0	0	0	0	0	0	0	0	0	0	0	0	0	0	0	0	0	0	0	0	0	0	2
OTU_1635	0	0	0	0	0	0	1	0	0	0	0	5	0	0	0	0	2	2	0	0	1	1	0	0	0	0	0	0	0	0	0	0	0	0	0	0	0	0	0	0	0	0	0	0	0	0	0	0	0
OTU_1636	0	0	0	0	0	0	0	2	0	1	0	0	0	0	0	0	1	2	0	3	0	0	0	0	0	0	0	0	0	0	0	0	0	0	0	0	0	0	0	0	0	0	0	0	0	0	0	0	0
OTU_1637	0	0	0	0	0	0	0	0	0	0	65	0	0	0	4	0	0	0	1	0	0	0	0	12	0	0	0	0	0	0	0	0	0	0	0	0	1	0	0	1	1	0	0	0	0	2	28	0	1
OTU_1638	0	0	0	0	0	0	0	0	0	0	0	0	0	0	0	0	0	0	0	0	0	0	0	0	0	0	0	0	0	0	0	0	0	0	0	0	0	0	0	0	0	0	0	0	0	0	0	0	0
OTU_1639	0	0	0	0	0	0	0	0	0	0	0	0	0	2	0	0	0	0	0	1	0	0	0	1	0	0	0	0	0	0	0	0	0	0	0	0	0	0	0	0	0	0	3	0	0	0	0	0	0
OTU_1640	20	9	36	13	6	11	8	14	5	4	14	3	23	21	14	5	9	13	8	10	9	9	65	23	22	42	14	36	82	36	30	93	25	34	56	78	44	26	27	42	100	42	51	351	46	22	7	6	28
OTU_1641	0	0	0	0	0	0	0	0	0	0	11	0	0	0	0	0	0	0	0	0	0	0	0	1	0	0	0	0	0	0	0	0	0	0	0	0	0	0	0	0	0	0	0	0	0	0	0	0	0
OTU_1642	0	0	0	0	0	0	1	0	0	1	0	0	0	0	0	0	5	8	5	4	2	1	0	0	0	0	0	0	0	0	0	0	0	0	0	0	0	0	0	0	0	0	0	0	0	0	0	0	0
OTU_1643	0	0	0	0	0	0	0	2	0	1	4	0	0	0	0	0	1	5	9	1	3	3	0	3	0	0	0	0	0	0	0	0	0	0	0	0	0	0	0	0	0	0	1	0	0	0	0	0	0
OTU_1644	0	0	0	0	0	0	0	0	0	0	0	0	0	0	0	0	0	0	0	0	0	0	0	0	0	0	0	0	0	0	0	0	0	0	0	0	0	0	0	0	0	0	0	0	0	0	0	0	0
OTU_1645	0	0	0	0	0	0	1	1	0	0	0	2	0	1	2	0	0	1	1	2	0	0	1	0	0	0	0	0	0	1	0	1	0	4	0	0	0	0	0	0	0	0	0	0	0	0	1	0	0
OTU_1646	0	0	0	0	0	0	0	0	0	0	1	0	0	0	0	0	0	0	0	0	0	0	0	0	0	0	0	0	0	0	0	0	0	0	0	0	0	0	0	0	0	0	0	0	0	0	0	0	0
OTU_1647	0	0	0	0	0	0	0	1	1	4	0	3	0	1	0	0	0	0	0	1	0	0	0	0	0	0	0	0	0	0	0	0	0	0	0	0	0	0	0	0	0	0	0	0	0	0	0	0	0
OTU_1648	0	0	0	0	0	0	4	0	1	1	0	0	1	0	0	0	2	0	3	4	0	2	0	0	0	0	0	0	0	0	0	0	0	0	0	0	0	0	0	0	0	0	0	0	0	0	0	0	0
OTU_1649	0	0	0	0	0	0	0	0	0	0	19	0	0	0	0	0	0	0	0	0	0	0	0	1	0	0	0	0	0	0	0	0	0	0	0	0	0	0	0	0	0	0	0	0	0	0	0	0	0
OTU_1650	0	0	0	0	0	0	0	0	0	0	0	0	0	0	0	0	0	0	0	0	0	0	0	0	0	0	0	0	0	0	0	0	0	0	0	0	0	0	0	0	0	0	0	0	0	0	0	0	0
OTU_1651	0	0	1	2	0	2	0	2	2	0	0	1	0	0	0	1	0	1	0	0	2	0	1	0	0	0	1	0	0	0	1	3	0	0	0	0	2	0	0	0	0	0	0	0	1	0	0	0	0
OTU_1652	0	0	0	0	0	0	0	0	0	0	10	0	0	0	0	0	0	0	0	0	0	0	0	0	0	0	0	0	0	0	0	0	0	0	0	0	0	0	0	0	0	0	0	0	0	0	0	0	0
OTU_1653	0	0	0	0	0	0	0	0	0	0	0	0	0	0	0	0	0	0	0	0	0	0	0	4	0	0	0	0	0	0	0	0	0	0	0	0	0	0	0	0	0	0	0	0	0	0	0	0	0
OTU_1654	0	0	0	0	0	0	5	1	0	0	3	3	0	0	0	0	9	4	0	0	2	0	0	0	0	0	0	0	0	0	0	0	0	0	0	0	0	0	0	0	0	0	0	0	0	0	0	0	0
OTU_1655	0	0	0	0	0	0	0	0	0	0	0	0	0	0	0	0	0	0	0	0	0	0	0	0	1	1	0	2	0	2	0	0	0	1	0	0	0	0	0	0	0	0	0	0	3	0	0	0	0
OTU_1656	0	0	0	0	0	0	0	2	1	0	0	1	0	0	0	0	0	0	6	1	1	0	0	0	0	0	0	0	0	0	0	0	0	0	0	0	0	0	0	0	0	0	0	0	0	0	0	0	0
OTU_1657	0	0	0	0	0	0	0	0	0	0	0	0	0	0	0	0	0	0	0	0	0	0	1	0	0	0	0	0	0	0	0	0	0	0	0	0	0	0	0	0	0	0	0	0	0	0	0	0	0
OTU_1658	1	0	0	3	1	0	0	0	1	5	0	0	0	0	0	1	0	0	0	0	1	1	0	0	0	0	0	0	0	0	0	0	0	0	0	0	0	0	0	0	1	0	0	0	0	0	2	0	0
OTU_1659	0	0	0	0	0	0	4	0	2	0	0	0	0	0	0	0	0	0	1	0	1	5	0	0	0	0	0	0	0	0	0	0	0	1	0	0	0	0	0	0	0	0	0	0	2	0	0	0	0
OTU_1660	0	0	0	0	0	0	0	0	0	0	6	0	0	0	0	0	0	0	0	0	0	0	0	1	0	0	0	0	0	0	0	0	0	0	0	0	0	0	0	0	0	0	0	0	0	0	0	0	0
OTU_1661	0	3	0	1	0	0	0	3	0	0	1	0	0	0	0	0	0	0	0	0	0	0	0	0	1	0	0	0	0	2	0	0	3	0	0	0	2	0	0	0	0	1	0	0	0	0	0	0	0
OTU_1662	0	0	0	0	0	0	0	0	0	0	0	0	0	0	0	0	0	0	0	0	0	0	0	0	0	0	0	0	0	0	0	0	0	0	0	0	0	0	0	0	0	0	0	0	0	0	0	0	0
OTU_1663	0	0	0	0	0	0	0	2	0	1	5	4	0	0	0	0	2	2	1	6	3	1	0	1	0	0	0	0	0	0	0	0	0	0	0	0	0	0	0	0	0	0	0	0	0	0	0	0	0
OTU_1664	0	6	0	4	0	1	0	0	1	0	4	3	0	0	0	2	1	2	1	0	2	0	1	0	0	0	1	3	2	0	1	0	0	0	0	0	0	0	0	0	0	0	0	0	0	0	1	0	0
OTU_1665	0	0	0	0	0	0	0	0	0	0	0	0	0	0	0	0	0	0	0	0	0	0	0	0	0	0	0	0	0	0	0	0	0	0	0	0	0	0	0	0	0	0	0	0	0	0	0	0	0
OTU_1666	0	0	0	0	0	0	0	0	0	0	0	0	0	0	0	0	0	0	0	0	0	0	0	0	0	0	0	0	0	0	0	0	1	0	0	0	0	0	0	0	0	0	0	0	0	0	0	0	0
OTU_1667	0	0	0	0	0	0	0	0	0	0	42	0	0	0	0	0	0	0	0	0	0	0	0	3	0	0	0	0	0	0	0	0	0	0	0	0	0	0	0	0	0	0	0	0	0	0	0	0	0
OTU_1668	1	6	0	4	0	1	0	0	0	0	9	2	0	2	1	0	1	1	2	1	3	0	0	4	1	2	0	0	2	1	0	3	0	0	0	0	0	0	0	0	0	1	0	0	2	0	3	1	3
OTU_1669	0	0	0	1	0	0	0	0	0	1	6	2	0	0	0	0	1	1	0	1	0	0	0	1	0	0	0	0	0	0	0	0	0	0	0	0	0	0	1	0	0	0	0	0	0	0	0	0	0
OTU_1670	3	0	0	2	0	0	0	0	0	0	8	0	0	0	0	0	0	0	1	0	0	0	1	0	0	4	0	0	1	1	0	0	0	0	0	0	1	0	0	0	0	0	0	0	0	0	0	0	0
OTU_1671	0	0	0	0	0	0	0	0	0	0	1	0	0	0	0	0	0	0	0	0	0	0	0	0	0	0	0	0	0	0	0	0	0	0	0	0	0	0	0	0	0	0	0	0	0	0	0	0	0
OTU_1672	0	0	0	0	0	0	1	0	0	0	7	1	0	0	0	0	0	1	0	2	0	0	0	2	0	0	0	0	0	0	0	0	0	0	0	0	0	0	0	0	0	0	0	0	0	0	0	0	0
OTU_1673	0	0	0	0	0	0	0	0	0	0	11	0	0	0	0	0	0	0	0	0	0	0	0	3	0	0	0	0	0	0	0	0	0	0	0	0	0	0	0	0	0	0	0	0	0	0	0	0	0
OTU_1674	0	0	0	0	0	0	0	0	0	0	1	0	0	0	0	0	0	0	0	0	0	1	0	0	1	1	0	0	0	0	0	0	0	0	0	0	0	0	0	0	0	0	0	0	0	0	0	0	0
OTU_1675	0	0	0	0	0	0	0	0	0	0	14	0	0	0	0	0	0	0	0	0	0	0	0	3	0	0	0	0	0	0	0	0	0	0	0	0	0	0	0	0	0	0	1	0	0	0	0	0	0
OTU_1676	0	0	0	0	0	0	1	4	0	0	0	0	0	1	0	0	1	1	0	1	1	2	0	0	0	0	0	0	0	0	0	0	0	0	0	0	0	0	0	0	0	0	0	0	0	0	0	0	0
OTU_1677	0	0	0	0	0	0	0	0	0	0	0	0	0	0	0	0	0	0	0	0	0	0	0	0	0	0	0	0	0	0	0	0	0	0	0	0	0	0	0	0	0	0	0	0	0	0	0	0	0
OTU_1678	2	0	0	0	0	0	0	0	0	0	0	1	0	6	0	0	0	0	0	0	0	0	0	0	1	0	0	0	0	0	0	0	0	0	0	0	0	0	0	0	0	0	0	0	0	0	0	0	0
OTU_1679	0	0	0	0	0	0	4	4	3	1	3	0	0	0	0	0	2	1	5	3	0	2	0	1	0	0	0	0	0	0	0	0	0	0	0	0	0	0	0	0	0	0	0	0	0	0	0	0	0
OTU_1680	0	0	0	0	0	0	2	4	0	2	0	0	0	0	0	0	7	0	7	5	0	10	0	0	0	0	0	0	0	0	0	0	0	0	0	0	0	0	0	0	0	0	0	0	0	0	0	0	0
OTU_1681	0	0	0	0	0	0	0	0	0	0	2	0	0	0	0	0	0	0	0	0	0	0	0	0	0	0	0	0	0	0	0	0	0	0	0	0	0	0	0	0	0	0	0	0	0	0	0	0	0
OTU_1682	0	0	0	0	0	0	0	0	0	0	0	0	0	0	0	0	0	0	0	0	0	0	0	0	0	0	0	0	0	0	0	0	0	0	0	0	0	0	0	0	0	0	0	0	0	0	0	0	0
OTU_1683	0	0	0	0	0	0	0	0	0	0	0	0	0	0	0	0	0	0	0	0	0	0	0	0	0	0	0	0	0	0	0	0	0	0	0	0	0	0	0	0	0	0	0	0	0	0	0	0	0
OTU_1684	0	0	0	0	0	0	7	4	0	5	0	7	0	0	0	0	15	6	3	4	5	3	0	2	0	0	0	0	0	0	0	0	0	0	0	0	0	0	0	0	0	0	0	0	0	0	0	0	0
OTU_1685	0	0	0	0	0	0	2	2	1	1	3	3	0	0	0	0	8	6	4	4	3	3	0	1	0	0	0	0	0	0	0	0	0	0	0	0	0	0	0	0	0	0	0	0	0	0	0	0	0
OTU_1686	0	1	0	3	0	0	0	0	0	0	0	0	0	0	0	0	0	0	0	0	0	0	2	0	1	0	0	0	0	0	0	1	1	0	0	0	0	0	0	0	0	0	0	0	0	1	0	1	1
OTU_1687	7	1	1	0	0	0	0	0	0	0	0	0	0	0	0	0	0	0	2	0	0	0	0	0	0	0	0	0	0	2	0	0	0	0	0	0	0	0	0	0	0	1	0	0	0	0	0	0	0
OTU_1688	0	0	0	0	0	0	6	4	0	3	0	3	0	0	0	0	1	0	5	10	3	6	0	0	0	0	0	0	0	0	0	0	0	0	0	0	0	0	0	0	0	0	0	0	0	0	0	0	0
OTU_1689	0	0	0	0	0	0	1	1	4	2	0	9	0	0	0	0	9	3	0	1	4	0	0	2	0	0	0	0	0	0	0	0	0	0	0	0	0	0	0	0	0	0	0	0	0	0	0	0	0
OTU_1690	0	0	0	0	0	0	0	0	0	0	0	0	0	0	0	0	0	0	0	0	0	0	0	0	0	0	0	0	0	0	0	0	0	0	0	0	0	0	0	0	0	0	0	0	0	0	0	0	0
OTU_1691	0	0	0	0	0	0	1	0	0	1	0	0	0	0	0	0	1	3	4	2	0	8	0	0	0	0	0	0	0	0	0	0	0	0	0	0	0	0	0	0	0	0	0	0	0	0	0	0	0
OTU_1692	2	1	0	0	0	0	1	0	0	0	0	0	0	1	0	0	0	0	0	0	4	0	0	0	0	0	0	0	0	0	0	0	0	0	0	0	0	0	0	0	0	0	0	0	0	0	0	0	0
OTU_1693	0	0	0	0	0	0	0	0	0	0	0	0	0	0	0	0	0	0	0	0	0	0	1	0	3	0	0	0	0	0	0	0	0	0	0	0	0	0	0	0	1	0	0	2	0	0	0	0	0
OTU_1694	0	0	0	0	0	0	0	0	0	0	0	0	0	0	0	0	0	0	1	0	0	1	0	0	0	0	0	0	0	0	0	0	0	0	0	0	0	0	0	0	0	0	0	0	0	0	0	0	0
OTU_1695	0	0	0	0	0	0	0	0	0	0	0	0	0	0	0	0	0	0	0	0	0	0	0	0	0	0	0	0	0	0	0	0	0	0	0	0	0	0	0	0	0	0	0	0	0	0	0	0	0
OTU_1696	0	0	0	0	0	0	0	0	0	0	0	0	0	0	0	1	2	0	0	0	0	0	0	0	0	0	0	0	0	0	0	0	0	0	0	0	0	0	0	0	0	0	0	0	0	0	0	0	0
OTU_1697	0	0	0	0	0	0	0	0	0	0	0	0	0	0	0	0	0	0	0	0	0	0	1	0	0	2	0	0	5	0	0	0	0	0	0	0	0	0	0	0	0	0	0	0	0	0	0	0	0
OTU_1698	0	0	0	0	0	0	0	0	0	0	0	0	0	0	0	0	0	0	0	0	0	0	0	0	0	0	0	0	0	0	0	0	0	0	0	0	0	0	0	0	0	0	7	2	0	2	0	0	0
OTU_1699	0	0	0	0	0	0	1	0	0	4	4	1	0	0	0	0	1	0	0	1	0	1	0	0	0	0	0	0	0	0	0	0	0	0	0	0	0	0	0	0	0	0	0	0	0	0	0	2	0
OTU_1700	0	0	0	0	0	0	4	5	0	1	15	2	1	0	0	0	5	14	5	2	11	2	0	1	0	0	0	0	0	0	0	0	0	0	0	0	0	0	0	1	0	0	0	0	0	0	0	0	0
OTU_1701	0	0	0	0	0	0	0	0	0	0	0	0	0	0	0	0	0	0	0	0	0	0	0	0	0	0	0	0	0	0	0	0	0	0	0	0	0	0	0	0	0	0	0	0	0	0	0	0	0
OTU_1702	0	0	0	0	0	0	0	0	0	3	0	0	0	0	0	0	0	0	10	0	2	4	0	0	0	0	0	0	0	0	0	0	0	0	0	0	0	0	0	0	0	0	0	0	0	0	0	0	0
OTU_1703	0	0	0	0	0	0	8	0	0	5	0	0	0	0	0	0	3	1	0	2	9	0	0	0	0	0	0	0	0	0	0	0	0	0	0	0	0	0	0	0	0	0	0	0	0	0	0	0	0
OTU_1704	0	0	0	0	0	0	0	0	0	0	0	0	0	0	0	0	0	0	0	0	0	0	0	0	0	0	0	0	0	0	0	0	0	0	0	0	0	0	0	0	0	0	0	0	0	0	0	0	0
OTU_1705	0	0	0	0	0	0	3	2	1	4	3	2	0	0	0	0	3	2	1	2	5	0	0	0	0	0	0	0	0	0	0	0	0	0	0	0	0	0	0	0	0	0	0	0	0	0	0	0	0
OTU_1706	0	0	0	0	0	0	1	0	0	0	0	0	1	0	0	0	0	1	2	0	0	0	0	0	0	1	0	0	0	0	0	0	0	0	0	0	0	0	0	0	0	0	0	0	0	0	0	0	0
OTU_1707	0	0	0	0	0	0	0	0	0	0	1	0	0	0	0	0	0	0	0	0	0	0	0	0	1	0	0	1	0	0	0	0	0	0	0	0	0	0	0	0	0	0	0	0	0	0	0	0	0
OTU_1708	0	0	0	0	0	0	0	0	0	0	4	0	0	0	0	0	0	0	0	0	0	0	2	2	0	0	0	0	0	0	0	0	0	0	0	0	0	0	0	0	0	0	0	0	0	0	0	0	0
OTU_1709	0	0	0	0	0	0	0	0	0	0	2	0	0	0	0	0	0	0	0	0	0	0	0	0	0	0	0	0	0	0	0	0	0	0	0	0	0	0	0	0	0	0	0	0	0	0	0	0	0
OTU_1710	0	0	0	0	0	0	0	0	0	0	34	0	0	0	0	0	0	0	0	0	0	0	0	5	0	0	0	0	0	0	0	0	0	0	0	0	0	0	0	0	0	0	0	0	0	0	0	0	0
OTU_1711	0	0	0	0	0	0	1	2	0	0	5	2	0	0	0	0	4	1	2	0	1	2	0	0	0	0	0	0	0	0	0	0	0	0	0	0	0	0	0	0	0	0	0	0	0	0	0	0	0
OTU_1712	0	0	0	0	0	0	0	0	0	0	0	0	0	0	0	0	0	0	0	0	0	0	0	0	0	0	0	0	0	0	0	0	0	0	0	0	0	0	0	0	0	0	0	0	0	0	0	0	0
OTU_1713	0	0	0	0	0	0	0	0	0	0	1	0	0	0	0	0	0	0	0	0	0	0	0	0	0	0	0	0	0	0	0	0	0	0	0	0	0	0	0	0	0	0	0	0	0	0	0	0	0
OTU_1714	0	0	0	0	0	0	0	0	0	0	0	0	0	0	0	0	0	0	0	0	0	0	0	0	0	0	0	0	0	0	0	0	0	0	0	0	0	0	0	0	0	0	0	0	0	0	0	0	0
OTU_1715	0	0	0	0	0	0	0	0	0	0	16	0	0	0	0	0	0	0	0	0	0	0	0	2	0	0	0	0	0	0	0	0	0	0	0	0	0	0	0	0	0	0	0	0	0	0	0	0	0
OTU_1716	0	0	0	0	0	0	0	0	0	0	44	0	0	0	0	0	0	1	0	0	0	0	0	2	0	0	0	0	0	0	0	0	0	0	2	0	0	0	0	0	0	0	0	0	0	0	0	0	0
OTU_1717	0	0	0	0	0	0	5	3	1	2	0	4	0	0	0	0	21	11	3	0	6	2	0	0	0	0	0	0	0	0	0	0	0	0	0	0	0	0	0	0	0	0	0	0	0	0	0	0	0
OTU_1718	0	0	0	0	0	0	0	0	0	0	1	0	0	0	0	0	0	0	0	0	0	0	0	1	0	0	0	0	0	0	0	0	0	0	0	0	0	0	0	0	0	0	0	0	0	0	0	0	0
OTU_1719	0	1	0	4	0	0	0	0	0	0	0	0	0	0	0	0	0	0	1	0	1	0	0	1	0	1	0	0	0	0	0	0	0	0	0	0	0	0	0	0	0	0	0	0	0	0	0	0	0
OTU_1720	0	0	0	0	0	0	1	7	2	2	16	6	0	1	0	0	3	2	3	9	0	0	0	0	0	0	0	0	0	0	0	0	0	0	0	0	0	0	0	0	0	0	0	0	0	0	0	0	0
OTU_1721	1	0	0	1	0	0	0	0	0	0	0	0	0	1	0	0	0	0	0	0	0	0	0	0	0	0	0	0	1	0	0	0	0	0	0	0	0	0	0	0	2	0	0	0	1	1	0	0	0
OTU_1722	0	0	0	0	1	1	11	1	6	1	0	4	0	1	0	0	12	10	19	0	12	9	0	0	0	0	0	0	0	0	0	0	0	0	0	0	0	0	0	0	0	0	0	0	0	0	0	0	0
OTU_1723	0	0	0	0	0	0	1	0	0	0	2	1	0	1	1	0	0	0	0	0	2	0	0	0	0	0	0	0	0	0	0	0	0	0	0	0	0	0	0	0	0	0	0	0	0	0	0	0	0
OTU_1724	0	0	0	0	0	0	0	0	4	2	8	1	0	0	0	0	0	0	0	0	0	0	0	0	0	0	0	0	0	0	0	0	0	0	0	0	0	0	0	0	0	0	0	0	0	0	0	0	0
OTU_1725	0	0	0	0	0	0	0	0	0	0	0	0	2	0	0	0	0	0	0	0	0	0	0	0	0	0	0	0	0	0	0	0	0	0	0	0	0	0	0	0	0	0	0	0	0	0	0	0	0
OTU_1726	0	0	0	0	0	0	0	0	0	0	0	0	0	0	0	0	0	0	2	0	0	0	0	0	0	2	0	1	0	2	1	0	0	0	0	0	0	0	0	0	0	0	0	0	0	0	0	0	0
OTU_1727	6	2	3	7	0	0	0	0	0	0	0	0	0	0	0	0	0	0	0	0	0	0	0	0	0	0	0	0	0	0	0	0	0	0	0	0	5	0	0	0	0	0	0	0	0	0	0	0	0
OTU_1728	0	0	0	0	0	4	5	18	0	6	1	5	1	0	0	0	12	4	17	13	8	10	0	1	0	0	0	0	0	0	0	0	0	0	0	0	0	0	0	0	0	0	0	0	0	0	0	0	0
OTU_1729	0	0	0	2	0	0	0	0	0	0	0	0	0	0	0	1	0	0	0	0	0	0	0	0	0	0	0	0	0	0	0	0	0	0	0	0	0	0	0	0	0	0	0	0	0	0	1	0	0
OTU_1730	0	0	0	2	1	0	0	0	0	0	2	0	0	1	0	0	0	0	0	0	0	0	2	1	1	1	0	0	0	1	3	1	0	0	0	0	0	0	0	0	0	0	3	1	0	0	3	0	0
OTU_1731	1	0	0	3	0	0	0	0	0	0	4	0	0	0	0	0	0	1	0	0	0	0	0	1	0	0	0	0	0	0	0	1	0	0	0	0	0	0	0	0	0	0	0	0	0	0	0	0	0
OTU_1732	0	0	0	0	0	0	3	6	3	5	5	11	0	0	0	0	5	16	5	3	5	1	0	1	0	0	0	0	0	0	0	0	0	0	0	0	0	0	0	0	0	0	0	0	0	0	0	0	0
OTU_1733	0	0	0	0	0	0	0	0	2	4	0	10	0	0	0	0	0	0	0	0	0	1	0	0	0	0	0	0	0	0	0	0	0	0	0	0	0	0	0	0	0	0	0	0	0	0	0	0	0
OTU_1734	0	0	0	0	0	0	0	0	0	0	0	0	0	0	0	0	0	0	0	0	0	0	0	0	0	0	0	0	0	0	0	0	0	0	0	0	0	0	0	0	0	0	0	0	0	0	0	0	0
OTU_1735	0	0	0	1	0	0	0	0	0	0	0	2	0	0	0	0	1	3	0	1	0	0	0	0	0	0	0	0	0	0	0	0	0	0	0	0	0	0	0	0	0	0	0	0	0	0	0	0	0
OTU_1736	0	0	0	0	0	0	0	0	0	2	4	9	0	0	0	0	0	2	0	0	1	0	0	2	0	0	0	0	0	0	0	0	0	0	0	0	0	0	0	0	0	0	0	0	0	0	0	0	0
OTU_1737	0	0	0	0	0	0	0	0	0	0	0	0	0	0	0	0	0	0	0	0	0	0	0	0	0	0	0	0	0	0	0	0	0	0	0	0	0	0	0	0	0	0	0	0	0	0	0	0	0
OTU_1738	0	0	0	0	0	0	0	0	3	0	0	0	0	0	0	1	0	0	0	0	1	0	0	0	0	0	0	0	1	0	0	0	0	0	0	0	0	0	0	0	0	0	0	0	0	0	0	0	0
OTU_1739	0	0	0	0	0	0	0	1	0	0	1	0	0	0	0	0	0	0	2	2	1	0	0	0	0	0	0	0	0	0	0	0	0	0	0	0	0	0	0	0	0	1	0	0	0	0	0	0	0
OTU_1740	0	0	1	0	0	0	0	1	1	0	4	0	1	0	0	0	1	3	3	0	1	1	0	0	0	0	0	0	0	0	0	0	0	0	0	0	0	0	0	0	0	0	0	0	0	0	0	0	0
OTU_1741	0	0	0	0	0	0	0	1	2	3	0	0	0	0	0	1	2	2	0	5	1	3	0	0	0	0	0	0	0	0	0	0	0	0	0	0	0	0	0	0	0	0	0	0	0	0	0	0	0
OTU_1742	0	0	0	0	0	1	0	0	0	0	0	0	0	0	0	0	0	0	0	0	0	0	0	0	0	0	0	0	0	0	0	0	0	0	0	0	0	0	0	0	0	0	0	0	0	0	1	0	0
OTU_1743	0	0	0	0	0	1	18	10	2	9	12	7	0	1	1	1	21	10	8	6	13	9	0	2	0	0	0	0	0	0	0	0	0	0	0	0	0	0	0	0	0	0	0	0	0	0	0	0	0
OTU_1744	0	0	0	0	0	1	4	0	0	3	0	9	1	2	0	1	4	6	5	0	4	1	0	0	0	0	0	0	0	0	0	0	0	0	0	0	0	0	0	0	0	0	0	0	0	0	0	0	0
OTU_1745	0	0	0	0	0	0	0	0	0	0	8	0	0	0	0	0	0	0	0	0	0	0	0	2	0	0	0	0	0	0	0	0	0	0	0	0	0	0	0	0	0	0	0	0	0	0	0	0	0
OTU_1746	0	0	0	0	0	0	0	0	0	0	2	0	0	0	0	0	0	0	0	0	0	0	0	3	0	0	0	0	0	0	0	0	0	0	0	0	0	0	0	0	0	0	0	0	0	0	0	0	0
OTU_1747	0	0	0	0	0	0	0	0	0	0	5	0	0	0	0	0	0	0	0	0	0	0	0	3	0	0	0	0	0	0	0	0	0	0	0	0	0	0	0	0	0	0	0	0	0	0	0	0	0
OTU_1748	0	1	3	0	0	0	0	0	0	0	0	0	0	0	0	0	0	1	0	1	0	0	0	0	0	0	0	0	0	0	0	0	0	0	0	0	0	0	0	0	0	0	0	0	1	1	2	1	0
OTU_1749	0	0	0	0	0	0	0	0	2	1	0	0	0	0	0	0	0	0	0	0	0	0	0	0	0	0	0	0	0	0	0	0	0	0	0	0	0	0	0	0	0	0	0	0	0	0	0	0	0
OTU_1750	0	0	0	0	0	0	0	0	0	0	49	0	0	0	0	0	0	0	0	0	0	0	0	2	0	0	0	0	0	0	0	0	0	0	0	0	0	0	0	0	0	0	0	0	0	0	0	0	0
OTU_1751	0	0	0	0	0	0	0	0	0	0	0	0	0	0	0	0	0	0	0	0	0	0	0	0	0	0	0	0	0	0	0	0	0	0	0	0	0	0	0	0	0	0	0	0	0	0	0	0	0
OTU_1752	0	0	0	0	0	0	0	0	1	2	0	0	0	0	0	0	3	1	0	1	1	0	0	0	0	0	0	0	0	0	0	0	0	0	0	0	0	0	0	0	0	0	0	0	0	0	0	0	0
OTU_1753	0	0	0	0	0	0	0	0	0	0	0	0	0	0	0	0	0	0	0	0	0	0	0	0	0	0	0	0	0	0	0	0	0	0	0	0	0	0	0	0	0	0	0	0	0	0	0	0	0
OTU_1754	0	0	0	0	0	0	0	0	0	0	62	0	0	0	0	0	0	0	0	0	0	0	0	2	0	0	0	0	0	0	0	0	0	0	0	0	0	0	0	0	0	0	0	0	0	0	0	0	0
OTU_1755	0	0	0	0	0	0	0	0	0	0	0	0	0	5	0	0	0	0	2	3	0	0	0	0	0	0	0	0	0	0	0	0	0	1	0	0	0	0	0	0	0	0	0	0	0	0	0	0	0
OTU_1756	0	0	0	0	0	0	0	0	0	0	39	0	0	0	0	0	0	0	0	0	0	0	0	0	0	0	0	0	0	0	0	0	0	0	0	0	0	0	0	0	0	0	0	0	0	0	0	0	0
OTU_1757	0	0	0	0	0	0	0	0	1	0	0	2	0	0	0	0	1	2	0	0	0	0	0	0	0	0	0	0	0	0	0	0	0	0	0	0	0	0	0	0	0	0	0	0	0	0	0	0	0
OTU_1758	0	0	0	0	0	0	0	0	0	0	0	0	0	0	0	0	0	0	0	0	0	0	0	0	1	1	0	0	0	0	0	0	19	1	1	2	0	3	3	0	0	0	0	0	0	0	0	0	0
OTU_1759	0	0	0	0	0	0	0	0	0	0	5	0	0	0	0	0	0	0	0	1	0	0	0	0	0	0	0	0	0	0	0	0	0	0	0	0	0	0	0	0	0	0	0	0	0	0	0	0	0
OTU_1760	0	3	0	1	0	0	0	0	0	0	0	0	0	0	0	0	0	0	0	0	0	1	0	1	0	0	0	0	0	0	0	0	0	0	0	0	0	0	0	0	0	0	0	0	0	0	1	0	0
OTU_1761	0	0	0	0	0	0	0	0	0	0	138	0	0	0	0	0	0	0	0	0	0	0	0	6	0	0	0	0	0	0	0	0	0	0	0	0	0	0	0	0	0	0	0	0	0	0	0	0	0
OTU_1762	0	0	0	0	0	0	0	0	0	0	1	0	0	0	0	0	0	0	0	0	0	0	0	0	0	0	0	0	0	0	0	0	0	0	0	0	0	0	0	0	0	0	0	0	0	0	0	0	0
OTU_1763	2	0	0	0	0	0	4	5	4	6	9	0	0	0	0	0	0	1	8	0	1	4	0	4	0	0	0	0	1	0	0	0	0	0	0	0	0	0	0	0	0	0	0	0	0	0	0	0	0
OTU_1764	34	71	41	36	24	40	33	35	41	46	4	14	26	129	19	23	27	32	68	25	44	33	35	6	51	71	18	35	19	27	45	24	36	15	29	17	38	32	57	47	11	43	11	10	14	52	29	27	54
OTU_1765	0	0	1	0	0	0	0	0	0	1	8	0	0	0	0	0	0	0	0	0	0	0	0	0	0	1	0	1	3	0	0	0	3	6	3	1	0	0	1	0	1	3	0	0	0	0	0	0	0
OTU_1766	0	0	0	0	0	0	0	0	0	0	0	2	0	0	0	0	0	0	1	0	0	0	0	0	2	0	0	0	0	0	0	1	0	0	0	0	0	1	0	0	0	0	14	0	0	0	0	0	0
OTU_1767	0	0	0	0	0	0	0	0	0	0	0	0	0	0	0	0	0	0	0	3	0	0	0	0	0	0	0	0	0	0	0	0	0	0	0	0	0	0	0	0	0	0	0	0	0	0	0	0	0
OTU_1768	0	0	0	0	0	0	0	0	0	0	3	0	0	0	0	0	0	0	0	0	0	0	0	1	0	0	0	0	0	0	0	0	0	0	0	0	0	0	0	0	0	0	0	0	0	0	0	0	0
OTU_1769	0	0	0	0	0	0	1	2	0	2	0	0	0	0	2	1	3	1	8	1	0	0	0	3	0	0	0	0	0	0	0	0	0	0	0	0	0	0	0	0	0	0	0	0	0	0	0	0	0
OTU_1770	0	0	0	0	0	0	0	0	1	2	0	0	0	0	0	0	0	0	7	0	0	16	0	0	0	0	0	0	0	0	0	0	0	0	0	0	0	0	0	0	0	0	0	0	0	0	0	0	0
OTU_1771	0	0	0	0	0	0	1	2	0	1	3	4	0	0	0	0	4	4	2	4	1	1	0	0	0	0	0	0	0	0	0	0	0	0	0	0	0	0	0	0	0	0	0	0	0	0	0	0	0
OTU_1772	1	0	0	0	0	1	0	2	0	0	7	0	0	0	0	0	0	0	0	0	0	0	0	1	0	0	0	0	0	0	0	0	0	0	0	0	0	0	0	0	0	0	0	0	0	0	0	0	0
OTU_1773	0	0	0	0	0	0	0	2	1	3	0	0	0	0	0	0	0	2	4	7	5	1	0	0	0	0	0	0	0	0	0	0	0	0	0	0	0	0	0	0	0	0	0	0	0	0	0	0	0
OTU_1774	0	0	0	0	0	0	0	2	1	1	111	1	0	0	0	0	5	5	1	7	0	0	0	13	0	0	0	0	0	0	0	1	0	0	0	0	0	0	0	0	0	0	0	0	0	0	0	1	0
OTU_1775	0	0	0	0	0	0	1	7	2	4	0	3	0	0	0	0	3	1	5	2	3	1	0	3	0	0	0	0	0	0	0	0	0	0	0	0	0	0	0	0	0	0	0	0	0	0	0	0	0
OTU_1776	0	0	0	0	0	0	0	0	0	0	0	0	0	0	0	0	0	0	0	0	0	0	0	0	0	0	0	0	0	0	0	0	0	0	0	0	0	0	0	0	0	0	0	0	0	0	0	0	0
OTU_1777	0	0	0	0	0	0	0	0	0	0	5	0	0	0	0	0	0	0	0	0	0	0	0	0	0	0	0	0	0	0	0	0	0	0	0	0	0	0	0	0	1	0	0	0	0	1	0	0	0
OTU_1778	0	0	0	0	0	0	0	0	0	0	0	0	0	0	0	0	0	0	0	0	0	0	0	0	0	0	0	0	0	0	0	0	0	0	0	0	0	0	2	0	0	0	0	0	0	0	0	0	0
OTU_1779	0	0	0	0	0	0	0	0	0	0	7	0	0	0	0	0	0	0	0	0	0	0	0	4	0	0	0	0	0	0	0	0	0	0	0	0	0	0	0	0	0	0	0	0	0	0	0	0	0
OTU_1780	0	0	0	0	0	0	0	0	0	0	0	0	0	0	0	1	0	0	2	0	1	0	0	0	0	0	0	0	0	0	0	0	0	0	0	0	0	0	0	0	0	0	0	0	0	0	0	0	0
OTU_1781	0	0	0	0	0	0	1	5	0	4	0	5	0	0	0	0	4	6	5	4	10	1	0	0	0	0	0	0	0	0	0	0	0	0	0	0	0	0	0	0	0	0	0	0	0	0	0	0	0
OTU_1782	0	0	0	0	0	0	0	0	0	0	0	0	0	0	0	0	0	0	0	0	0	0	0	0	0	0	0	0	1	0	0	0	0	0	0	0	1	0	0	0	0	0	0	0	0	0	0	0	0
OTU_1783	0	0	0	0	0	0	0	0	0	0	0	0	0	0	0	0	1	0	1	0	0	0	0	0	7	0	0	0	0	0	1	0	2	0	0	0	1	0	0	0	0	0	0	0	0	0	0	0	0
OTU_1784	0	0	1	4	0	0	0	0	0	0	0	1	0	0	0	0	0	0	0	0	0	0	0	0	0	0	0	0	0	0	0	0	0	0	0	0	0	0	0	0	0	0	0	0	0	0	1	1	0
OTU_1785	0	0	0	0	0	0	0	0	0	0	5	0	1	0	0	0	0	0	0	0	0	0	0	0	0	0	0	0	0	0	0	0	0	2	0	0	0	0	0	0	0	0	0	0	0	0	0	0	0
OTU_1786	1	3	0	6	0	0	1	0	0	0	0	1	0	0	0	0	0	3	1	1	0	0	0	0	0	0	0	0	0	1	0	0	0	0	0	0	0	0	0	0	0	5	0	0	0	2	1	0	0
OTU_1787	0	0	0	0	0	0	0	8	1	3	2	2	0	0	0	0	0	1	0	1	0	0	0	0	0	0	0	0	0	0	0	0	0	0	0	0	0	0	0	0	0	0	0	0	0	0	0	0	0
OTU_1788	0	0	0	0	0	0	0	0	0	1	0	0	1	0	0	0	1	0	0	0	0	0	0	0	0	0	0	0	0	0	0	0	0	0	0	0	0	0	0	0	0	0	3	0	0	0	0	0	0
OTU_1789	0	0	0	0	0	0	0	0	0	0	5	0	0	0	0	0	0	0	0	0	0	0	0	12	0	0	0	0	0	0	0	0	0	0	0	0	0	0	0	0	0	0	0	0	0	0	0	0	0
OTU_1790	0	0	0	0	0	0	3	7	1	4	0	4	0	0	0	0	11	4	3	3	3	2	0	1	0	0	0	0	0	0	0	0	0	0	0	0	0	0	0	0	0	0	0	0	0	0	0	0	0
OTU_1791	0	0	0	0	0	0	0	0	0	0	0	0	0	0	0	0	0	0	0	0	0	0	0	0	1	0	0	0	0	0	0	0	0	0	0	0	0	0	0	0	0	1	0	0	1	1	0	0	0
OTU_1792	0	0	0	0	0	0	2	0	10	1	5	0	0	0	0	0	2	1	1	2	0	2	0	0	0	0	0	0	0	0	0	0	0	0	0	0	0	0	0	0	0	0	0	0	0	0	0	0	0
OTU_1793	0	2	0	1	0	0	0	0	0	0	0	0	0	0	0	0	0	0	0	1	0	0	0	0	0	0	0	0	0	0	0	0	0	0	0	0	0	0	0	0	0	0	0	0	0	0	1	0	0
OTU_1794	0	0	0	0	0	0	0	0	0	0	0	0	0	0	0	0	0	0	0	0	1	0	0	0	0	0	0	0	0	0	0	0	0	0	0	0	0	0	0	0	0	0	0	0	0	0	0	0	0
OTU_1795	0	0	0	0	0	0	0	0	0	0	0	0	0	0	0	0	0	0	0	0	0	0	8	0	1	0	0	0	1	0	0	0	0	0	0	0	0	0	0	0	0	0	0	0	0	0	0	0	0
OTU_1796	0	0	0	0	0	0	0	0	0	0	0	0	0	0	0	0	0	0	0	0	0	0	0	0	0	0	0	0	0	0	0	0	0	0	0	0	0	0	0	0	0	0	0	0	0	0	0	0	0
OTU_1797	0	0	0	0	0	0	4	3	3	5	0	4	0	0	0	0	8	13	9	9	7	5	0	0	0	0	0	0	0	0	0	0	0	0	0	0	0	0	0	0	0	0	0	0	0	0	0	0	0
OTU_1798	0	0	0	0	1	0	0	0	0	0	0	0	0	1	3	0	0	1	1	0	0	0	0	0	0	0	0	0	0	0	0	0	0	0	0	0	0	0	0	0	0	1	0	0	0	0	0	0	0
OTU_1799	0	0	0	0	0	0	0	0	0	0	0	0	0	0	0	0	0	0	0	0	0	0	0	0	0	0	0	0	0	0	0	0	0	0	0	0	0	0	0	0	0	0	0	0	0	0	0	0	0
OTU_1800	0	0	0	0	0	0	0	0	0	0	0	0	0	0	0	0	0	0	0	0	0	0	0	0	0	0	0	0	0	0	0	0	0	0	0	0	0	0	0	0	0	0	0	0	0	0	0	0	0
OTU_1801	0	0	0	0	0	0	0	0	0	0	2	0	0	0	0	0	0	0	0	0	0	0	0	2	0	0	0	0	0	0	0	0	0	0	0	0	0	0	0	0	0	0	0	0	0	0	0	0	0
OTU_1802	0	0	0	0	0	0	0	0	0	0	0	0	0	0	0	0	0	0	0	0	0	1	0	1	0	0	0	0	0	0	0	0	0	0	0	0	0	0	0	0	0	0	0	0	0	0	0	0	0
OTU_1803	3	0	0	2	0	0	0	0	0	0	0	2	0	0	0	0	0	2	0	0	0	0	0	0	1	0	0	0	0	0	0	0	0	0	0	0	0	0	0	0	0	0	0	0	0	1	3	0	0
OTU_1804	0	0	0	0	0	0	1	0	0	0	11	0	0	0	0	0	0	0	2	0	0	0	0	0	0	0	0	0	0	0	0	0	0	0	0	0	0	0	0	0	0	0	0	0	0	0	0	0	0
OTU_1805	0	0	0	0	0	0	3	2	2	3	10	2	0	0	0	1	5	8	7	11	7	3	0	2	0	0	0	0	0	0	0	0	0	0	0	0	0	0	0	0	0	0	0	0	0	0	0	0	0
OTU_1806	0	0	0	0	0	0	6	8	0	3	9	2	0	0	0	0	3	5	2	3	1	7	0	0	0	0	0	0	0	0	0	0	0	0	0	0	0	0	0	0	0	0	0	0	0	0	0	0	0
OTU_1807	0	0	0	0	0	0	0	0	0	0	1	0	0	0	0	0	0	0	0	0	0	0	0	0	0	0	0	0	0	0	0	0	0	0	0	0	0	0	0	0	0	0	0	0	0	0	0	0	0
OTU_1808	0	0	0	0	0	0	0	0	0	0	4	0	0	0	0	1	0	0	0	0	0	0	0	1	0	0	0	0	0	0	0	0	0	0	0	0	0	0	0	0	0	0	0	0	0	0	0	0	0
OTU_1809	0	0	0	0	0	0	0	0	0	0	1	0	0	0	0	0	0	0	0	0	0	0	0	0	0	0	0	0	0	0	0	0	0	0	0	0	0	0	0	0	0	0	0	0	0	0	0	0	0
OTU_1810	0	0	0	0	0	0	0	0	0	0	4	0	0	0	0	0	0	0	0	0	0	0	0	0	0	0	0	0	0	0	0	0	0	0	0	0	0	0	0	0	0	0	0	0	0	0	0	0	0
OTU_1811	0	0	0	0	0	0	0	0	0	0	0	0	0	0	0	0	0	0	0	0	0	0	0	0	0	0	0	0	0	0	0	0	0	0	0	0	0	0	0	0	0	0	0	0	0	0	0	0	0
OTU_1812	0	0	0	1	0	0	0	0	0	0	0	0	0	0	0	0	0	0	0	0	0	0	0	0	0	0	0	0	0	1	0	0	0	0	0	0	0	0	0	0	1	0	0	0	0	0	0	0	0
OTU_1813	0	1	0	0	0	0	0	0	0	0	0	2	0	0	0	0	1	0	0	0	0	0	0	0	0	2	0	0	0	0	0	0	0	0	0	0	0	0	0	0	0	0	0	0	0	0	0	0	0
OTU_1814	6	0	0	0	0	0	0	0	0	0	0	0	0	3	0	0	0	0	0	0	0	1	0	0	0	0	0	0	0	0	0	0	0	0	0	0	0	0	0	0	0	2	0	0	0	0	0	0	0
OTU_1815	0	0	0	0	0	0	0	0	0	0	5	0	2	0	0	0	0	0	0	0	0	0	0	0	0	0	0	0	0	0	0	0	0	0	0	0	0	0	0	0	0	0	0	0	0	0	0	0	0
OTU_1816	0	0	0	0	0	0	0	0	0	0	0	0	0	0	0	1	1	0	0	1	0	0	0	0	0	0	0	0	0	0	0	0	0	0	0	0	0	0	0	0	0	0	2	0	0	3	1	1	0
OTU_1817	0	0	0	0	0	0	0	0	0	0	4	0	0	0	0	0	0	0	0	0	0	0	0	2	0	0	0	0	0	0	0	0	0	0	0	0	0	0	0	0	0	0	0	0	0	0	0	0	0
OTU_1818	0	0	0	0	0	0	0	0	0	0	27	0	0	0	0	0	0	0	0	0	0	0	0	0	0	0	0	0	0	0	0	0	0	0	0	0	0	0	0	0	0	0	0	0	0	0	0	0	0
OTU_1819	0	0	0	0	0	0	0	0	0	0	0	0	0	0	0	0	0	0	0	0	0	0	0	0	0	0	0	0	0	0	0	0	0	0	0	0	0	0	0	0	0	0	0	0	0	0	0	0	0
OTU_1820	7	0	0	2	0	1	0	0	3	0	0	1	0	19	0	1	0	0	4	0	2	1	1	0	6	0	2	0	3	0	0	0	0	2	0	0	0	0	0	0	1	0	0	0	0	0	0	0	0
OTU_1821	0	0	0	0	0	0	0	1	1	0	2	0	0	0	0	0	2	2	2	0	2	0	0	3	0	0	0	0	0	0	0	0	0	0	0	0	0	0	0	0	0	0	0	0	0	0	0	0	0
OTU_1822	0	0	0	0	0	0	0	0	0	0	0	0	0	0	0	0	0	2	1	0	0	1	0	0	0	0	0	0	0	0	0	0	0	0	0	0	0	0	0	0	0	0	0	0	0	0	0	0	0
OTU_1823	0	0	0	0	0	0	0	0	0	0	28	0	0	0	0	0	0	0	0	0	0	0	0	1	0	0	0	0	0	0	0	0	0	0	0	0	0	0	0	0	0	0	0	0	0	0	0	0	0
OTU_1824	0	1	0	2	0	0	0	0	0	0	0	0	0	0	0	0	0	0	0	0	1	0	0	0	0	0	0	0	0	0	0	0	0	0	0	0	0	0	0	0	0	0	0	35	1	0	0	0	0
OTU_1825	2	3	1	0	0	1	0	0	0	4	11	0	7	0	5	0	2	2	1	1	3	0	0	17	4	2	8	16	6	4	2	4	13	1	5	2	1	2	7	1	5	5	0	1	0	3	0	1	0
OTU_1826	0	0	0	0	3	0	0	0	0	0	0	0	0	0	5	0	0	0	0	0	0	0	0	0	0	0	0	0	0	0	0	0	0	0	0	0	0	0	0	0	0	0	0	0	0	0	0	0	0
OTU_1827	0	0	0	0	2	2	0	0	0	0	6	0	0	1	0	1	0	0	0	0	0	0	0	0	0	0	0	0	0	0	0	0	0	0	0	0	0	0	0	0	0	0	0	0	0	0	0	0	0
OTU_1828	0	0	0	0	0	0	0	0	0	0	86	0	0	0	0	0	0	0	0	0	0	0	0	0	0	0	0	0	0	0	0	0	0	0	0	0	0	0	0	0	0	0	0	0	0	0	0	0	0
OTU_1829	0	0	0	0	0	0	0	2	0	4	0	19	0	0	0	0	0	1	0	1	0	0	0	0	0	0	0	0	0	0	0	0	0	0	0	0	0	0	0	0	0	0	0	0	0	0	0	0	0
OTU_1830	0	0	0	0	0	0	0	0	0	0	0	0	0	0	0	0	1	0	0	0	1	0	0	0	0	0	0	0	0	0	0	0	0	0	0	0	0	0	0	0	0	0	0	0	0	0	0	0	0
OTU_1831	0	0	0	0	0	0	2	1	1	1	0	2	1	0	0	0	7	5	2	4	0	2	0	0	0	0	0	0	0	0	0	0	0	0	0	0	0	0	0	0	0	0	0	0	0	0	0	0	0
OTU_1832	0	0	0	0	0	0	0	0	0	0	0	0	0	0	0	0	0	0	0	0	0	0	3	0	0	0	1	2	7	0	1	0	0	0	0	0	0	0	0	0	2	0	0	1	0	0	0	1	0
OTU_1833	0	0	0	0	0	0	0	0	0	0	4	0	0	0	0	0	0	0	0	0	0	0	0	1	0	0	0	0	0	0	0	0	0	0	0	0	0	0	0	0	0	0	0	0	0	0	0	0	0
OTU_1834	0	0	0	0	0	0	0	1	0	0	0	0	0	0	0	0	0	0	0	0	0	0	0	0	0	0	0	0	0	0	0	0	0	0	0	0	0	0	0	0	0	0	0	0	0	0	0	0	0
OTU_1835	0	0	0	0	0	0	0	0	0	0	6	0	0	0	0	0	0	0	0	0	0	0	0	0	0	0	0	0	0	0	0	0	0	0	0	0	0	0	0	0	0	0	0	0	0	0	0	0	0
OTU_1836	0	0	0	0	0	0	0	0	0	0	1	0	0	0	0	0	0	0	0	0	0	0	0	0	5	5	0	1	2	0	0	0	1	0	0	1	1	1	2	0	3	2	1	0	0	0	0	0	0
OTU_1837	0	0	0	0	0	0	0	0	0	0	18	0	0	0	0	0	0	0	0	0	0	0	0	0	0	0	0	0	0	0	0	0	0	0	0	0	0	0	0	0	0	0	0	0	0	0	0	0	0
OTU_1838	0	0	0	0	0	0	0	0	0	0	0	0	0	0	0	0	0	0	0	0	0	0	0	0	0	0	0	0	0	0	0	0	0	0	0	0	0	0	0	0	0	0	0	0	0	0	6	0	0
OTU_1839	0	0	0	0	0	0	0	0	0	0	37	0	0	0	0	0	0	0	0	0	0	0	0	9	0	0	0	0	0	0	0	0	0	0	0	0	0	0	0	0	0	0	0	0	0	0	0	0	0
OTU_1840	2	0	0	1	0	0	0	0	0	0	0	0	2	0	0	0	0	0	0	0	0	0	0	0	1	0	0	0	2	0	1	4	0	0	0	0	0	0	0	0	2	0	0	0	0	0	0	0	0
OTU_1841	0	0	0	0	0	0	1	1	0	5	2	0	0	3	0	0	0	2	4	1	0	1	0	3	0	0	0	1	0	0	1	1	0	0	0	0	0	0	0	0	0	0	0	0	0	0	0	0	0
OTU_1842	0	0	0	0	0	0	0	0	0	0	0	1	0	0	0	0	0	0	0	0	0	0	0	0	5	1	0	1	2	0	1	1	0	0	0	0	0	0	0	0	0	0	0	0	0	0	0	0	0
OTU_1843	0	0	0	0	0	0	0	0	0	0	0	0	0	0	0	0	0	0	0	0	0	0	0	0	0	0	0	0	0	0	0	0	0	0	0	0	0	0	0	0	0	0	0	0	0	0	0	0	0
OTU_1844	0	0	0	0	0	0	7	4	3	2	0	4	0	0	0	1	6	1	0	2	1	0	0	0	0	0	0	0	0	0	0	0	0	0	0	0	0	0	0	0	0	0	0	0	0	0	0	0	0
OTU_1845	0	0	0	0	0	0	0	0	0	0	0	0	0	0	0	0	0	0	0	0	0	0	0	0	0	1	0	0	0	2	0	0	0	0	0	0	0	0	0	0	0	0	0	0	0	0	0	0	0
OTU_1846	0	0	0	0	0	0	0	0	0	0	24	0	0	0	0	0	0	0	0	0	0	0	0	2	0	0	0	0	0	0	0	0	0	0	0	0	0	0	0	0	0	0	0	0	0	0	0	0	0
OTU_1847	0	0	0	0	0	0	0	0	0	0	7	0	0	0	0	0	0	0	0	0	0	0	0	3	0	0	0	0	0	0	0	0	0	0	0	0	0	0	0	0	0	0	0	0	0	0	0	0	0
OTU_1848	0	0	0	0	0	0	0	0	0	0	0	0	0	0	0	0	0	0	0	0	0	0	0	0	0	0	0	0	0	0	0	0	0	0	0	0	0	0	0	0	0	0	0	0	0	0	0	0	0
OTU_1849	0	0	0	0	0	0	2	2	0	4	0	0	0	0	1	0	7	3	3	0	5	0	0	0	0	0	0	0	0	0	0	0	0	0	0	0	0	0	0	0	0	0	0	0	0	0	0	0	0
OTU_1850	0	0	0	0	0	0	0	0	0	0	0	0	1	0	0	0	0	0	0	0	0	0	0	0	0	0	0	0	0	0	0	0	0	0	0	0	0	0	0	0	0	0	2	0	0	0	0	0	0
OTU_1851	0	0	0	0	0	0	0	0	0	0	0	0	0	0	0	0	0	0	0	0	0	0	0	0	0	0	0	0	0	0	0	0	0	0	0	0	0	0	0	0	0	0	0	0	0	0	0	0	0
OTU_1852	0	0	0	0	0	0	0	0	1	0	0	0	0	0	0	0	1	0	5	0	0	1	0	1	2	0	0	0	0	0	0	0	0	0	0	0	0	0	0	0	0	0	0	0	0	0	0	0	4
OTU_1853	1	0	0	0	0	0	0	0	0	0	0	0	0	0	1	0	0	2	0	0	1	0	0	0	0	1	0	0	2	0	0	2	1	0	0	0	2	0	0	0	2	1	0	0	0	0	0	0	0
OTU_1854	0	0	0	0	0	0	0	0	0	1	1	0	0	0	0	0	0	1	0	0	0	0	0	1	0	0	0	0	0	0	0	0	0	0	0	0	0	0	0	0	0	0	0	0	0	0	0	0	0
OTU_1855	0	0	0	0	0	0	0	0	0	0	0	0	0	0	0	0	0	0	0	0	0	0	0	0	0	0	0	0	0	0	0	0	0	0	0	0	0	0	0	0	0	1	0	0	0	0	0	0	0
OTU_1856	0	0	0	0	0	0	1	0	1	0	0	1	0	0	0	0	1	0	4	2	1	0	0	0	0	0	0	0	0	0	0	0	0	0	0	0	0	0	0	0	0	0	0	0	0	0	0	0	0
OTU_1857	0	0	0	0	0	0	0	0	0	0	8	0	0	0	0	0	0	0	0	0	0	0	0	1	0	0	0	0	0	0	0	0	0	0	0	0	0	0	0	0	0	0	0	0	0	0	0	0	0
OTU_1858	0	0	0	0	0	0	0	0	3	0	0	0	0	0	0	0	0	0	1	0	0	0	0	0	0	0	0	0	0	0	0	0	0	0	0	0	0	0	0	0	0	0	0	0	0	0	0	0	0
OTU_1859	0	0	0	0	0	0	0	0	0	0	30	0	0	0	0	0	0	0	0	0	0	0	0	4	0	0	0	0	0	0	0	0	0	0	0	0	0	0	0	0	0	0	0	0	0	1	0	0	0
OTU_1860	0	0	0	0	0	0	0	0	0	0	4	0	0	0	0	0	0	0	0	0	0	0	0	1	0	0	0	0	0	0	0	0	0	0	0	0	0	0	0	0	0	0	0	0	0	0	0	0	0
OTU_1861	0	1	2	0	0	0	0	0	0	0	0	0	0	1	0	0	0	0	0	0	0	1	0	0	0	0	0	0	0	0	0	0	0	0	0	0	1	0	0	0	0	0	0	0	0	0	5	0	0
OTU_1862	0	0	0	0	0	0	5	2	1	0	7	0	0	0	0	0	1	2	3	5	1	1	0	0	0	0	0	0	0	0	0	0	0	0	0	0	0	0	0	0	0	0	0	0	0	0	0	0	0
OTU_1863	1	0	0	2	0	1	0	0	0	0	2	0	0	0	0	0	0	0	2	5	0	5	13	3	2	1	3	0	1	1	18	0	3	13	3	0	2	1	3	0	0	0	0	0	0	0	3	0	1
OTU_1864	0	0	0	0	0	0	0	0	0	0	8	0	0	0	0	0	0	0	0	0	0	0	0	0	0	0	0	0	0	0	0	0	0	0	0	0	0	0	0	0	0	0	0	0	0	0	0	0	0
OTU_1865	0	0	0	0	0	0	0	0	0	0	0	0	0	0	0	0	0	0	0	0	0	0	0	0	0	0	0	0	0	0	0	0	0	0	0	0	0	0	0	0	0	0	0	0	0	0	0	0	0
OTU_1866	0	0	0	0	0	0	0	0	0	0	0	0	0	0	0	0	0	2	0	0	0	0	0	0	0	0	0	0	0	1	0	0	0	0	0	0	0	0	0	0	0	0	0	0	0	0	0	0	0
OTU_1867	0	2	0	2	0	0	0	0	0	0	0	0	0	0	0	0	0	1	0	0	0	0	1	0	1	0	0	0	0	1	0	0	0	0	0	0	0	0	0	0	0	0	0	0	0	0	1	0	0
OTU_1868	0	0	0	0	0	0	0	0	0	0	0	0	0	0	0	0	0	0	0	0	0	0	0	2	0	0	0	0	0	0	0	0	3	15	0	3	3	4	0	2	1	2	0	0	0	0	0	0	0
OTU_1869	0	0	0	0	0	0	3	1	1	3	1	4	0	0	0	0	2	8	2	0	5	0	0	0	0	0	0	0	0	0	0	0	0	0	0	0	0	0	0	0	0	0	0	0	0	0	0	0	0
OTU_1870	2	0	0	0	0	0	0	0	0	0	3	0	0	0	0	0	0	0	0	0	0	0	0	0	0	0	0	0	0	0	0	0	0	0	0	0	0	0	0	0	0	0	0	0	0	0	1	0	0
OTU_1871	0	0	0	0	0	0	0	0	0	0	0	0	0	0	0	0	0	0	0	0	0	0	0	2	0	0	0	0	0	0	0	0	0	0	0	0	0	0	0	0	0	0	0	0	0	0	0	0	0
OTU_1872	0	0	0	0	0	0	0	0	0	0	4	0	0	0	0	0	0	0	0	0	0	0	0	1	0	0	0	0	0	0	0	0	0	0	0	0	0	0	0	0	0	0	0	0	0	0	0	0	0
OTU_1873	0	0	0	0	0	0	0	0	0	0	0	0	0	0	0	0	0	0	0	0	0	0	0	0	0	0	0	0	0	0	0	0	0	0	0	0	0	0	0	0	0	0	0	0	0	0	0	0	0
OTU_1874	0	0	0	0	0	0	0	0	0	0	1	0	0	0	1	1	1	0	2	0	0	0	0	0	0	0	0	0	0	0	0	0	0	0	0	0	0	0	0	0	0	0	0	0	0	0	0	0	0
OTU_1875	0	0	0	0	0	0	1	0	1	1	0	1	0	0	0	0	0	3	0	0	0	0	0	0	0	0	0	0	0	0	0	0	0	0	0	0	0	0	0	0	0	0	0	0	0	0	0	0	0
OTU_1876	0	0	0	0	0	0	2	0	0	4	0	1	0	0	0	0	2	7	2	2	1	0	0	0	0	0	0	0	0	0	0	0	0	0	0	0	0	0	0	0	0	0	1	0	0	0	0	0	0
OTU_1877	0	0	0	0	0	0	0	6	0	0	12	2	0	0	1	0	6	2	7	12	0	6	0	0	0	0	0	0	0	0	0	0	0	0	0	0	0	0	0	0	0	0	0	0	0	0	0	0	0
OTU_1878	0	0	0	0	0	0	1	1	0	2	0	5	0	0	0	0	2	1	1	1	0	1	0	0	0	0	0	0	0	0	0	0	0	0	0	0	0	0	0	0	0	0	0	0	0	0	0	0	0
OTU_1879	2	2	2	24	0	0	0	0	1	1	0	0	1	0	1	0	0	2	2	0	2	3	0	0	0	0	0	0	0	0	0	3	2	0	0	0	0	0	0	0	0	0	0	0	0	3	0	0	0
OTU_1880	0	0	0	0	0	0	0	0	0	0	37	0	0	0	0	0	0	0	0	0	0	0	0	0	0	0	0	0	0	0	0	0	0	0	0	0	0	0	0	0	0	0	0	0	0	0	0	0	0
OTU_1881	0	0	0	0	0	0	0	0	0	0	0	0	0	0	0	0	0	0	0	0	0	0	0	0	0	0	0	0	0	0	0	0	0	0	0	0	0	0	0	0	0	0	0	0	0	0	0	0	0
OTU_1882	0	0	0	0	0	0	0	0	0	0	0	0	0	0	0	0	0	0	0	0	0	0	0	0	0	0	0	0	0	0	0	0	0	0	0	0	0	0	0	0	0	0	0	0	0	0	0	0	0
OTU_1883	0	0	0	0	0	0	6	0	1	6	8	0	0	0	0	0	7	12	4	1	4	0	0	5	0	0	0	0	0	0	0	0	0	0	0	0	0	0	0	0	0	0	0	0	0	0	0	0	0
OTU_1884	0	0	0	0	0	0	2	1	0	0	0	0	0	0	0	0	1	1	3	0	1	2	0	0	0	0	0	0	0	0	0	0	0	0	0	0	0	0	0	0	0	0	0	0	0	0	0	0	0
OTU_1885	1	0	0	1	0	0	0	0	0	0	7	0	0	0	0	0	0	0	2	0	0	1	0	0	0	0	0	0	1	2	2	0	0	1	0	0	0	0	0	0	0	0	1	0	0	0	1	0	0
OTU_1886	0	0	0	0	0	0	0	0	0	0	5	0	0	0	0	0	0	0	0	0	0	0	0	0	0	0	0	0	0	0	0	0	0	0	0	0	0	0	0	0	0	0	0	0	0	0	0	0	0
OTU_1887	0	0	0	0	0	0	10	0	8	2	17	0	0	0	0	0	6	0	0	1	1	0	0	1	0	0	0	2	0	0	0	0	0	1	0	0	0	0	0	0	0	0	0	0	0	0	0	0	0
OTU_1888	0	0	0	0	0	0	0	3	0	1	0	2	0	0	0	0	4	1	0	2	0	0	0	0	0	0	0	0	0	0	0	0	0	0	0	0	0	0	0	0	0	0	0	0	0	0	0	0	0
OTU_1889	0	0	0	0	0	0	0	0	0	0	13	0	0	0	0	0	0	2	0	1	0	0	0	1	0	0	0	0	0	1	0	0	0	0	1	0	0	0	0	0	0	0	0	1	0	0	0	0	0
OTU_1890	0	0	0	0	0	0	0	0	0	0	1	0	0	0	0	0	0	0	0	0	0	0	0	1	0	0	0	0	0	0	0	0	0	0	0	0	0	0	0	0	0	0	0	0	0	0	0	0	0
OTU_1891	0	0	0	0	0	0	5	3	5	7	6	3	2	0	0	0	5	8	5	0	2	5	0	0	0	0	0	0	0	0	0	0	0	0	0	0	0	0	0	0	0	0	0	0	0	0	0	0	0
OTU_1892	0	0	0	0	0	0	0	0	0	0	0	0	0	0	0	0	0	0	0	0	0	0	0	0	0	0	0	0	0	0	0	0	0	0	0	0	0	0	0	0	0	0	0	0	0	0	0	0	0
OTU_1893	0	0	0	0	0	0	0	0	0	0	17	0	0	0	0	0	0	0	0	0	0	0	0	1	0	0	0	0	0	0	0	0	0	0	0	0	0	0	0	0	0	0	0	0	0	0	0	0	0
OTU_1894	0	0	0	0	0	0	0	0	0	0	0	0	0	0	0	0	0	0	0	0	0	0	0	0	0	0	0	0	1	0	0	0	0	0	0	0	2	0	0	0	0	0	0	0	0	0	0	0	0
OTU_1895	0	0	0	0	0	0	0	0	0	3	0	0	0	0	0	0	1	0	3	2	0	2	0	0	0	0	0	0	0	1	0	0	0	0	0	0	0	0	0	0	0	0	0	0	0	0	0	0	0
OTU_1896	0	0	1	3	0	0	0	0	0	0	0	0	0	0	0	0	0	0	0	0	0	0	0	0	0	0	0	0	0	1	3	0	0	0	0	0	0	0	0	0	0	1	0	0	0	0	13	0	0
OTU_1897	0	0	0	0	0	0	0	0	0	0	0	0	0	0	0	0	0	0	0	0	0	0	0	0	0	0	0	0	0	0	0	0	0	0	0	0	0	0	0	0	0	0	0	0	0	0	0	0	0
OTU_1898	0	0	0	0	0	0	0	0	0	0	0	0	0	0	0	0	0	0	0	0	0	0	0	0	0	0	0	0	0	0	0	0	0	0	0	0	0	0	0	0	0	0	0	0	0	0	0	0	0
OTU_1899	0	0	0	0	0	0	0	0	0	0	0	0	0	0	0	0	0	0	1	0	0	0	0	0	0	0	0	0	0	0	0	0	0	0	0	0	0	0	0	0	0	0	0	0	0	0	0	0	0
OTU_1900	0	0	0	0	0	0	0	0	0	0	0	0	0	0	0	0	0	0	0	0	0	0	0	0	0	0	0	0	0	0	0	0	0	0	0	0	0	0	0	0	0	0	0	0	0	0	0	0	0
OTU_1901	0	0	0	0	0	0	0	0	0	0	52	0	0	0	0	0	0	0	0	0	0	0	0	1	0	0	0	0	0	0	0	0	0	0	0	0	0	0	0	0	0	0	0	0	0	0	0	0	0
OTU_1902	0	0	0	0	0	0	0	0	0	0	30	0	0	0	0	0	0	0	0	0	0	0	0	8	0	0	0	0	0	0	0	0	0	0	0	0	0	0	0	0	0	0	0	0	0	0	0	0	0
OTU_1903	0	0	0	0	0	0	2	2	0	3	3	2	0	0	0	0	8	3	3	6	10	6	0	0	0	0	0	0	0	0	0	0	0	0	0	0	0	0	0	0	0	0	0	0	0	0	0	0	0
OTU_1904	0	0	0	0	0	0	0	0	0	0	4	0	0	0	0	0	0	0	0	0	0	0	0	0	0	0	0	0	0	0	0	0	0	0	0	0	0	0	0	0	0	0	0	0	0	0	0	0	0
OTU_1905	0	0	0	0	0	0	5	0	1	0	0	2	0	0	0	0	2	2	3	3	2	2	3	1	0	0	0	0	1	0	3	1	0	0	0	0	0	0	0	0	0	0	0	0	0	0	0	0	0
OTU_1906	0	0	0	0	0	0	0	0	0	0	0	0	0	0	0	0	0	0	0	0	0	0	2	0	5	0	0	0	1	0	0	0	2	2	0	0	1	1	0	1	0	0	1	0	0	0	0	0	0
OTU_1907	0	0	0	0	0	0	0	0	0	0	14	0	0	0	0	0	0	0	0	0	0	0	0	0	0	0	0	0	0	0	0	0	0	0	0	0	0	0	0	0	0	0	0	0	0	0	0	0	0
OTU_1908	0	0	0	0	0	0	0	0	0	0	0	0	0	0	0	0	0	0	0	0	0	0	0	1	0	0	0	0	0	0	0	0	0	0	0	0	0	0	0	0	0	0	0	0	1	0	0	0	0
OTU_1909	0	0	0	0	0	0	0	3	0	1	13	3	0	0	0	0	1	2	0	1	2	0	0	2	0	0	0	0	0	0	0	0	0	0	0	0	0	0	0	0	0	0	0	0	0	0	0	0	0
OTU_1910	0	0	0	0	0	0	0	0	0	0	0	0	0	0	0	0	0	0	0	0	0	0	0	0	0	0	0	0	0	0	0	0	0	0	0	0	0	0	0	0	0	0	0	0	0	0	0	0	0
OTU_1911	0	0	0	0	0	0	5	0	0	0	0	1	0	0	0	0	0	3	5	0	5	1	0	0	0	0	0	0	0	0	0	0	0	0	0	0	0	0	0	0	0	0	0	0	0	0	0	0	0
OTU_1912	0	0	0	0	0	0	0	0	0	0	3	0	0	0	0	0	0	0	0	0	0	0	0	1	0	0	0	0	0	0	0	0	0	0	0	0	0	0	0	0	0	0	0	0	0	0	0	0	0
OTU_1913	0	0	0	0	0	0	4	0	1	4	0	1	0	0	0	0	2	3	2	0	0	0	0	0	0	0	0	0	0	0	0	0	0	0	0	0	0	0	0	0	0	0	0	0	0	0	0	0	0
OTU_1914	0	1	0	0	0	0	0	0	0	0	0	0	0	0	0	0	0	0	0	0	0	0	0	0	1	0	0	0	0	0	0	0	0	1	0	0	0	0	0	0	0	0	0	0	0	0	0	0	0
OTU_1915	0	0	0	0	0	0	0	0	1	0	0	0	0	0	0	0	0	0	2	0	0	0	0	0	0	0	0	0	0	0	0	0	0	0	0	0	0	0	0	0	0	0	0	0	0	0	0	0	0
OTU_1916	0	0	0	0	0	0	0	3	0	2	0	1	0	0	0	0	1	2	3	0	3	0	0	0	0	0	0	0	0	0	0	0	0	0	0	0	0	0	0	0	0	0	0	0	0	0	0	0	0
OTU_1917	0	0	0	1	0	0	0	0	0	0	16	0	0	0	0	0	0	0	0	0	0	0	0	1	0	0	0	0	0	0	0	0	0	0	1	0	0	0	0	0	0	0	1	2	0	0	0	0	0
OTU_1918	0	0	0	0	0	0	0	0	0	1	0	0	0	0	0	0	3	6	2	1	1	1	0	0	0	0	0	0	0	0	0	0	0	0	0	0	0	0	0	0	0	0	0	0	0	0	0	0	0
OTU_1919	0	0	0	0	0	0	0	0	4	0	0	0	0	0	0	0	0	0	0	0	0	0	0	0	0	0	0	0	0	0	0	0	0	0	0	0	0	0	0	0	0	0	0	0	0	0	0	0	0
OTU_1920	0	0	0	0	0	0	0	0	0	0	33	0	0	0	0	0	0	0	0	0	0	0	0	5	0	0	0	0	0	0	0	0	0	0	0	0	0	0	0	0	0	0	0	0	0	0	0	0	0
OTU_1921	0	0	0	0	0	0	2	1	0	0	2	2	0	0	0	0	8	1	2	0	3	0	0	3	0	0	0	0	0	0	0	0	0	0	0	0	0	0	0	0	0	0	0	0	0	0	0	0	0
OTU_1922	0	0	0	0	0	0	0	0	0	0	6	0	0	1	0	0	0	0	1	0	0	0	0	0	0	3	0	0	0	0	0	1	0	0	0	0	0	0	0	0	0	0	0	0	0	0	0	0	0
OTU_1923	0	0	0	0	0	0	0	0	0	0	0	0	0	0	0	0	0	0	0	0	0	0	0	3	0	0	0	0	0	0	0	0	0	0	0	0	0	0	0	0	0	0	0	0	0	0	0	0	0
OTU_1924	0	0	0	0	0	0	0	0	0	0	0	0	0	0	0	0	0	0	0	0	0	0	0	0	0	0	0	0	0	0	0	0	0	0	0	0	0	0	0	0	0	0	0	1	1	0	0	2	0
OTU_1925	10	0	0	1	0	1	0	0	0	0	0	0	0	4	0	0	0	0	0	0	0	0	0	0	0	0	0	0	2	0	0	0	0	0	0	0	0	0	0	0	1	0	0	0	0	0	1	0	0
OTU_1926	0	0	0	0	0	0	0	2	1	0	12	2	0	0	0	0	3	1	1	0	0	2	0	0	0	0	0	0	0	0	0	0	0	0	0	0	0	0	0	0	0	0	0	0	0	0	0	0	0
OTU_1927	0	0	0	0	0	0	1	0	2	2	0	5	0	0	1	0	2	0	1	2	2	0	0	0	0	0	0	0	0	0	0	0	0	0	0	0	0	0	0	0	0	0	0	0	0	0	0	0	0
OTU_1928	0	0	0	0	0	0	0	0	0	0	0	0	0	0	0	0	0	0	0	0	0	0	0	0	0	0	0	0	0	0	0	0	0	0	0	0	0	0	0	0	0	0	0	0	0	0	0	0	0
OTU_1929	0	0	0	0	0	0	4	4	0	1	0	9	0	0	0	0	6	4	2	0	5	0	0	1	0	0	0	0	0	0	0	0	0	0	0	0	0	0	0	0	0	0	0	0	0	0	0	0	0
OTU_1930	0	0	0	0	0	0	0	0	0	0	0	0	0	0	0	0	0	0	0	0	0	0	0	0	0	0	0	0	0	0	0	0	0	0	0	0	0	0	0	0	0	0	0	0	0	0	0	0	0
OTU_1931	0	0	0	0	0	0	0	3	1	3	0	0	0	0	0	0	3	7	3	2	0	2	0	0	0	0	0	0	0	0	0	0	0	0	0	0	0	0	0	0	0	0	0	0	0	0	0	0	0
OTU_1932	0	0	0	0	0	0	0	0	0	0	4	0	0	0	0	0	0	0	0	0	0	0	0	3	0	0	0	0	0	0	0	0	0	0	0	0	0	0	0	0	0	0	0	0	0	0	0	0	0
OTU_1933	0	0	0	0	0	0	0	0	0	0	1	0	0	0	0	0	0	5	0	0	3	0	0	0	0	0	0	0	0	0	0	0	0	0	0	0	0	0	0	0	0	0	0	0	0	0	0	0	0
OTU_1934	0	0	0	0	0	0	0	0	0	0	0	0	0	0	0	0	0	0	0	0	0	0	0	0	0	0	0	0	0	0	0	0	0	0	0	0	0	0	0	0	0	0	0	0	0	0	0	0	0
OTU_1935	0	0	0	0	0	0	0	0	0	0	0	0	0	0	0	0	0	0	0	0	0	0	0	0	0	0	0	0	0	0	0	0	0	0	0	0	0	0	0	0	0	0	0	0	0	0	0	0	0
OTU_1936	0	0	0	0	0	0	0	0	0	0	29	0	0	0	0	0	0	0	0	0	0	0	0	0	0	0	0	0	0	0	0	0	0	0	0	0	0	0	0	0	0	0	0	0	0	0	0	0	0
OTU_1937	0	0	0	0	0	0	0	0	0	0	1	0	0	0	0	0	0	0	0	0	0	0	0	1	0	0	0	0	0	0	0	0	0	0	0	0	0	0	0	0	0	0	0	0	0	0	0	0	0
OTU_1938	0	0	0	0	0	0	2	2	0	3	0	3	0	0	0	0	3	12	1	3	4	1	0	0	0	0	0	0	0	0	0	0	0	0	0	0	0	0	0	0	0	0	0	0	0	0	0	0	0
OTU_1939	0	0	0	0	0	0	2	1	0	2	0	0	0	0	2	0	2	3	5	0	0	3	0	0	0	0	0	0	0	0	0	0	0	0	0	0	0	0	0	0	0	0	0	0	0	0	0	0	0
OTU_1940	0	0	0	0	0	0	0	0	0	0	14	0	0	0	0	0	0	0	0	0	0	0	0	1	0	0	0	0	0	0	0	0	0	0	0	0	0	0	0	0	0	0	0	0	0	0	0	0	0
OTU_1941	0	0	0	0	0	0	0	0	0	0	3	0	0	0	0	0	0	0	0	0	0	0	0	1	0	0	0	0	0	0	0	0	0	0	0	0	0	0	0	0	0	0	0	0	0	0	0	0	0
OTU_1942	0	0	0	0	0	0	0	1	0	0	0	0	0	0	0	0	0	0	0	0	0	0	0	0	0	0	0	0	0	0	0	0	0	0	0	0	0	0	0	0	0	0	0	0	0	0	0	0	0
OTU_1943	0	0	0	0	0	0	0	0	0	0	0	0	0	0	0	0	0	0	0	0	0	0	0	0	0	0	0	0	0	1	0	0	0	0	0	0	0	0	0	0	0	0	0	0	1	1	0	0	0
OTU_1944	0	0	0	0	0	0	0	2	2	5	0	5	0	0	0	0	1	0	2	3	0	0	0	0	0	0	0	0	0	0	0	0	0	0	0	0	0	0	0	0	0	0	0	0	0	0	0	0	0
OTU_1945	0	0	0	0	0	0	0	3	0	0	0	0	0	0	0	0	0	0	0	2	0	1	0	0	0	0	0	0	0	0	0	0	0	0	0	0	0	0	2	0	0	0	0	0	0	0	0	0	0
OTU_1946	0	0	0	0	0	0	0	1	0	0	0	0	0	0	0	0	0	4	7	1	1	0	0	0	0	0	0	0	0	0	0	0	0	0	0	0	0	0	0	0	0	0	0	0	0	0	0	0	0
OTU_1947	0	0	0	0	0	0	3	1	0	0	0	1	0	0	0	0	4	2	0	1	1	0	0	0	0	0	0	0	0	0	0	0	0	0	0	0	0	0	0	0	0	0	0	0	0	0	0	0	0
OTU_1948	0	0	0	0	0	0	0	0	0	0	0	0	0	0	0	0	1	0	0	0	0	0	0	0	0	0	0	0	0	0	0	0	1	0	0	2	0	0	0	2	0	0	0	0	0	0	0	0	0
OTU_1949	0	0	0	0	0	0	0	0	0	0	8	0	0	0	0	0	0	0	0	0	0	0	0	2	0	0	0	0	0	0	0	0	0	0	0	0	0	0	0	0	0	0	0	0	0	0	0	0	0
OTU_1950	0	0	0	0	0	0	0	0	0	0	0	0	0	0	0	0	0	0	0	0	0	0	0	0	0	0	0	0	0	0	0	0	0	0	0	0	0	0	0	0	0	0	0	0	0	0	0	0	0
OTU_1951	0	1	0	0	0	0	0	0	0	0	1	0	0	0	0	0	0	0	0	0	0	0	0	0	0	0	0	0	0	0	0	0	0	0	0	0	0	0	0	0	0	0	0	0	0	0	0	0	0
OTU_1952	0	0	0	0	0	0	0	0	0	1	0	0	0	0	0	0	0	0	0	0	0	0	1	0	0	3	0	0	0	0	0	0	0	1	1	2	0	0	0	0	0	0	0	0	0	0	0	0	0
OTU_1953	0	0	0	0	0	0	0	0	0	0	0	0	0	0	0	0	0	0	0	0	0	0	0	0	0	0	0	0	0	0	0	0	0	0	0	0	0	0	0	0	0	0	0	0	0	0	0	0	0
OTU_1954	0	0	0	0	0	0	14	3	0	7	8	9	1	0	0	0	3	19	16	0	2	4	0	0	0	0	0	0	0	0	0	0	0	0	0	0	1	0	0	0	0	0	0	0	0	0	0	0	0
OTU_1955	0	0	0	0	0	0	0	0	0	0	31	0	0	0	0	0	0	0	0	0	0	0	0	0	0	0	0	0	0	0	0	0	0	0	0	0	0	0	0	0	0	0	0	0	0	0	0	0	0
OTU_1956	0	0	0	0	0	0	0	0	0	0	0	0	0	0	0	0	0	0	0	0	0	0	0	0	0	0	0	0	0	0	0	0	0	0	0	0	0	0	0	0	0	0	0	0	0	0	0	0	0
OTU_1957	0	0	0	0	0	0	0	0	0	0	0	0	0	0	0	0	0	0	0	0	0	0	0	0	0	0	0	0	0	0	0	0	0	0	0	0	0	0	0	0	0	0	0	0	0	0	0	0	0
OTU_1958	0	0	0	0	0	0	0	0	0	0	0	0	0	0	0	0	0	0	0	0	0	0	0	0	0	0	0	0	0	0	0	0	0	0	0	0	0	0	0	0	0	0	0	0	0	0	0	0	0
OTU_1959	0	0	0	0	0	1	1	1	3	4	4	0	0	0	0	0	2	3	5	1	4	0	0	0	0	0	0	0	0	0	0	0	0	0	0	0	0	0	0	0	0	0	0	0	0	0	0	0	0
OTU_1960	0	0	0	0	0	0	0	0	0	0	4	0	0	0	0	0	0	0	0	0	0	0	0	1	0	0	0	0	0	0	0	0	0	0	0	0	0	0	0	0	0	0	0	0	0	0	0	0	0
OTU_1961	0	0	0	0	0	0	3	3	0	1	8	0	0	0	0	0	0	1	1	3	3	1	0	0	0	0	0	0	0	0	0	0	0	0	0	0	0	0	0	0	0	0	0	0	0	0	0	0	0
OTU_1962	0	0	0	0	0	0	0	0	0	0	0	0	0	0	0	0	0	0	1	0	0	0	0	0	0	0	0	0	0	0	1	0	0	0	0	0	0	0	0	0	0	0	0	3	0	0	0	0	0
OTU_1963	0	0	0	0	0	0	3	3	0	0	0	3	0	0	0	0	0	0	4	1	1	0	0	0	0	0	0	0	0	0	0	0	0	0	0	0	0	0	0	0	0	0	0	0	0	0	0	0	0
OTU_1964	0	1	0	6	0	0	0	0	0	0	0	0	0	0	0	0	0	0	0	0	0	0	0	0	0	0	0	0	0	2	0	0	0	0	0	1	0	0	0	0	0	1	0	0	0	2	1	0	1
OTU_1965	0	0	0	0	0	0	0	0	0	0	0	0	0	0	0	0	0	0	0	0	0	0	0	0	0	0	0	0	0	0	0	0	0	0	0	0	0	0	0	0	0	0	0	0	0	0	0	0	0
OTU_1966	0	0	0	0	1	0	0	0	0	0	6	0	0	0	1	0	0	0	1	0	0	0	0	0	0	0	0	0	0	0	0	0	0	0	0	0	0	0	0	0	0	0	0	0	0	0	0	0	0
OTU_1967	0	0	0	0	0	0	2	3	3	0	0	0	0	0	0	0	7	15	10	2	1	4	0	0	0	0	0	0	0	0	0	0	0	0	0	0	0	0	0	0	0	0	0	0	0	0	0	0	0
OTU_1968	0	0	0	0	0	0	0	9	1	0	0	3	0	0	0	0	3	0	0	2	0	0	0	0	0	0	0	0	0	0	0	0	0	0	0	0	0	0	0	0	0	0	0	0	0	0	0	0	0
OTU_1969	0	0	0	0	0	0	0	0	0	0	0	0	0	0	0	0	0	0	0	0	0	0	0	0	0	0	0	0	0	0	0	0	0	0	0	0	0	0	0	0	0	0	0	0	0	0	0	0	0
OTU_1970	0	0	0	0	0	0	0	0	0	0	0	0	0	0	0	0	0	0	0	0	0	0	0	0	0	0	0	0	1	0	0	0	0	0	0	0	0	0	0	0	0	0	0	0	0	0	0	0	0
OTU_1971	0	0	0	0	0	0	0	0	0	0	0	0	0	0	0	0	0	0	0	0	0	0	0	0	0	0	0	0	0	0	0	0	0	0	0	0	0	0	0	0	0	0	0	0	0	0	0	0	0
OTU_1972	0	0	0	0	0	0	0	0	0	0	0	0	0	0	0	0	0	0	0	0	0	0	0	0	0	0	0	0	0	0	0	0	0	0	0	0	0	0	0	0	0	0	0	0	0	0	0	0	0
OTU_1973	0	0	0	0	0	0	0	0	0	0	1	0	0	0	0	0	0	0	0	0	0	0	0	0	0	0	0	0	0	0	0	0	0	0	0	0	0	0	0	0	0	0	0	0	0	0	0	0	0
OTU_1974	0	0	1	0	0	0	0	0	0	0	7	0	0	0	0	0	0	0	0	0	0	0	0	0	0	0	0	0	0	0	0	0	0	0	0	0	0	0	0	0	0	0	0	0	0	0	0	0	0
OTU_1975	0	0	0	0	0	0	0	0	0	0	0	0	0	0	0	0	0	0	0	0	0	0	0	0	0	0	0	0	0	0	0	0	0	0	0	0	0	0	0	0	0	0	0	0	0	0	0	0	0
OTU_1976	0	0	0	0	0	0	0	0	0	0	0	0	0	0	0	0	0	0	0	0	0	0	0	0	0	0	0	0	0	0	0	0	0	0	0	0	0	0	0	0	0	0	0	0	0	0	0	0	0
OTU_1977	0	0	0	0	0	0	0	0	0	0	0	0	0	0	0	0	0	0	0	0	0	0	0	0	0	0	0	0	0	0	0	0	0	0	0	0	0	0	0	0	0	0	0	0	0	0	0	0	0
OTU_1978	0	0	0	0	0	0	1	0	0	1	0	1	0	0	0	0	4	2	1	0	0	0	0	1	0	0	0	0	0	0	0	0	0	0	0	0	0	0	0	0	0	0	0	0	0	0	0	0	0
OTU_1979	0	0	0	0	0	0	0	3	0	1	3	0	0	0	0	0	0	2	3	3	0	2	0	1	0	0	0	0	0	0	0	0	0	0	0	0	0	0	0	0	0	0	0	0	0	0	0	0	0
OTU_1980	0	0	0	0	0	0	1	0	0	0	0	0	0	0	0	0	0	3	1	0	0	0	0	0	0	0	0	0	0	0	0	0	0	0	0	0	0	0	0	0	0	0	0	0	0	0	0	0	0
OTU_1981	0	0	0	0	0	0	3	1	2	0	6	0	0	0	0	0	3	0	2	0	1	0	0	0	0	0	0	0	0	0	0	0	0	0	0	0	0	0	0	0	0	0	0	0	0	0	0	0	0
OTU_1982	0	0	0	0	0	0	0	0	0	0	20	0	0	0	0	0	0	0	0	0	0	0	0	1	0	0	0	0	0	0	0	0	0	0	0	0	0	0	0	0	1	0	0	0	0	0	0	0	0
OTU_1983	0	0	0	0	0	0	1	3	0	1	0	0	0	0	0	0	0	4	0	0	2	1	0	0	0	0	0	0	0	0	0	0	0	0	0	0	0	0	0	0	0	0	0	0	0	0	0	0	0
OTU_1984	0	0	0	0	0	0	0	0	0	0	0	0	0	0	0	0	0	0	0	0	0	0	0	0	0	2	0	15	0	0	0	0	0	0	0	0	0	0	0	3	0	0	4	0	0	0	0	0	0
OTU_1985	0	3	0	3	0	0	0	0	0	2	0	0	0	2	0	0	0	0	0	0	0	0	0	0	0	0	0	0	1	0	0	1	0	0	0	0	0	0	0	0	0	1	0	0	0	1	0	0	0
OTU_1986	0	0	0	0	0	0	0	0	0	0	0	0	0	0	0	0	0	0	0	0	0	0	0	0	0	0	0	0	0	0	0	0	0	0	0	1	0	0	0	0	0	0	0	0	0	0	0	0	0
OTU_1987	0	0	0	0	0	0	0	0	0	0	7	0	0	0	0	0	1	0	0	0	0	1	0	0	0	0	0	0	0	0	0	0	0	0	0	0	0	0	0	0	0	0	0	0	0	0	0	0	0
OTU_1988	0	0	0	0	0	0	1	0	0	0	0	0	0	0	0	0	0	0	0	0	0	0	0	0	0	0	0	0	0	0	0	0	0	0	0	0	0	0	0	0	0	0	0	0	0	0	0	0	0
OTU_1989	0	0	0	0	0	0	1	1	0	0	0	2	0	0	0	1	0	0	0	0	1	0	0	0	0	0	0	0	0	0	0	0	0	0	0	0	0	0	0	0	0	0	0	0	0	0	0	0	0
OTU_1990	0	0	0	0	0	0	0	1	1	0	3	0	0	0	0	0	0	0	2	0	0	0	0	0	0	0	0	0	0	0	0	0	0	0	0	0	0	0	0	0	0	0	0	0	0	0	0	0	0
OTU_1991	0	0	0	0	0	0	0	0	0	0	0	0	0	0	0	0	0	0	0	0	0	0	0	0	0	0	0	0	0	0	0	0	0	0	0	0	0	0	0	0	0	0	0	0	0	0	0	0	0
OTU_1992	0	0	0	0	0	0	0	0	0	0	0	0	0	0	0	0	0	1	5	3	3	0	0	0	0	0	0	0	0	0	0	0	0	0	0	0	0	0	0	0	0	0	0	0	0	0	0	0	0
OTU_1993	0	0	0	0	0	0	0	0	0	0	0	0	0	0	0	0	0	0	0	0	0	0	0	0	0	0	0	0	0	0	0	0	0	0	0	0	0	0	0	0	0	0	0	0	0	0	0	0	0
OTU_1994	0	0	0	0	0	0	0	0	0	0	0	0	0	0	0	0	0	0	0	0	0	0	0	0	0	0	0	0	0	0	0	0	0	0	0	0	0	0	0	0	0	0	0	0	0	0	0	0	0
OTU_1995	0	0	0	1	0	0	0	0	0	0	0	0	0	0	0	0	0	0	1	0	0	0	0	0	0	0	0	0	0	0	0	1	0	0	0	0	0	0	0	0	0	0	0	0	0	0	0	0	0
OTU_1996	0	0	0	0	0	0	2	0	0	0	0	0	0	0	2	0	3	0	19	1	0	2	0	0	0	0	0	0	0	0	0	0	0	0	0	0	0	0	0	0	0	0	0	0	0	0	0	0	0
OTU_1997	1	4	0	0	0	0	0	0	0	0	0	0	0	1	1	0	0	0	0	0	1	0	0	0	0	0	0	0	0	0	0	0	0	0	0	0	0	0	0	0	0	0	0	0	0	1	1	0	0
OTU_1998	1	0	0	0	0	0	0	0	0	0	0	1	0	1	0	1	1	0	1	0	3	0	0	0	0	0	0	0	0	0	0	0	0	0	0	0	0	0	0	0	1	0	0	0	0	1	0	0	1
[truncated: 12,724 more rows]
[truncated: 212 more columns]

## Sheet: Table S4
Table S4. The core genera were found in more than 95% of individuals overall.
Kingdom	Phylum	Class	Order	Family	Genus	CHP01	CHP02	CHP03	CHP05	CHP06	CHP11	CHP13	CHP16	CHP23	CHP27	CHP28	CHP29	CHP30	CHP32	CHP35	CHP37	CHP39	CHP42	CHP43	CHP44	CHP46	CHP51	JRF100	JRF115	JRF121	JRF123	JRF124	JRF125	JRF126	JRF127	JRF128	JRF129	JRF131	JRF134	JRF135	JRF136	JRF137	JRF138	JRF139	JRF140	JRF141	JRF92	JRF94	JRF95
k__Bacteria	p__Firmicutes	c__Clostridia	o__Lachnospirales	f__Lachnospiraceae	[Ruminococcus]_torques_group	0.000483232	0.000483232	0.000483232	0.0020779	9.66e-05	0.000265778	4.83e-05	0	0.000338262	9.66e-05	0.0018846	0.000579878	0.000120808	0.000265778	0.00060404	0.000579878	0.000169131	0.000507393	0.00045907	0.000338262	2.42e-05	0.000193293	0.000918141	0.00060404	0.00045907	0.000555717	0.00195709	0.00014497	0.000120808	0.000120808	7.25e-05	0.000169131	0.00128056	0.000338262	0.00178796	0.00321349	0.000434909	0.000652363	0.000700686	0.000483232	0.000434909	0.000652363	0.00045907	0.00193293
k__Bacteria	p__Proteobacteria	c__Gammaproteobacteria	o__Pseudomonadales	f__Moraxellaceae	Acinetobacter	0.000169131	0.000483232	0.000120808	0.000241616	0.000314101	4.83e-05	0.000193293	0.000386585	0.00135305	0.000628201	0.00318933	0.000120808	0.000434909	0.000434909	0.00118392	0.000289939	0.000676525	0.000483232	0.00101479	0.000773171	0.00045907	0.000289939	0.00251281	0.0274234	0.00130473	0.000628201	0.000289939	0.000193293	0.000289939	0	7.25e-05	9.66e-05	0.000386585	0.000265778	0.00108727	0.000410747	0.00142553	0.00106311	0.000845656	0.000555717	0.00128056	0.000845656	0.00149802	0.00060404
k__Bacteria	p__Actinobacteriota	c__Actinobacteria	o__Actinomycetales	f__Actinomycetaceae	Actinomyces	7.25e-05	0.000217454	2.42e-05	7.25e-05	0.000893979	0.000120808	0.000169131	9.66e-05	0.000386585	0.000386585	0.000676525	0.000386585	0.00130473	0.000773171	0.00350343	0.000869817	0.0015705	0.00212622	0.00169131	0.000966464	0.000338262	0.00014497	0.000700686	2.42e-05	4.83e-05	0.000193293	7.25e-05	0.000217454	0.00014497	9.66e-05	2.42e-05	0.000120808	0.000217454	0.00014497	9.66e-05	7.25e-05	0.000120808	0.000410747	0.00014497	0.00222287	0.000362424	0.000918141	0.000289939	0.00014497
k__Bacteria	p__Firmicutes	c__Bacilli	o__Lactobacillales	f__Aerococcaceae	Aerosphaera	0.000241616	0.000241616	0.000193293	0.000338262	0.00101479	0.000169131	0.000410747	0.000410747	0.000434909	0.000652363	0.000289939	9.66e-05	0.00200541	0.00166715	0.00258529	0.000918141	0.0015705	0.00169131	0.00173964	0.00123224	0.000724848	0.00060404	0.00497729	0.00473567	0.00106311	0.00321349	0.000531555	0.000918141	0.00108727	0.000362424	0.000314101	0.000676525	0.00171547	0.00045907	0.000652363	0.000193293	0.00181212	0.00350343	0.00101479	0.00224703	0.018991	0.00224703	0.00297188	0.00171547
k__Bacteria	p__Firmicutes	c__Clostridia	o__Lachnospirales	f__Lachnospiraceae	Anaerosporobacter	0.000120808	0.000169131	2.42e-05	9.66e-05	0	0	0.000193293	4.83e-05	0.00350343	0.000217454	0.002392	0	0.000410747	0.000120808	0.000507393	0.000676525	0.000555717	0.000773171	0.00166715	0.000555717	2.42e-05	0.000289939	0.00352759	0.00229535	0.00014497	0.000289939	0.000217454	7.25e-05	0.000120808	9.66e-05	4.83e-05	0.00014497	0.00173964	0.00014497	0	0	0.000918141	0.00137721	0.0011356	0.000966464	0.000676525	0.00468735	0.00372089	0.00244032
k__Bacteria	p__Firmicutes	c__Bacilli	o__Bacillales	f__Bacillaceae	Bacillus	0.00123224	0.00045907	0.000749009	0.00128056	0.00147386	0.000362424	0.00224703	0.00149802	0.0020779	0.00930221	0.00309268	0.000918141	0.00533971	0.00964048	0.0066686	0.00345511	0.00647531	0.00840823	0.00872233	0.00565381	0.00287523	0.00222287	0.00533971	0.00258529	0.000966464	0.00142553	0.000386585	0.00045907	0.00161883	0.000724848	0.000410747	0.00171547	0.00562965	0.00439741	0.000869817	0.00193293	0.00289939	0.00343095	0.00224703	0.00135305	0.00384169	0.00285107	0.00403499	0.00147386
k__Bacteria	p__Bacteroidota	c__Bacteroidia	o__Bacteroidales	f__Bacteroidaceae	Bacteroides	0.17464	0.0289697	0.00248864	0.0280033	0.00195709	0.00323765	0.00248864	0.00770755	0.00589543	0.0020779	0.0307094	0.0272784	0.00331014	0.217068	0.00159467	0.00265777	0.00154634	0.00584711	0.0658645	0.00234367	0.0223978	0.0239925	0.00178796	0.000531555	0.00195709	0.00778003	0.0208273	0.00195709	0.00111143	0.00246448	0.0011356	0.00154634	0.00323765	0.00277858	0.119697	0.289456	0.000773171	0.00381753	0.00202957	0.00630618	0.000990625	0.000507393	0.000531555	0.00248864
k__Bacteria	p__Actinobacteriota	c__Actinobacteria	o__Bifidobacteriales	f__Bifidobacteriaceae	Bifidobacterium	0.000434909	0.00181212	0.000338262	0.00140137	0.00014497	0.000990625	0.000289939	0.000362424	0.00128056	0.000579878	0.00864985	0.000241616	0.000362424	0.000628201	0.000241616	0.0011356	0.000217454	0.000265778	0.000314101	0.000169131	0.000434909	0.000314101	0.000531555	0.000314101	0.000193293	0.000120808	0.00014497	4.83e-05	7.25e-05	0.000265778	4.83e-05	0.000120808	0.000217454	0.000241616	7.25e-05	0.000120808	0.000483232	0.000507393	0.000338262	0.000555717	0.000749009	0.00045907	0.000773171	0.00045907
k__Bacteria	p__Firmicutes	c__Clostridia	o__Lachnospirales	f__Lachnospiraceae	Blautia	0.000869817	0.000966464	0.000531555	0.00234367	4.83e-05	0.000507393	4.83e-05	0.000314101	0.00060404	0.000169131	0.00565381	0.000724848	0.000289939	0.000700686	0.000289939	0.00115976	0.000289939	0.000241616	0.000434909	0.000265778	0.00014497	0.000169131	0.000241616	0.00014497	0.000410747	0.000724848	0.00152218	0.000217454	0.000169131	9.66e-05	0.000169131	0.000169131	0.000507393	0.000362424	0.00101479	0.00263361	0.000410747	0.000652363	0.000507393	0.000410747	0.000410747	0.000579878	0.000217454	0.00115976
k__Bacteria	p__Actinobacteriota	c__Actinobacteria	o__Micrococcales	f__Dermabacteraceae	Brachybacterium	0.000749009	0.00045907	0.000120808	0.000700686	0.00198125	0.0011356	0.000942302	0.000289939	0.000942302	0.000966464	0.00123224	0.00060404	0.00386586	0.00328598	0.00562965	0.00347927	0.00306852	0.00620953	0.0124674	0.00135305	0.00246448	0.00575046	0.0170339	0.00618537	0.00103895	0.00720015	0.00251281	0.0039625	0.00103895	0.00118392	0.00132889	0.00101479	0.00297188	0.0012564	0.0014497	0.000579878	0.00205374	0.0100512	0.0042766	0.00693438	0.00662028	0.00835991	0.0109694	0.00265777
k__Bacteria	p__Actinobacteriota	c__Actinobacteria	o__Micrococcales	f__Brevibacteriaceae	Brevibacterium	0.000942302	0.000628201	0.00014497	0.000869817	0.000265778	0.000434909	0.000966464	0.000217454	0.000676525	0.00106311	0.00234367	0.000338262	0.00328598	0.00246448	0.00343095	0.00265777	0.00384169	0.00471151	0.0120566	0.00149802	0.000918141	0.0036484	0.0148111	0.00802165	0.00014497	0.00790084	0.00101479	0.00140137	0.00140137	0.00137721	0.00060404	0.000531555	0.00244032	0.000869817	0.00118392	0.000507393	0.00193293	0.0144245	0.00338262	0.00606456	0.00649947	0.00944718	0.00913308	0.00282691
k__Bacteria	p__Campilobacterota	c__Campylobacteria	o__Campylobacterales	f__Campylobacteraceae	Campylobacter	0.00159467	0.000966464	0.000314101	0.00120808	0.000652363	0.000217454	0.000169131	0.000893979	0.00229535	0.000241616	0.00483232	0.000265778	0.00205374	0.000942302	0.00149802	0.000434909	0.00120808	0.00118392	0.00108727	0.0018846	0.000241616	0.000265778	0.0162366	0.0030202	0.000386585	0.00410747	0.000483232	0.000338262	0.000507393	0.000966464	0.000169131	0.000628201	0.00886731	0.0014497	0.000410747	0.000579878	0.00166715	0.00198125	0.00152218	0.00326181	0.00323765	0.056973	0.175969	0.0106553
k__Bacteria	p__Firmicutes	c__Clostridia	o__Clostridiales	f__Clostridiaceae	Candidatus_Arthromitus	0.0027061	0.000434909	0.00142553	4.83e-05	7.25e-05	2.42e-05	0.00060404	0.000120808	0.000555717	0	0.00229535	0.000193293	0.0108244	0.00128056	0.00311685	0.00381753	0.00507393	0.00550884	0.00657195	0.00456654	0.000434909	0.000338262	0.0244515	0.0011356	0.00014497	0.0011356	0	0.000700686	0.00108727	0.000869817	0.000579878	0.00152218	0.00195709	0	0.00360008	0.000362424	4.83e-05	0.00115976	7.25e-05	0.000724848	0.00222287	0.00224703	0.0039625	0.00147386
k__Bacteria	p__Firmicutes	c__Clostridia	o__Christensenellales	f__Christensenellaceae	Christensenellaceae_R-7_group	0.00236784	0.00420412	0.00135305	0.00695854	0.000338262	0.00045907	0.000338262	0.000410747	0.000579878	0.000628201	0.00398666	0.000700686	0.000386585	0.000966464	0.000676525	0.000700686	0.00060404	0.00130473	0.000869817	0.000579878	0.00120808	0.000531555	0.00164299	0.000579878	0.000869817	0.00123224	0.0119117	0.000531555	0.000531555	0.000676525	0.000531555	0.000483232	0.000990625	0.000700686	0.0186527	0.00575046	0.000434909	0.000555717	0.00277858	0.000362424	0.000289939	0.000845656	0.000169131	0.00147386
k__Bacteria	p__Firmicutes	c__Clostridia	o__Clostridiales	f__Clostridiaceae	Clostridium_sensu_stricto_1	0.00277858	0.00268194	0.0143037	0.0045907	0.00683773	0.0132647	0.00732096	0.0263603	0.00806997	0.00562965	0.00294771	0.00891563	0.0101237	0.00649947	0.00560549	0.0135305	0.00591959	0.00398666	0.00889147	0.00848072	0.0100995	0.0110177	0.00925389	0.00355175	0.022881	0.0135063	0.229898	0.00732096	0.00331014	0.00456654	0.00241616	0.00374505	0.00357592	0.0138204	0.00350343	0.0129989	0.241423	0.0227602	0.0124915	0.00439741	0.00425244	0.00954383	0.00753842	0.00492897
k__Bacteria	p__Actinobacteriota	c__Coriobacteriia	o__Coriobacteriales	f__Coriobacteriaceae	Collinsella	0.00983377	0.00316517	0.00161883	0.00258529	0.000314101	0.000193293	0.000579878	0.000676525	0.00178796	0.000628201	0.000217454	0.00045907	0.000314101	0.00166715	0.000169131	0.000120808	0.000217454	0.000289939	0.00173964	0.000289939	0.00132889	0.000918141	0.00060404	0.000169131	0.000314101	0.00352759	0.0014497	0.000362424	0.000265778	0.000193293	0.000193293	0.000434909	0.000893979	0.000362424	0.00173964	0.00123224	0.000483232	0.0030202	0.000918141	0.000555717	0.000434909	0.000821494	0.000386585	0.000628201
k__Bacteria	p__Actinobacteriota	c__Actinobacteria	o__Corynebacteriales	f__Corynebacteriaceae	Corynebacterium	0.00166715	0.00181212	0.00118392	0.00248864	0.00297188	0.00186044	0.00326181	0.00193293	0.0054122	0.00343095	0.0175896	0.00181212	0.00538804	0.00524307	0.00736929	0.00531555	0.00633034	0.00642698	0.0118633	0.00649947	0.00331014	0.00613704	0.0273509	0.00724848	0.00268194	0.00758674	0.00439741	0.00746593	0.00248864	0.00374505	0.00178796	0.00277858	0.00695854	0.00372089	0.00321349	0.00132889	0.00647531	0.0122258	0.00896395	0.0202716	0.00695854	0.0407606	0.0525031	0.00920557
k__Bacteria	p__Firmicutes	c__Bacilli	o__Lactobacillales	f__Enterococcaceae	Enterococcus	0.0338987	0.032449	0.153619	0.0317242	0.0218179	0.0271093	0.0240408	0.154489	0.0166232	0.0241133	0.0141345	0.0318691	0.0486856	0.076858	0.0428143	0.0577945	0.026771	0.0193051	0.0257079	0.0435392	0.0249589	0.0234609	0.166208	0.12883	0.0735479	0.0229052	0.0108727	0.0142312	0.0237508	0.0218904	0.0202957	0.030806	0.175969	0.0434909	0.0106553	0.0150285	0.103218	0.0392868	0.0194018	0.0292355	0.0271093	0.138953	0.149294	0.362061
k__Bacteria	p__Firmicutes	c__Bacilli	o__Erysipelotrichales	f__Erysipelatoclostridiaceae	Erysipelatoclostridium	0.027665	0.014352	0.00550884	0.00430076	0.00128056	0.00282691	0.0011356	0.00355175	0.00210206	0.000990625	0.00128056	0.00413163	0.00253697	0.0213347	0.00454238	0.00589543	0.00227119	0.00331014	0.0344544	0.00304436	0.00299604	0.0050981	0.00215038	0.000700686	0.00128056	0.00466319	0.00147386	0.000869817	0.00355175	0.00142553	0.000724848	0.000773171	0.002392	0.00198125	0.0297188	0.00357592	0.00248864	0.0069827	0.00195709	0.00164299	0.00739345	0.00355175	0.00200541	0.0060404
k__Bacteria	p__Firmicutes	c__Bacilli	o__Erysipelotrichales	f__Erysipelatoclostridiaceae	Erysipelotrichaceae_UCG-003	0.000531555	0.00115976	0.000700686	0.000966464	0.00014497	0.000241616	2.42e-05	0.000193293	0.000241616	0.000120808	0.00115976	0.000845656	0.000217454	0.000217454	0.000314101	0.000724848	0.000241616	0.00014497	0.000749009	0.000362424	0.000120808	0.000120808	0.000193293	7.25e-05	0.000289939	0.000652363	0.000966464	9.66e-05	9.66e-05	7.25e-05	9.66e-05	9.66e-05	0.000362424	0.00014497	0.000434909	0.00111143	0.000410747	0.000749009	0.00149802	4.83e-05	0.000338262	0.000169131	0.00060404	0.000483232
k__Bacteria	p__Proteobacteria	c__Gammaproteobacteria	o__Enterobacterales	f__Enterobacteriaceae	Escherichia-Shigella	0.000531555	0.000676525	0.000628201	0.00212622	9.66e-05	7.25e-05	0.000289939	0.000386585	0.000410747	0.00212622	0.0157775	0.000241616	0.000531555	0.00140137	0.000314101	0.000241616	0.000338262	0.000434909	0.000434909	0.000289939	0.000265778	0.000483232	0.000918141	0.00200541	0.000362424	0.000773171	0.00449406	0.000265778	0.000821494	0.000483232	0.000193293	0.000289939	0.000386585	0.000241616	0.00108727	0.000289939	0.00444573	0.000410747	0.000893979	0.000410747	0.000579878	0.00147386	0.00215038	0.00244032
k__Bacteria	p__Firmicutes	c__Bacilli	o__Lactobacillales	f__Aerococcaceae	Facklamia	0.000217454	0.00014497	7.25e-05	0.000241616	0.000289939	0.000169131	0.000217454	4.83e-05	7.25e-05	0.000193293	0.000193293	0.00014497	0.00142553	0.00060404	0.000821494	0.000845656	0.00060404	0.00118392	0.00159467	0.000700686	0.000193293	0.000628201	0.00338262	0.000676525	0.000169131	0.0011356	0.000217454	0.000289939	0.000120808	0.00014497	0.000120808	0.000265778	0.000676525	2.42e-05	0.000241616	2.42e-05	0.000555717	0.00123224	0.000289939	0.000386585	0.000483232	0.0015705	0.00169131	0.000628201
k__Bacteria	p__Firmicutes	c__Clostridia	o__Oscillospirales	f__Ruminococcaceae	Faecalibacterium	0.0131197	0.00500145	0.00147386	0.00241616	9.66e-05	0.000724848	0.000362424	0.000241616	0.000652363	0.000314101	0.00517058	0.00260945	0.000338262	0.004784	0.000507393	0.00198125	0.000990625	0.00154634	0.0027061	0.00103895	0.000386585	0.000555717	0.000338262	9.66e-05	0.000241616	0.000676525	0.00463903	0.00014497	0.00014497	0.000193293	9.66e-05	0.000120808	0.000362424	0.000338262	0.00446989	0.00248864	0.000918141	0.00123224	0.00106311	0.000628201	0.000555717	0.00014497	7.25e-05	0.000990625
k__Bacteria	p__Firmicutes	c__Bacilli	o__Erysipelotrichales	f__Erysipelotrichaceae	Faecalicoccus	0.000773171	0.00570214	0.000724848	0.00142553	0	9.66e-05	7.25e-05	7.25e-05	7.25e-05	0	0.000169131	9.66e-05	0.000169131	0.000217454	0.000193293	0.000217454	7.25e-05	7.25e-05	0.000241616	9.66e-05	0.000483232	7.25e-05	0.000193293	2.42e-05	9.66e-05	0.000338262	0.00159467	0.00014497	7.25e-05	0.000193293	0.000120808	0.000120808	0.00045907	0.000120808	0.00137721	0.000676525	9.66e-05	0.00014497	0.000483232	9.66e-05	0.000289939	0.000241616	0.000362424	0.000338262
k__Bacteria	p__Firmicutes	c__Bacilli	o__Erysipelotrichales	f__Erysipelotrichaceae	Faecalitalea	0.00739345	0.00951967	0.0063545	0.00309268	0.000362424	0.00118392	0.000845656	0.000990625	0.00115976	0.000555717	0.000483232	0.00101479	0.000918141	0.00173964	0.000966464	0.00111143	0.000652363	0.00161883	0.0042766	0.000821494	0.004784	0.00154634	0.00149802	0.00210206	0.00103895	0.00304436	0.00695854	0.00108727	0.000845656	0.0011356	0.000362424	0.000966464	0.0063545	0.000797333	0.00546052	0.00652363	0.00108727	0.0039625	0.00154634	0.00190877	0.00524307	0.00343095	0.00200541	0.00132889
k__Bacteria	p__Actinobacteriota	c__Actinobacteria	o__Micrococcales	f__Micrococcaceae	Glutamicibacter	0.000241616	0.000120808	9.66e-05	0.000362424	0.000193293	2.42e-05	7.25e-05	4.83e-05	0.00014497	0.00014497	0.000289939	2.42e-05	0.000120808	4.83e-05	9.66e-05	0	0.000169131	0.000169131	0.000120808	0.000217454	9.66e-05	0.000120808	0.00384169	0.00186044	7.25e-05	0.000362424	0.00014497	0.000169131	0.000289939	0.000120808	4.83e-05	0.00014497	0.000845656	0.000217454	0.000507393	9.66e-05	7.25e-05	0.000434909	0.000749009	0.000434909	0.0020779	0.00231951	0.00200541	0.00103895
k__Bacteria	p__Firmicutes	c__Bacilli	o__Lactobacillales	f__Carnobacteriaceae	Jeotgalibaca	0.000120808	0.000241616	9.66e-05	0.000410747	0.00181212	0.00014497	0.00693438	0.000507393	0.00169131	0.00123224	0.000338262	0.000410747	0.00251281	0.00630618	0.00350343	0.00115976	0.00814246	0.00369672	0.00691022	0.00130473	0.00248864	0.00442157	0.0188219	0.336547	0.00864985	0.00280275	0.000676525	0.000942302	0.00195709	0.000483232	0.000362424	0.00391418	0.00744177	0.000700686	0.000628201	0.000386585	0.00149802	0.00287523	0.000942302	0.00135305	0.00985793	0.00710351	0.00925389	0.0125399
k__Bacteria	p__Firmicutes	c__Bacilli	o__Staphylococcales	f__Staphylococcaceae	Jeotgalicoccus	0.00045907	0.000507393	0.000314101	0.000821494	0.000845656	0.000362424	0.000241616	0.000193293	0.000386585	0.000531555	0.00367256	0.000169131	0.0020779	0.00147386	0.00280275	0.0012564	0.00147386	0.00171547	0.00321349	0.000845656	0.000555717	0.000893979	0.0132406	0.00693438	0.00128056	0.00386586	0.00205374	0.000749009	0.00045907	0.000410747	0.000289939	0.000821494	0.00369672	0.000410747	0.00115976	0.000193293	0.00263361	0.00512226	0.00309268	0.00268194	0.00369672	0.00804581	0.0141345	0.00393834
k__Bacteria	p__Firmicutes	c__Bacilli	o__Lactobacillales	f__Lactobacillaceae	Lactobacillus	0.191142	0.478907	0.615251	0.391611	0.851817	0.769063	0.759906	0.509012	0.739586	0.730622	0.0397217	0.658234	0.58848	0.249323	0.667778	0.56874	0.624046	0.642553	0.435634	0.66471	0.672562	0.665096	0.147482	0.0896878	0.229728	0.559317	0.21354	0.749734	0.867015	0.820818	0.870856	0.811201	0.285445	0.725403	0.0476225	0.292234	0.201677	0.509447	0.75447	0.303373	0.437228	0.112738	0.140451	0.0847105
k__Bacteria	p__Actinobacteriota	c__Actinobacteria	o__Micrococcales	f__Microbacteriaceae	Leucobacter	0.000869817	0.000773171	0.000410747	0.000821494	0.000314101	0.000362424	0.000241616	0.000700686	0.000483232	0.000555717	0	0.000265778	0.000893979	0.000676525	0.000628201	0.000410747	0.000314101	0.000434909	0.000797333	0.000893979	0.000652363	0.000628201	0.00304436	0.00101479	0.000193293	0.000797333	0.000265778	0.000676525	0.000265778	0.000386585	0.00014497	0.000314101	0.000652363	0.000579878	0.000700686	0.000289939	0.000579878	0.00103895	0.000700686	0.00159467	0.00408331	0.00142553	0.00190877	0.000773171
k__Bacteria	p__Firmicutes	c__Bacilli	o__Staphylococcales	f__Staphylococcaceae	Macrococcus	7.25e-05	7.25e-05	9.66e-05	0.000120808	0.00130473	0	4.83e-05	0	0.000193293	2.42e-05	9.66e-05	4.83e-05	0.00045907	0.000338262	0.00217454	0.000193293	9.66e-05	0.000241616	0.000483232	7.25e-05	0.000169131	2.42e-05	0.00253697	0.0020779	0.000314101	0.000169131	0.000193293	2.42e-05	0.000338262	0.00014497	0	0.000314101	0.00152218	0.000217454	2.42e-05	2.42e-05	0.000217454	0.000434909	0.000193293	0.000265778	0.00147386	0.000749009	0.00173964	0.000845656
k__Bacteria	p__Actinobacteriota	c__Actinobacteria	o__Micrococcales	f__Microbacteriaceae	Microbacterium	0.000120808	0.000217454	0.000193293	0.00014497	0.000120808	0.000169131	0.00014497	4.83e-05	0.000169131	9.66e-05	0.000120808	0.00014497	0.000289939	0.000386585	0.000217454	0.000265778	0.000314101	0.000386585	0.000773171	0.000193293	0.000120808	0.000362424	0.00154634	0.000773171	0.000169131	0.000893979	0.000217454	0.00014497	0.000217454	4.83e-05	0.00014497	7.25e-05	0.000265778	0.00014497	0.00014497	7.25e-05	0.000289939	0.000990625	0.000289939	0.000434909	0.0015705	0.000531555	0.000773171	0.000434909
k__Bacteria	p__Actinobacteriota	c__Coriobacteriia	o__Coriobacteriales	f__Atopobiaceae	Olsenella	0.00502561	0.0163091	0.00152218	0.0300087	0.000241616	0.000555717	0.000483232	0.000410747	0.000555717	0.000628201	0.000169131	0.000821494	0.00045907	0.000990625	0.000169131	0.000531555	0.000241616	0.00132889	0.000193293	9.66e-05	0.00589543	0.000555717	0.000700686	7.25e-05	0.000434909	0.000314101	0.0015705	0.000217454	0.000217454	0.00014497	0.00014497	0.000217454	0.000434909	0.000241616	0.00326181	0.00130473	0.000314101	0.000120808	0.00152218	0.000386585	0.000749009	0.00103895	0.000628201	0.00135305
k__Bacteria	p__Firmicutes	c__Clostridia	o__Peptostreptococcales-Tissierellales	f__unidentified_Peptostreptococcales-Tissierellales	Parvimonas	0.00120808	0.000338262	0.000579878	0.00183628	0.000555717	0.000193293	0.000362424	0.000314101	0.000579878	0.000507393	0.000386585	0.000555717	0.00321349	0.00246448	0.00244032	0.00244032	0.00323765	0.00360008	0.00560549	0.00311685	0.000265778	0.000918141	0.0187252	0.00215038	0.00224703	0.00475983	0.00222287	0.00147386	0.00268194	0.000797333	0.00108727	0.0017638	0.00323765	0.0027061	0.00149802	0.000676525	0.00405915	0.00546052	0.00434909	0.0187494	0.0066686	0.0172997	0.0153426	0.00434909
k__Bacteria	p__Firmicutes	c__Clostridia	o__Peptococcales	f__Peptococcaceae	Peptococcus	0.0456896	0.00864985	0.0033343	0.0115251	0.000169131	0.00014497	0.000241616	0.000579878	0.000507393	0.000265778	0.000289939	0.000797333	0.000241616	0.00166715	0.000338262	0.000845656	0.000749009	0.000749009	0.00434909	0.000483232	0.000893979	0.00101479	0.00014497	0.000120808	0.000217454	0.000700686	0.00212622	0.000169131	2.42e-05	0.000120808	0.000120808	0.000120808	0.000169131	0.000217454	0.00323765	0.000579878	0.000265778	0.000990625	0.00045907	0.00045907	0.000169131	0.000241616	0.000265778	0.000700686
k__Bacteria	p__Firmicutes	c__Clostridia	o__Peptostreptococcales-Tissierellales	f__unidentified_Peptostreptococcales-Tissierellales	Peptoniphilus	0.00111143	0.000434909	0.000966464	0.00128056	0.0011356	0.000773171	0.000918141	0.000990625	0.00248864	0.00128056	0.000169131	0.00108727	0.00367256	0.00154634	0.0020779	0.00173964	0.00181212	0.00227119	0.0027061	0.00169131	0.000845656	0.00120808	0.00536387	0.000628201	0.000990625	0.0050981	0.000773171	0.00142553	0.00169131	0.000507393	0.000507393	0.000918141	0.0011356	0.000845656	0.000773171	0.000918141	0.00128056	0.00234367	0.00149802	0.0160675	0.00896395	0.00217454	0.00265777	0.0012564
k__Bacteria	p__Proteobacteria	c__Gammaproteobacteria	o__Pseudomonadales	f__Moraxellaceae	Psychrobacter	4.83e-05	0.000314101	2.42e-05	0.00060404	7.25e-05	0	0.000217454	0.000193293	9.66e-05	0.000241616	0.00432493	7.25e-05	0.000193293	7.25e-05	9.66e-05	7.25e-05	9.66e-05	0.000193293	0.00014497	0.000120808	0.000169131	4.83e-05	0.00942302	0.104716	0.00502561	0.000797333	0.00014497	0.0030202	0.000869817	9.66e-05	0.000193293	0.000942302	0.000918141	0.000700686	0.00045907	0.000265778	0.000338262	0.000120808	0.000241616	0.000217454	0.00142553	0.00258529	0.0136755	0.00273026
k__Bacteria	p__Firmicutes	c__Clostridia	o__Oscillospirales	f__Ruminococcaceae	Pygmaiobacter	0.0281241	0.0167198	0.00425244	0.00775587	0.00014497	0.00106311	0.000507393	0.000434909	0.000724848	0.000217454	0	0.000797333	0.000241616	0.0036484	0.000410747	0.0012564	0.000434909	0.000314101	0.00147386	0.000338262	0.000773171	0.000507393	0.000434909	0.00014497	0.00111143	0.00222287	0.00369672	0.000652363	0.000507393	0.000918141	0.000942302	0.00045907	0.00103895	0.000845656	0.0633517	0.00753842	0.000217454	0.000700686	0.000845656	0.000386585	0.000386585	0.000652363	7.25e-05	0.000314101
k__Bacteria	p__Firmicutes	c__Clostridia	o__Peptostreptococcales-Tissierellales	f__Peptostreptococcaceae	Romboutsia	0.00954383	0.0141104	0.000845656	0.0060404	0.000724848	0.00045907	0.00159467	0.00579878	0.00178796	0.00258529	0.00809413	0.000749009	0.00630618	0.00374505	0.00502561	0.00548468	0.007925	0.0159708	0.0136996	0.0143037	0.0042766	0.00231951	0.135836	0.0808447	0.00345511	0.00775587	0.00633034	0.00355175	0.0011356	0.0106311	0.000749009	0.00589543	0.0084324	0.00449406	0.0236059	0.000918141	0.0271335	0.0421137	0.0251764	0.0238233	0.0178796	0.17708	0.0318691	0.0538562
k__Bacteria	p__Actinobacteriota	c__Actinobacteria	o__Micrococcales	f__Micrococcaceae	Rothia	0.000265778	0.000217454	0.000217454	0.000169131	0.00045907	0.000434909	0.000169131	0.000265778	0.000314101	0.000289939	0.00181212	0.000265778	0.000555717	0.0011356	0.00181212	0.000966464	0.000434909	0.000749009	0.00135305	0.00111143	0.000265778	0.000241616	0.00374505	0.000845656	0.000314101	0.00045907	0.000265778	0.00108727	0.000265778	0.000555717	4.83e-05	0.000700686	0.000555717	0.000821494	0.000338262	0.000507393	0.0012564	0.000942302	0.000434909	0.000869817	0.00106311	0.00229535	0.00611288	0.000918141
k__Bacteria	p__Firmicutes	c__Clostridia	o__Lachnospirales	f__Lachnospiraceae	Sellimonas	0.00475983	0.00149802	0.00120808	0.00171547	0.000120808	0.000265778	9.66e-05	0.000314101	0.000676525	7.25e-05	0.000241616	0.000265778	0.000217454	0.000869817	7.25e-05	0.000338262	4.83e-05	0.000120808	0.000314101	9.66e-05	0.000241616	0.000241616	0.000483232	0.000169131	0.000265778	0.000507393	0.000531555	9.66e-05	7.25e-05	9.66e-05	4.83e-05	7.25e-05	7.25e-05	0.000338262	0.000724848	0.000749009	0.000797333	0.00169131	0.000579878	0.000628201	0.000507393	0.000362424	0.000169131	0.000942302
k__Bacteria	p__Firmicutes	c__Bacilli	o__Staphylococcales	f__Staphylococcaceae	Staphylococcus	0.000410747	0.00014497	0.000314101	0.00101479	0.000265778	0	0.00014497	4.83e-05	0.000265778	0.000193293	0.0033343	4.83e-05	0.000362424	0.000507393	0.000724848	0.000265778	0.000338262	0.000241616	0.00060404	7.25e-05	0.00014497	0.000193293	0.0045907	0.00219871	0.000434909	0.00060404	0.000531555	0.000386585	0.000265778	0.000241616	2.42e-05	0.000555717	0.00193293	0.000386585	0.00060404	0.000241616	0.000362424	0.000869817	0.000507393	0.00103895	0.00101479	0.00347927	0.00884314	0.00186044
k__Bacteria	p__Firmicutes	c__Bacilli	o__Lactobacillales	f__Streptococcaceae	Streptococcus	0.0288248	0.0435392	0.0696337	0.0454238	0.0592684	0.113777	0.0986759	0.177829	0.106311	0.111409	0.0547985	0.116652	0.0924181	0.0810863	0.130859	0.198343	0.155794	0.0849763	0.0494588	0.100271	0.0802406	0.0934087	0.0614188	0.0282449	0.526433	0.207669	0.225452	0.142408	0.0387552	0.0742727	0.0623611	0.0794433	0.34266	0.112182	0.0182662	0.0714942	0.270441	0.168044	0.0274717	0.197908	0.0419928	0.0531072	0.122958	0.131729
k__Bacteria	p__Firmicutes	c__Clostridia	o__Oscillospirales	f__Ruminococcaceae	Subdoligranulum	0.0528172	0.0315792	0.0103412	0.0251039	0.000990625	0.00451822	0.000918141	0.00195709	0.00314101	0.00103895	0.00258529	0.00248864	0.000821494	0.00773171	0.00236784	0.00739345	0.00202957	0.00318933	0.0285107	0.00183628	0.00524307	0.004784	0.0014497	0.00060404	0.00408331	0.00386586	0.010172	0.00164299	0.000676525	0.00186044	0.00132889	0.00128056	0.0017638	0.00236784	0.0139654	0.00814246	0.00403499	0.00316517	0.00461486	0.0017638	0.00164299	0.00285107	0.00236784	0.00200541
k__Bacteria	p__Firmicutes	c__Bacilli	o__Erysipelotrichales	f__Erysipelotrichaceae	Turicibacter	0.00014497	0.000362424	2.42e-05	0.000555717	0.000265778	0.000120808	0.000386585	0.00231951	0.000507393	0.00173964	0.00533971	0.000314101	0.00234367	0.00103895	0.00360008	0.00251281	0.00323765	0.00611288	0.00645115	0.00618537	0.00186044	0.000749009	0.0144728	0.00901227	0.00140137	0.00103895	0.00060404	0.00362424	0.00045907	0.00060404	9.66e-05	0.00060404	0.000555717	0.00164299	0.00328598	7.25e-05	0.00391418	0.00343095	0.00173964	0.00625785	0.00287523	0.133082	0.00954383	0.133614
k__Bacteria	p__Firmicutes	c__Clostridia	o__Oscillospirales	f__Oscillospiraceae	UCG-005	0.0162849	0.012105	0.00451822	0.0686914	0.000362424	0.00236784	0.000990625	0.00159467	0.00111143	0.00132889	0.00289939	0.00275442	0.0012564	0.0166232	0.000483232	0.00318933	0.000676525	0.00123224	0.00244032	0.000773171	0.0020779	0.0018846	0.000652363	0.000289939	0.000531555	0.00118392	0.00265777	0.000483232	0.000410747	0.000749009	0.000483232	0.000483232	0.000676525	0.0012564	0.0190635	0.00674108	0.000652363	0.000700686	0.00205374	0.000483232	0.000314101	0.00120808	0.000386585	0.00171547
k__Bacteria	p__Cyanobacteria	c__Cyanobacteriia	o__Chloroplast	f__unidentified_Chloroplast	unidentified_Chloroplast	0.000821494	0.00014497	0.000241616	0.000241616	0.000434909	0.000169131	0.000676525	0.000338262	0.0012564	0.00140137	0.00321349	0.000289939	0.000845656	0.00118392	0.000942302	0.000386585	0.000821494	0.0011356	0.000773171	0.00164299	0.000217454	0.000120808	0.00584711	0.00676525	0.00115976	0.000314101	0.00120808	0.000169131	0.000120808	0.000700686	0.000120808	0.000700686	0.0130231	0.00691022	0.00014497	0.00014497	0.000797333	0.000942302	0.000579878	0.000338262	0.000386585	0.0215038	0.0275201	0.00263361
[truncated: 216 more columns]

## Sheet: Table S5
Table S5. The core microbiomes identified in each breeds.
Kingdom	Phylum	Class	Order	Family	Genus	CHP	JRF	JDD	JYP	LCW	LSD	MWD	PTW	PTB	SPD	SSD	SXP	TWD	YXP	ZSP
k__Bacteria	p__Firmicutes	c__Clostridia	o__Peptostreptococcales-Tissierellales	f__Anaerovoracaceae	[Eubacterium]_nodatum_group	8.9e-05	0.000266876	0.000115976	0.000141518	0.000107385	0.000336404	5.37e-05	0.000104081	0.000508665	0.00114768	0.000112754	0.000244159	0.000114218	4.83e-05	0.000382055
k__Bacteria	p__Firmicutes	c__Clostridia	o__Lachnospirales	f__Lachnospiraceae	[Ruminococcus]_gnavus_group	2.53e-05	1.87e-05	1.93e-05	0.000189841	6.71e-06	0.00103523	5.37e-06	3.72e-06	3.69e-05	0.000137721	2.82e-05	1.4e-05	2.2e-05	0	2.27e-05
k__Bacteria	p__Firmicutes	c__Clostridia	o__Lachnospirales	f__Lachnospiraceae	[Ruminococcus]_torques_group	0.00045907	0.000795136	0.000328598	0.000665019	0.0001745	0.00197196	0.000217454	0.00040703	0.00131363	0.00269885	0.000820152	0.00182102	0.000891782	0.000446989	0.000631222
k__Bacteria	p__Firmicutes	c__Clostridia	o__Peptostreptococcales-Tissierellales	f__Peptostreptococcaceae	Acetoanaerobium	4.39e-06	3.29e-06	2.42e-06	1.15e-06	0	0.00116719	1.34e-06	0	1.4e-05	0	2.28e-05	1.27e-06	4.39e-06	2.42e-06	0.000250677
k__Bacteria	p__Synergistota	c__Synergistia	o__Synergistales	f__Synergistaceae	Acetomicrobium	0.000556815	0	0.000114768	0.000161077	1.34e-06	0.0023381	3.36e-05	0	1.65e-05	2.05e-05	3.62e-05	0	0.00013838	0	0.000163091
k__Bacteria	p__Proteobacteria	c__Gammaproteobacteria	o__Pseudomonadales	f__Moraxellaceae	Acinetobacter	0.00060404	0.00195819	0.00106553	0.000567222	0.00262556	0.00253139	0.00165507	0.000667232	0.0064982	0.00164903	0.00531421	0.00283072	0.000494214	0.0013313	0.000800353
k__Bacteria	p__Actinobacteriota	c__Actinobacteria	o__Actinomycetales	f__Actinomycetaceae	Actinomyces	0.000763287	0.000308609	0.000995458	0.000462522	0.00247388	0.000594747	0.00087116	0.000368	0.000640918	0.000907268	0.00654242	0.00129074	0.001129	0.000633034	0.000773171
k__Bacteria	p__Firmicutes	c__Bacilli	o__Lactobacillales	f__Aerococcaceae	Aerococcus	8.79e-06	4.72e-05	1.09e-05	1.84e-05	0.00160138	2.6e-05	5.24e-05	0.000200727	6.36e-05	0.000322557	1.75e-05	4.83e-05	4.39e-05	9.66e-06	1.81e-05
k__Bacteria	p__Firmicutes	c__Bacilli	o__Lactobacillales	f__Aerococcaceae	Aerosphaera	0.00087421	0.0025183	0.00174205	0.000369327	0.00132755	0.00109471	0.00119197	0.000925575	0.00320459	0.00482628	0.00589006	0.0104671	0.00254795	0.00154151	0.00158712
k__Bacteria	p__Actinobacteriota	c__Actinobacteria	o__Micrococcales	f__Microbacteriaceae	Agrococcus	7.8e-05	0.000133987	0.000283899	4.95e-05	9.4e-06	8.74e-05	9.4e-06	5.58e-06	0.00042092	0.000639074	0.000531555	0.00156923	0.000171328	0.000268194	0.00014497
k__Bacteria	p__Proteobacteria	c__Gammaproteobacteria	o__Burkholderiales	f__Alcaligenaceae	Alcaligenes	0.000485428	1.21e-05	6.16e-05	0.00327102	2.68e-06	0.00100549	4.43e-05	0	2.03e-05	6.16e-05	6.71e-05	0.000167859	0.000105432	3.62e-05	9.06e-06
k__Bacteria	p__Firmicutes	c__Bacilli	o__Staphylococcales	f__Staphylococcaceae	Aliicoccus	0.000333869	0.000382192	0.00151493	0.000210551	6.71e-06	0.00043305	5.91e-05	7.62e-05	0.000328089	0.0022132	0.00251818	0.00409857	0.000819298	0.0005533	0.000729378
k__Bacteria	p__Bacteroidota	c__Bacteroidia	o__Bacteroidales	f__Rikenellaceae	Alistipes	0.00147605	0.00772732	0.000293563	0.000578728	0.000233562	0.00325996	0.000802702	0.000174707	0.000957562	0.000747801	0.000422828	0.00108473	0.000318494	0.000229535	0.00172453
k__Bacteria	p__Firmicutes	c__Clostridia	o__Peptostreptococcales-Tissierellales	f__unidentified_Peptostreptococcales-Tissierellales	Alkaliphilus	4.39e-06	0	1.21e-06	0	0	0.0012341	0	0	1.27e-06	0	2.68e-06	0	0	9.66e-06	0.000179702
k__Bacteria	p__Firmicutes	c__Bacilli	o__Erysipelotrichales	f__Erysipelotrichaceae	Allobaculum	0.00178356	0	0.000123224	0.000224358	1.75e-05	0.00598278	0.000151681	0.000163555	2.54e-06	0.000102687	0	2.54e-06	0.000228437	0	0
k__Bacteria	p__Firmicutes	c__Clostridia	o__Lachnospirales	f__Lachnospiraceae	Anaerosporobacter	0.000561208	0.00112571	0.000524307	0.000247369	0.00136916	0.00234925	0.000970491	0.000644929	0.00578098	0.00324853	0.00984451	0.000577335	0.0013223	0.00144245	0.000439439
k__Bacteria	p__Actinobacteriota	c__Actinobacteria	o__Actinomycetales	f__Actinomycetaceae	Arcanobacterium	6.26e-05	8.68e-05	5.19e-05	2.42e-05	5.37e-06	7.25e-05	8.05e-06	7.43e-06	0.000289939	0.00045303	0.000809413	0.00052011	0.000109825	0.00020779	0.00118694
k__Bacteria	p__Firmicutes	c__Bacilli	o__Bacillales	f__Bacillaceae	Bacillus	0.00382522	0.00229974	0.00904368	0.00164759	0.00392357	0.000587313	0.0072968	0.00498658	0.0160853	0.00740432	0.0346021	0.0114412	0.00368354	0.00423794	0.000696156
k__Bacteria	p__Bacteroidota	c__Bacteroidia	o__Bacteroidales	f__Bacteroidaceae	Bacteroides	0.0300944	0.0215324	0.00334276	0.00927	0.00225777	0.0433998	0.00924315	0.00184371	0.0109414	0.00586885	0.0127077	0.00781437	0.00744616	0.00187494	0.0149153
k__Bacteria	p__Actinobacteriota	c__Actinobacteria	o__Bifidobacteriales	f__Bifidobacteriaceae	Bifidobacterium	0.000936811	0.000310806	0.000525515	0.00108727	0.00118123	0.0023604	0.000677867	0.00182699	0.00140519	0.00101841	0.00100807	0.00266032	0.0019527	0.00331739	0.00227119
k__Bacteria	p__Firmicutes	c__Clostridia	o__Lachnospirales	f__Lachnospiraceae	Blautia	0.000762188	0.00057878	0.000338262	0.00148996	0.000613436	0.00101293	0.000660417	0.000873535	0.00052774	0.00131681	0.000696659	0.00200923	0.00139698	0.000538804	0.000507393
k__Bacteria	p__Actinobacteriota	c__Actinobacteria	o__Micrococcales	f__Dermabacteraceae	Brachybacterium	0.00262263	0.00457643	0.0160179	0.00115861	0.000253697	0.0118782	0.000488601	0.000447919	0.0157635	0.0490408	0.0465138	0.159141	0.00795136	0.0129313	0.00509357
k__Bacteria	p__Actinobacteriota	c__Actinobacteria	o__Micrococcales	f__Brevibacteriaceae	Brevibacterium	0.00215477	0.00436007	0.0170955	0.00144164	0.000187923	0.00842124	0.000323497	0.000325252	0.00894742	0.0296161	0.0297161	0.07272	0.00835552	0.00681115	0.00626389
k__Bacteria	p__Proteobacteria	c__Alphaproteobacteria	o__Caulobacterales	f__Caulobacteraceae	Brevundimonas	0.000230633	3.95e-05	5.44e-05	0.000671922	0.00014497	0.000754585	3.76e-05	9.29e-06	0.000225084	0.000431284	4.56e-05	0.00101479	6.37e-05	3.62e-05	4.68e-05
k__Bacteria	p__Acidobacteriota	c__Acidobacteriae	o__Bryobacterales	f__Bryobacteraceae	Bryobacter	0.00052826	0	1.21e-06	0.000294541	5.37e-06	6.88e-05	4.03e-06	0	2.03e-05	2.42e-06	0.0010215	0.000176761	1.98e-05	0.000775587	1.51e-06
k__Bacteria	p__Proteobacteria	c__Gammaproteobacteria	o__Burkholderiales	f__Burkholderiaceae	Burkholderia-Caballeronia-Paraburkholderia	5.27e-05	3.29e-06	1.21e-05	8.74e-05	0.00142822	6.32e-05	1.34e-06	0	8.9e-06	5.56e-05	5.24e-05	0.000151328	0	2.9e-05	1.51e-06
k__Bacteria	p__Firmicutes	c__Clostridia	o__Oscillospirales	f__Butyricicoccaceae	Butyricicoccus	0.00158149	0.00154744	0.000443365	0.00137146	0.000444305	0.00186602	0.0017544	0.00101293	0.000554445	0.000967672	0.000675182	0.000848199	0.00485648	0.00118875	0.00128359
k__Bacteria	p__Campilobacterota	c__Campylobacteria	o__Campylobacterales	f__Campylobacteraceae	Campylobacter	0.00111143	0.0133372	0.0131318	0.00433643	0.0116794	0.0135993	0.00561623	0.00605898	0.0195798	0.0332488	0.0376827	0.0061256	0.0171855	0.00267469	0.000826024
k__Bacteria	p__Firmicutes	c__Clostridia	o__Clostridiales	f__Clostridiaceae	Candidatus_Arthromitus	0.00227339	0.00224813	0.0173263	0.00189841	0.00144567	0.000527838	0.00119063	0.000749009	0.0013327	0.00940248	0.0150231	0.0194157	0.00222287	0.00217213	0.000815454
k__Bacteria	p__Caldatribacteriota	c__Caldatribacteriia	o__Caldatribacteriales	f__Caldatribacteriaceae	Candidatus_Caldatribacterium	0.000208668	0	7.25e-06	2.19e-05	8.05e-06	0.00175636	1.21e-05	0	0	1.21e-05	0	0	2.42e-05	0	0.00030051
k__Bacteria	p__Firmicutes	c__Clostridia	o__Oscillospirales	f__Ruminococcaceae	Caproiciproducens	0	0	0	0	0	0	0	0	5.09e-06	0	0	0.00104276	0	0	0
k__Bacteria	p__Chlamydiae	c__unidentified_Chlamydiae	o__Chlamydiales	f__Chlamydiaceae	Chlamydia	0.000958776	4.94e-05	0	2.3e-06	0	9.29e-05	0	0	0	6.16e-05	0.000148996	0	0	9.66e-05	0.00126697
k__Bacteria	p__Firmicutes	c__Clostridia	o__Christensenellales	f__Christensenellaceae	Christensenellaceae_R-7_group	0.00137062	0.00236344	0.00138808	0.0013611	0.00142956	0.00534157	0.000677867	0.000663515	0.00197998	0.00186648	0.00199602	0.00280402	0.00122565	0.000932637	0.000842636
k__Bacteria	p__Firmicutes	c__Clostridia	o__Peptostreptococcales-Tissierellales	f__Peptostreptococcaceae	Clostridioides	6.48e-05	1.76e-05	2.54e-05	4.03e-05	0.00047652	0.000258343	0.000131546	0.000105939	0.000115721	6.04e-06	0.000102016	0.000237801	0.00196588	0.000318933	0.000428868
k__Bacteria	p__Firmicutes	c__Clostridia	o__Clostridiales	f__Clostridiaceae	Clostridium_sensu_stricto_1	0.00853893	0.0291674	0.000873442	0.00232411	0.00105506	0.012919	0.000377189	0.000102222	0.00317661	0.0105296	0.00523367	0.00152345	0.000663346	0.0156181	0.0223736
k__Bacteria	p__Actinobacteriota	c__Coriobacteriia	o__Coriobacteriales	f__Coriobacteriaceae	Collinsella	0.0013234	0.000863228	0.000601624	0.00270725	0.00400814	0.000672807	0.000704713	0.00150174	0.000740108	0.00133251	0.000868475	0.00430204	0.00175062	0.000367256	0.00091663
k__Bacteria	p__Proteobacteria	c__Gammaproteobacteria	o__Burkholderiales	f__Comamonadaceae	Comamonas	0.00442487	2.75e-05	0.000100271	6.56e-05	7.38e-05	0.000323394	2.15e-05	4.83e-05	0.000289939	2.78e-05	0.000547663	0.000832939	3.08e-05	0.000316517	6.34e-05
k__Bacteria	p__Actinobacteriota	c__Actinobacteria	o__Corynebacteriales	f__Corynebacteriaceae	Corynebacterium	0.0049685	0.0109144	0.0235914	0.00379912	0.00419069	0.0127815	0.00152487	0.00170804	0.0266502	0.0518617	0.031951	0.0723513	0.0119754	0.0127936	0.0212607
k__Bacteria	p__Cyanobacteria	c__Cyanobacteriia	o__Synechococcales	f__Cyanobiaceae	Cyanobium_PCC-6307	3.62e-05	8.13e-05	9.66e-06	1.96e-05	2.01e-05	9.29e-05	1.21e-05	7.43e-06	0.000907967	0.00236663	2.01e-05	5.85e-05	2.2e-06	4.83e-06	9.21e-05
k__Bacteria	p__Firmicutes	c__Bacilli	o__Lactobacillales	f__Carnobacteriaceae	Desemzia	6.59e-06	4.61e-05	1.21e-06	1.15e-06	0.000416116	1.3e-05	0.000206716	0.00111515	0	1.69e-05	2.68e-06	0	7.25e-05	0	1.06e-05
k__Bacteria	p__Desulfobacterota	c__Desulfovibrionia	o__Desulfovibrionales	f__Desulfovibrionaceae	Desulfovibrio	0.000709472	0.000497509	0.000206582	0.00049934	0.000965121	0.00213737	0.00497326	0.001472	0.000392944	0.000751426	0.000668471	0.00141918	0.00164299	0.000512226	0.0036786
k__Bacteria	p__Proteobacteria	c__Alphaproteobacteria	o__Rhizobiales	f__Devosiaceae	Devosia	0.000236125	0.000142773	0.000158258	0.000316402	0.000173158	0.000230464	1.34e-05	3.53e-05	0.000447625	0.000140137	0.000430882	0.00175998	0.0001889	0.00039625	0.000104197
k__Bacteria	p__Actinobacteriota	c__Actinobacteria	o__Corynebacteriales	f__Dietziaceae	Dietzia	0.000925828	0.00103236	0.00539649	0.000451016	9.4e-05	0.00202028	0.000120808	7.62e-05	0.00474712	0.00838407	0.00740016	0.0118926	0.00211524	0.00232434	0.00401535
k__Bacteria	p__Firmicutes	c__Bacilli	o__Lactobacillales	f__Enterococcaceae	Enterococcus	0.0434447	0.0739564	0.181677	0.0269241	0.120796	0.113833	0.110345	0.131093	0.118978	0.123275	0.0879576	0.0351831	0.0370705	0.0709916	0.153462
k__Bacteria	p__Firmicutes	c__Bacilli	o__Erysipelotrichales	f__Erysipelatoclostridiaceae	Erysipelatoclostridium	0.00702773	0.00397019	0.00388398	0.0104113	0.0100848	0.00236598	0.00675451	0.00484347	0.00770628	0.00986759	0.00631691	0.023616	0.00746813	0.0042162	0.00381149
k__Bacteria	p__Firmicutes	c__Bacilli	o__Erysipelotrichales	f__Erysipelotrichaceae	Erysipelothrix	0.000161443	0.000349245	0.000543636	0.000181787	0.000134231	0.00027507	3.49e-05	2.79e-05	0.000836754	0.000496521	0.00103626	0.00141409	0.000423926	0.000386585	0.000209904
k__Bacteria	p__Firmicutes	c__Bacilli	o__Erysipelotrichales	f__Erysipelatoclostridiaceae	Erysipelotrichaceae_UCG-003	0.00043381	0.000408551	0.000496521	0.00202382	0.000616121	0.000466505	0.00056377	0.000449777	0.000694328	0.000498937	0.00104566	0.00138103	0.00199443	0.000570214	0.000190273
k__Bacteria	p__Proteobacteria	c__Gammaproteobacteria	o__Enterobacterales	f__Enterobacteriaceae	Escherichia-Shigella	0.00127727	0.00115536	0.000648739	0.0029086	0.00157453	0.005901	0.000606724	0.000269495	0.000517567	0.00120929	0.00149533	0.00149039	0.000535948	0.00501353	0.000546656
k__Bacteria	p__Firmicutes	c__Bacilli	o__Lactobacillales	f__Aerococcaceae	Facklamia	0.000482134	0.000651265	0.00148231	0.000319853	0.000350343	0.000234182	8.99e-05	8.18e-05	0.000801148	0.00262757	0.00216112	0.00298714	0.000388782	0.000526723	0.000406217
k__Bacteria	p__Firmicutes	c__Clostridia	o__Oscillospirales	f__Ruminococcaceae	Faecalibacterium	0.0021372	0.000907158	0.00049048	0.00377956	0.00149668	0.0015259	0.00108996	0.00257228	0.00209188	0.00122741	0.00288194	0.00159085	0.00232391	0.00135788	0.00108123
k__Bacteria	p__Firmicutes	c__Bacilli	o__Erysipelotrichales	f__Erysipelotrichaceae	Faecalitalea	0.00233599	0.00266766	0.0027218	0.00681587	0.00528602	0.00163927	0.00242287	0.00355547	0.00388493	0.00428506	0.00260811	0.00682247	0.00380875	0.00128056	0.00199484
k__Bacteria	p__Fibrobacterota	c__Fibrobacteria	o__Fibrobacterales	f__Fibrobacteraceae	Fibrobacter	0.000130692	0	4.83e-05	5.98e-05	0	0.00459628	3.09e-05	0	2.54e-05	0.000100271	5.64e-05	1.65e-05	6.59e-05	0	1.51e-06
k__Bacteria	p__Actinobacteriota	c__Actinobacteria	o__Actinomycetales	f__Actinomycetaceae	Flaviflexus	0.00011971	9.88e-05	0.000187252	3.57e-05	9.93e-05	0.00024905	1.61e-05	2.42e-05	0.000417105	0.000707935	0.00188326	0.00140392	0.000307511	0.000715183	0.00172302
k__Bacteria	p__Fusobacteriota	c__Fusobacteriia	o__Fusobacteriales	f__Fusobacteriaceae	Fusobacterium	0.000438203	0.000912649	0.000483232	0.000407295	0.000303362	0.0124785	0.000277858	3.16e-05	0.00373106	0.000916932	0.000377189	0.000253061	0.000136184	2.66e-05	0.000474171
k__Bacteria	p__Firmicutes	c__Clostridia	o__Peptostreptococcales-Tissierellales	f__unidentified_Peptostreptococcales-Tissierellales	Gallicola	0.000323985	0.000430516	0.000280274	9.09e-05	5.64e-05	0.000499959	0.000210743	9.48e-05	0.00101224	0.00203924	0.00193158	0.00278367	0.000702883	0.000550884	0.00102536
k__Bacteria	p__Gemmatimonadetes	c__unidentified_Gemmatimonadetes	o__Gemmatimonadales	f__Gemmatimonadaceae	Gemmatimonas	0.000416238	1.1e-06	1.21e-05	0.000331359	0	7.62e-05	0	0	1.27e-05	4.83e-06	0.00108996	0.00011445	4.39e-06	0.000630618	0
k__Bacteria	p__Proteobacteria	c__Alphaproteobacteria	o__Rhodobacterales	f__Rhodobacteraceae	Gemmobacter	0.000204275	0.000407452	0.000398666	0.000665019	7.38e-05	0.000276929	2.95e-05	2.97e-05	0.000556988	0.00027061	0.00028457	0.00133779	7.91e-05	0.00036484	0.000383565
k__Bacteria	p__Firmicutes	c__Bacilli	o__Bacillales	f__Bacillaceae	Geobacillus	0.000150461	0.000115317	0.000373297	6.79e-05	8.19e-05	5.76e-05	2.55e-05	7.43e-05	0.000915597	0.000229535	0.00107519	0.000197108	5.49e-05	0.000173963	2.27e-05
k__Bacteria	p__Actinobacteriota	c__Actinobacteria	o__Micrococcales	f__Bogoriellaceae	Georgenia	9.44e-05	7.58e-05	4.47e-05	1.5e-05	2.15e-05	0.000247192	2.01e-05	5.58e-06	0.000116993	0.000279066	0.000908744	0.00108091	0.000195489	0.000413163	0.000356383
k__Bacteria	p__Firmicutes	c__Bacilli	o__Lactobacillales	f__Aerococcaceae	Globicatella	0.000285546	0.00029543	0.000200541	3.45e-05	0.00135171	0.000184	0.000295308	0.000174707	0.00135559	0.000647531	0.00198125	0.00151074	0.00104115	0.000492896	0.000338262
k__Bacteria	p__Actinobacteriota	c__Actinobacteria	o__Micrococcales	f__Micrococcaceae	Glutamicibacter	0.000132889	0.00081161	0.000675317	0.000428005	0.000124835	0.0013958	0.000146312	0.000189576	0.000637103	0.00430318	0.000393297	0.00173836	0.000160345	0.000289939	0.00122922
k__Bacteria	p__Firmicutes	c__Bacilli	o__Lactobacillales	f__Carnobacteriaceae	Granulicatella	8.79e-05	0.000590861	0.000141345	4.37e-05	0.00239066	0.000165414	0.00108727	0.00211321	0.000228899	0.000584711	0.00054632	0.000764269	0.000307511	8.21e-05	0.000256717
k__Bacteria	p__Myxococcota	c__Polyangia	o__Haliangiales	f__Haliangiaceae	Haliangium	0.000449186	0	6.04e-06	0.000280735	1.34e-06	9.66e-05	2.68e-06	0	1.53e-05	1.45e-05	0.00110875	0.000120808	8.79e-06	0.000782836	0
k__Bacteria	p__Proteobacteria	c__Gammaproteobacteria	o__Oceanospirillales	f__Halomonadaceae	Halomonas	3.73e-05	1.1e-06	3.62e-05	1.38e-05	0.00121479	0.000343838	6.71e-06	3.72e-06	1.27e-06	8.46e-06	1.07e-05	1.27e-05	1.32e-05	2.17e-05	1.36e-05
k__Bacteria	p__Firmicutes	c__Clostridia	o__Peptostreptococcales-Tissierellales	f__unidentified_Peptostreptococcales-Tissierellales	Helcococcus	0.000263581	0.000288841	0.000206582	5.41e-05	5.77e-05	2.97e-05	6.17e-05	4.46e-05	0.000576063	0.000223495	0.00236112	0.00199905	0.000795136	0.000584711	9.06e-05
k__Bacteria	p__Campilobacterota	c__Campylobacteria	o__Campylobacterales	f__Helicobacteraceae	Helicobacter	0.000428319	0.000281153	0.000922973	0.000251971	0.000289939	0.00172477	0.000324839	0.00019701	0.000298841	0.00102928	0.00147251	0.00012208	0.0023261	0.000120808	0.000105707
k__Bacteria	p__Firmicutes	c__Bacilli	o__Erysipelotrichales	f__Erysipelotrichaceae	Ileibacterium	0.00065456	0	2.42e-05	5.06e-05	0	0.00145341	2.55e-05	0	0	0.000939886	0	0	5.93e-05	0	9.82e-05
k__Bacteria	p__Actinobacteriota	c__Actinobacteria	o__Micrococcales	f__Promicromonosporaceae	Isoptericola	0.000131791	7.25e-05	3.75e-05	1.15e-05	1.88e-05	0.000159838	2.95e-05	2.23e-05	0.000221269	0.000228327	0.00163628	0.0016875	0.000303118	0.000473567	4.53e-05
k__Bacteria	p__Firmicutes	c__Bacilli	o__Lactobacillales	f__Carnobacteriaceae	Jeotgalibaca	0.00247217	0.0195335	0.00187615	0.000547663	0.162587	0.00384169	0.0935134	0.117699	0.00352632	0.011745	0.0258193	0.01893	0.0429308	0.00348652	0.00389757
k__Bacteria	p__Firmicutes	c__Bacilli	o__Staphylococcales	f__Staphylococcaceae	Jeotgalicoccus	0.00112791	0.0035869	0.00872838	0.00144624	0.00852233	0.00522076	0.00315846	0.00601995	0.00787159	0.0141623	0.00712096	0.0153986	0.00369233	0.00167198	0.00225307
k__Bacteria	p__Actinobacteriota	c__Actinobacteria	o__Micrococcales	f__Jonesiaceae	Jonesia	4.5e-05	0.000128496	5.56e-05	4.14e-05	5.37e-06	0.000167273	8.05e-06	7.43e-06	0.000267049	0.000816662	0.000640282	0.00535752	0.000129594	0.000410747	0.00158712
k__Bacteria	p__Actinobacteriota	c__Actinobacteria	o__Micrococcales	f__Intrasporangiaceae	Knoellia	0.000579878	0.000200981	0.000569006	0.000179486	1.34e-06	0.000276929	1.07e-05	7.43e-06	0.000612941	0.00130956	0.00326181	0.00268194	0.000360227	0.00124432	0.000209904
k__Bacteria	p__Firmicutes	c__Bacilli	o__Bacillales	f__Planococcaceae	Kurthia	4.28e-05	0.000703981	0.000120808	0.000123109	0.000480547	0.0022842	0.000268462	6.51e-05	0.00011445	0.000872233	0.000116781	0.000222541	3.73e-05	4.59e-05	0.000844146
k__Bacteria	p__Firmicutes	c__Clostridia	o__Lachnospirales	f__Lachnospiraceae	Lachnospiraceae_NK4A136_group	0.000507393	6.15e-05	9.79e-05	0.000356671	2.82e-05	0.00171733	5.37e-05	5.58e-06	5.34e-05	0.000860153	2.68e-06	8.9e-06	6.59e-05	2.42e-06	8.91e-05
k__Bacteria	p__Firmicutes	c__Clostridia	o__Lachnospirales	f__Lachnospiraceae	Lachnospiraceae_XPB1014_group	7.91e-05	0	2.05e-05	5.41e-05	0	0.00163555	2.42e-05	0	0	4.59e-05	0	0	5.93e-05	0	0
k__Bacteria	p__Firmicutes	c__Bacilli	o__Lactobacillales	f__Lactobacillaceae	Lactobacillus	0.568809	0.420645	0.276503	0.673363	0.00920557	0.31908	0.0300839	0.00623183	0.101587	0.149764	0.120612	0.0239047	0.184759	0.427085	0.344205
k__Bacteria	p__Actinobacteriota	c__Actinobacteria	o__Micrococcales	f__Microbacteriaceae	Leucobacter	0.000551324	0.000974151	0.00200541	0.00108612	6.44e-05	0.00119135	0.000112754	0.000154262	0.00389892	0.00420412	0.00182689	0.00656178	0.000612826	0.00112593	0.00213679
k__Bacteria	p__Firmicutes	c__Bacilli	o__Bacillales	f__Planococcaceae	Lysinibacillus	0.000256991	8.57e-05	3.87e-05	4.6e-06	6.04e-05	6.13e-05	0.00026712	7.06e-05	0.000237801	0.000787668	0.00271147	0.00108219	0.000278957	0.000277858	9.21e-05
k__Bacteria	p__Firmicutes	c__Bacilli	o__Staphylococcales	f__Staphylococcaceae	Macrococcus	0.000287743	0.000628201	0.000939886	0.000131163	0.00218662	0.000362424	0.00178662	0.000914423	0.000918141	0.00228206	0.00249938	0.00106947	0.000417337	0.000178796	0.000395646
k__Bacteria	p__Firmicutes	c__Bacilli	o__Erysipelotrichales	f__Erysipelotrichaceae	Merdibacter	0.000130692	0.000237223	7.37e-05	0.000194443	0.000206716	0.000838221	0.0001396	0.000143111	0.000417105	0.00120445	0.000350343	0.00048196	0.000377799	0.000103895	0.000205374
k__Bacteria	p__Proteobacteria	c__Alphaproteobacteria	o__Rhizobiales	f__Beijerinckiaceae	Methylobacterium-Methylorubrum	0.00020757	0.000273465	0.00127573	0.000285337	0.00012752	0.000105939	1.61e-05	9.29e-06	0.00107964	0.000550884	0.00019195	0.000133525	1.76e-05	9.42e-05	6.04e-05
k__Bacteria	p__Actinobacteriota	c__Actinobacteria	o__Micrococcales	f__Microbacteriaceae	Microbacterium	0.000227339	0.000462365	0.000646323	0.000315251	0.000281885	0.00102036	8.19e-05	9.85e-05	0.00102878	0.00239562	0.00120674	0.00511081	0.00032069	0.000623369	0.000706727
k__Bacteria	p__Proteobacteria	c__Gammaproteobacteria	o__Burkholderiales	f__Nitrosomonadaceae	MND1	0.000587566	3.29e-06	1.93e-05	0.000423403	0	0.000169131	2.68e-06	1.86e-06	0	2.78e-05	0.00134902	0.000132253	6.15e-05	0.000993041	3.02e-06
k__Bacteria	p__Firmicutes	c__Clostridia	o__Peptostreptococcales-Tissierellales	f__unidentified_Peptostreptococcales-Tissierellales	Murdochiella	0.000158149	0.00122455	0.00399754	0.00121959	5.91e-05	0.000141252	0.0001047	6.13e-05	0.000729934	0.000864985	0.000153023	0.000142426	5.49e-05	7.49e-05	0.000214434
k__Bacteria	p__Firmicutes	c__Clostridia	o__Oscillospirales	f__Oscillospiraceae	NK4A214_group	0.000307511	0.000382192	0.000180004	0.000278434	0.000183897	0.00153333	9.4e-05	0.000230464	0.000415834	0.000639074	0.000300678	0.000919412	0.0001889	0.000285107	0.00030806
k__Bacteria	p__Actinobacteriota	c__Actinobacteria	o__Propionibacteriales	f__Nocardioidaceae	Nocardioides	0.000230633	2.31e-05	3.26e-05	0.000112754	1.34e-05	0.000105939	1.21e-05	5.58e-06	7.5e-05	0.000146178	0.000931564	0.00102878	2.86e-05	0.000343095	1.96e-05
k__Bacteria	p__Actinobacteriota	c__Coriobacteriia	o__Coriobacteriales	f__Atopobiaceae	Olsenella	0.00305425	0.000699588	0.00072364	0.00175804	0.000661759	0.00141252	0.000248327	0.00039402	0.000651091	0.00293322	0.000579878	0.00286251	0.000955481	0.000712767	0.000839615
k__Bacteria	p__Actinobacteriota	c__Actinobacteria	o__Micrococcales	f__Intrasporangiaceae	Ornithinicoccus	0.000176819	8.46e-05	0.000120808	2.76e-05	5.37e-06	0.00014497	1.21e-05	1.3e-05	0.000230171	0.000556925	0.00231817	0.00236275	0.000250402	0.000700686	0.00015856
k__Bacteria	p__Firmicutes	c__Bacilli	o__Paenibacillales	f__Paenibacillaceae	Paenibacillus	0.000155952	3.84e-05	2.17e-05	6.44e-05	0.00375042	0.000130101	0.000699344	0.000219313	0.000321731	0.000269402	0.000206716	0.00151201	4.83e-05	0.000115976	3.32e-05
k__Bacteria	p__Proteobacteria	c__Gammaproteobacteria	o__Burkholderiales	f__Burkholderiaceae	Pandoraea	1.1e-06	1.1e-06	0	4.6e-06	0.00220005	3.72e-06	0	0	0	0	0	0	0	0	0
k__Bacteria	p__Bacteroidota	c__Bacteroidia	o__Bacteroidales	f__Tannerellaceae	Parabacteroides	0.000904961	0.0011345	0.000223495	0.000532706	8.73e-05	0.00179167	0.000237589	7.81e-05	0.000774443	0.000620953	0.000363766	0.000465429	0.000164738	7.97e-05	0.0009121
k__Bacteria	p__Proteobacteria	c__Alphaproteobacteria	o__Rhodobacterales	f__Rhodobacteraceae	Paracoccus	0.000393175	0.00066664	0.000221079	0.000659266	7.52e-05	0.000379151	7.11e-05	5.02e-05	0.000640918	0.000263361	0.000959752	0.0104938	0.000744616	0.0020779	0.000585919
k__Bacteria	p__Firmicutes	c__Clostridia	o__Peptostreptococcales-Tissierellales	f__unidentified_Peptostreptococcales-Tissierellales	Parvimonas	0.00157819	0.00555936	0.00664444	0.00206064	0.000876529	0.00185487	0.00055169	0.000451636	0.0179368	0.00594013	0.00932772	0.00714293	0.00166715	0.0010317	0.00178947
k__Bacteria	p__Proteobacteria	c__Alphaproteobacteria	o__Rhizobiales	f__Devosiaceae	Pelagibacterium	6.48e-05	0.000187801	6.04e-06	2.53e-05	4.03e-06	6.69e-05	6.71e-06	1.86e-06	0.000167859	2.3e-05	0.000297993	0.00592213	0.00032069	0.000722432	7.1e-05
k__Bacteria	p__Firmicutes	c__Clostridia	o__Peptostreptococcales-Tissierellales	f__Peptostreptococcaceae	Peptoclostridium	0.00120149	5.49e-06	0.000172755	0.000300294	0	0.0126458	0.000148996	0	0	0.000208998	0	0	0.000272367	0	0
k__Bacteria	p__Firmicutes	c__Clostridia	o__Peptococcales	f__Peptococcaceae	Peptococcus	0.00379666	0.00052826	0.00153426	0.00323535	0.000169131	0.000648646	0.000884583	0.000501818	0.000723576	0.000867401	0.000460413	0.000832939	0.000500804	0.000579878	0.000816964
k__Bacteria	p__Firmicutes	c__Clostridia	o__Peptostreptococcales-Tissierellales	f__unidentified_Peptostreptococcales-Tissierellales	Peptoniphilus	0.00146397	0.00262812	0.00493984	0.00156245	0.00219871	0.0013103	0.000331551	0.000237899	0.0037158	0.00249348	0.00497326	0.00209188	0.00155952	0.00084324	0.000797333
k__Bacteria	p__Firmicutes	c__Clostridia	o__Peptostreptococcales-Tissierellales	f__Peptostreptococcaceae	Peptostreptococcus	0.000217454	0.000963169	0.00246932	0.000593685	8.19e-05	0.000938585	6.44e-05	2.23e-05	0.0034869	0.00253334	0.000577194	0.000570977	6.81e-05	0.000147386	0.000474171
k__Bacteria	p__Firmicutes	c__Negativicutes	o__Acidaminococcales	f__Acidaminococcaceae	Phascolarctobacterium	0.000117513	6.04e-05	9.06e-05	0.000197895	0.000118123	0.00108541	5.64e-05	4.46e-05	0.000183119	0.000542428	0.000226851	0.0001526	0.000107629	3.14e-05	0.000221985
k__Bacteria	p__Proteobacteria	c__Alphaproteobacteria	o__Rhodobacterales	f__Rhodobacteraceae	Pontibaca	9.23e-05	0.000202079	1.81e-05	3.57e-05	5.37e-06	6.69e-05	1.88e-05	3.35e-05	0.000301384	8.94e-05	0.000412089	0.00684027	0.000500804	0.00116217	0.000383565
k__Bacteria	p__Bacteroidota	c__Bacteroidia	o__Bacteroidales	f__Prevotellaceae	Prevotella	0.000719357	3.84e-05	0.000277858	0.00171777	0.000103358	0.00993599	9.66e-05	3.16e-05	0.000143698	0.000942302	8.32e-05	4.32e-05	0.000270171	4.83e-06	0.00014648
k__Bacteria	p__Proteobacteria	c__Gammaproteobacteria	o__Pseudomonadales	f__Pseudomonadaceae	Pseudomonas	0.000410747	8.35e-05	0.000183628	0.000371628	0.000876529	0.00087911	8.19e-05	0.000105939	0.00039803	0.000128056	0.000887267	0.00188969	0.000129594	0.000401082	6.19e-05
k__Bacteria	p__Firmicutes	c__Bacilli	o__Bacillales	f__Planococcaceae	Psychrobacillus	0	0	0	5.75e-06	0.00107385	7.43e-06	0.00665518	0.0039402	5.09e-06	0	8.05e-06	4.07e-05	0.000540341	4.83e-06	0
k__Bacteria	p__Proteobacteria	c__Gammaproteobacteria	o__Pseudomonadales	f__Moraxellaceae	Psychrobacter	0.000337164	0.00676854	0.000500145	0.000454468	0.124301	0.00500888	0.0459876	0.46	0.000338262	0.00484923	0.000391955	0.00248229	0.0986408	0.000256113	0.00936564
k__Bacteria	p__Firmicutes	c__Clostridia	o__Oscillospirales	f__Ruminococcaceae	Pygmaiobacter	0.00318823	0.00397458	0.00134822	0.00422253	0.0035531	0.00131774	0.000863106	0.00194222	0.000548087	0.00130593	0.000711425	0.00400701	0.00312783	0.00240408	0.00153426
k__Bacteria	p__Proteobacteria	c__Gammaproteobacteria	o__Burkholderiales	f__Burkholderiaceae	Ralstonia	0.000766581	0.0114965	0.000124432	0.000368177	0.000485916	0.0059549	0.0001396	0.000118949	0.0108142	0.00523944	9.53e-05	0.0019609	0.000913748	2.42e-06	0.000516454
k__Bacteria	p__Acidobacteriota	c__Blastocatellia	o__Pyrinomonadales	f__Pyrinomonadaceae	RB41	0.000383291	0	4.83e-06	0.000341714	0	0.000120808	1.07e-05	3.72e-06	6.36e-06	2.54e-05	0.00143896	3.56e-05	5.05e-05	0.000654779	0
k__Bacteria	p__Bacteroidota	c__Bacteroidia	o__Flavobacteriales	f__Weeksellaceae	Riemerella	0.00258309	0.000784154	5.19e-05	4.6e-06	0	0	0	0	5.85e-05	0.000175172	0.0002094	1.91e-05	0	0.000142553	6.04e-05
k__Bacteria	p__Bacteroidota	c__Bacteroidia	o__Bacteroidales	f__Rikenellaceae	Rikenellaceae_RC9_gut_group	0.000988429	0.000881898	0.000175172	0.000258874	0.000161077	0.00408331	0.000484574	6.51e-05	0.000684155	0.000403499	0.00056377	0.000780801	0.000186703	0.000161883	0.000528535
k__Bacteria	p__Firmicutes	c__Clostridia	o__Peptostreptococcales-Tissierellales	f__Peptostreptococcaceae	Romboutsia	0.00597231	0.0314804	0.115036	0.00694128	0.00139466	0.0341496	0.000659075	0.000773171	0.198452	0.100249	0.0269912	0.0351424	0.00127398	0.0123997	0.0171472
k__Bacteria	p__Actinobacteriota	c__Actinobacteria	o__Micrococcales	f__Micrococcaceae	Rothia	0.000613924	0.00110924	0.00131077	0.000325606	0.00631155	0.0015798	0.00317725	0.0016783	0.00216691	0.00447714	0.00364303	0.00224321	0.00279835	0.000669276	0.000955893
k__Bacteria	p__Actinobacteriota	c__Actinobacteria	o__Micrococcales	f__Ruaniaceae	Ruania	0.000231732	6.81e-05	4.11e-05	1.04e-05	5.37e-06	2.79e-05	1.88e-05	1.3e-05	3.69e-05	9.54e-05	0.00362424	0.00128311	0.000338262	0.000814246	7.55e-06
k__Bacteria	p__Firmicutes	c__Clostridia	o__unidentified_Clostridia	f__Hungateiclostridiaceae	Saccharofermentans	0.000118611	5.49e-06	2.9e-05	7.36e-05	2.68e-06	0.00199612	2.68e-05	0	1.02e-05	5.92e-05	0	0	6.59e-05	0	5.29e-05
k__Bacteria	p__Firmicutes	c__Negativicutes	o__Veillonellales-Selenomonadales	f__Selenomonadaceae	Selenomonas	8.79e-05	1.1e-05	3.26e-05	5.98e-05	0	0.00176566	2.68e-05	0	1.14e-05	5.19e-05	0	1.53e-05	3.95e-05	0	0
k__Bacteria	p__Firmicutes	c__Clostridia	o__Lachnospirales	f__Lachnospiraceae	Sellimonas	0.000627103	0.000450284	0.00033343	0.00108267	0.00024967	0.000494383	0.000299335	0.000646787	0.00137594	0.00102687	0.000416116	0.00146241	0.000573289	0.000362424	0.000258227
k__Bacteria	p__Firmicutes	c__Bacilli	o__Erysipelotrichales	f__Erysipelotrichaceae	Solobacterium	0.000611728	0.00154415	0.00979873	0.0014658	0	0.00251838	1.21e-05	1.86e-06	0.00631762	0.00151131	9.4e-05	0.000253061	2.86e-05	7.49e-05	0.000835085
k__Bacteria	p__Bacteroidota	c__Bacteroidia	o__Sphingobacteriales	f__Sphingobacteriaceae	Sphingobacterium	0.000658953	0.000286644	8.21e-05	9.89e-05	2.15e-05	0.000178424	9.4e-06	2.79e-05	0.000676525	0.000380545	0.00996129	0.00310921	0.000516179	0.00289697	5.74e-05
k__Bacteria	p__Proteobacteria	c__Alphaproteobacteria	o__Sphingomonadales	f__Sphingomonadaceae	Sphingomonas	0.000933516	5.49e-06	8.7e-05	0.000991776	7.11e-05	0.000702545	3.76e-05	5.58e-06	0.000156415	5.07e-05	0.00525649	0.000439995	0.000131791	0.00141587	1.21e-05
k__Bacteria	p__Firmicutes	c__Bacilli	o__Bacillales	f__Planococcaceae	Sporosarcina	5.82e-05	1.43e-05	9.66e-06	5.98e-05	0.0323577	0.000120808	0.0242743	0.0124581	4.83e-05	2.42e-05	4.56e-05	0.000203466	0.0285392	3.38e-05	1.51e-05
k__Bacteria	p__Firmicutes	c__Bacilli	o__Staphylococcales	f__Staphylococcaceae	Staphylococcus	0.000438203	0.00140796	0.00305765	0.000702987	0.0146433	0.00342723	0.000896664	0.000509252	0.00153363	0.00447714	0.00147386	0.00208171	0.000700686	0.000338262	0.000931731
k__Bacteria	p__Proteobacteria	c__Gammaproteobacteria	o__Xanthomonadales	f__Xanthomonadaceae	Stenotrophomonas	0.000217454	4.17e-05	6.04e-05	0.000950356	0.000102016	0.000563151	3.49e-05	1.12e-05	0.000850742	0.000253697	0.000218797	0.00151582	0.000107629	5.8e-05	3.32e-05
k__Bacteria	p__Fusobacteriota	c__Fusobacteriia	o__Fusobacteriales	f__Leptotrichiaceae	Streptobacillus	7.47e-05	0.000309708	0.00131802	0.000128862	0	0.00182699	0	0	0.00292991	0.00182541	0	1.91e-05	0	0	6.64e-05
k__Bacteria	p__Firmicutes	c__Bacilli	o__Lactobacillales	f__Streptococcaceae	Streptococcus	0.0951363	0.136578	0.0566058	0.0309556	0.212439	0.0410078	0.477699	0.0413925	0.0397369	0.0447195	0.110091	0.0165011	0.30269	0.23277	0.219346
k__Bacteria	p__Firmicutes	c__Clostridia	o__Oscillospirales	f__Ruminococcaceae	Subdoligranulum	0.00915395	0.00343863	0.00258771	0.0153288	0.0255294	0.00461486	0.012815	0.0380824	0.00458562	0.00588697	0.00535448	0.0213016	0.0255564	0.0102373	0.00636507
k__Bacteria	p__Actinobacteriota	c__Actinobacteria	o__Propionibacteriales	f__Propionibacteriaceae	Tessaracoccus	0.000116415	0.000725946	0.000172755	7.13e-05	1.75e-05	0.000685818	5.1e-05	5.76e-05	0.000918141	0.00234367	0.000822836	0.00219489	0.000347048	0.000258529	0.00142251
k__Bacteria	p__Synergistota	c__Synergistia	o__Synergistales	f__Synergistaceae	Thermovirga	0.000675426	0	5.07e-05	0.000136916	0	0.00232137	3.49e-05	0	0	5.07e-05	0	0	0.000133987	0	0
k__Bacteria	p__Firmicutes	c__Clostridia	o__Peptostreptococcales-Tissierellales	f__unidentified_Peptostreptococcales-Tissierellales	Tissierella	6.59e-06	4.39e-06	8.46e-06	0	3.09e-05	0.00200169	0	0	8.9e-06	2.42e-06	1.88e-05	1.91e-05	0	2.42e-05	0.00045303
k__Bacteria	p__unidentified_Bacteria	c__Saccharimonadia	o__Saccharimonadales	f__Saccharimonadaceae	TM7a	0.000235026	7.14e-05	0.000402291	0.000186389	1.88e-05	0.000191434	8.32e-05	2.79e-05	0.00468353	0.00108365	0.000598671	0.000305199	6.59e-05	3.14e-05	0.000821494
k__Bacteria	p__Spirochaetota	c__Spirochaetia	o__Spirochaetales	f__Spirochaetaceae	Treponema	9.66e-05	0	2.3e-05	6.56e-05	2.95e-05	0.00278973	9.4e-06	0	7.63e-06	3.99e-05	0	7.63e-06	3.51e-05	0	0
k__Bacteria	p__Firmicutes	c__Bacilli	o__Alicyclobacillales	f__Alicyclobacillaceae	Tumebacillus	0.000126299	3.29e-06	2.42e-06	9.2e-06	0	3.72e-05	2.68e-06	0	0.000231443	8.46e-06	0.00019195	0.00162137	0	0.00014497	5.59e-05
k__Bacteria	p__Firmicutes	c__Bacilli	o__Erysipelotrichales	f__Erysipelotrichaceae	Turicibacter	0.00209876	0.0150878	0.00122379	0.000617846	0.000153023	0.00384913	0.000365109	0.000185858	0.0246639	0.0119237	0.0115627	0.0128781	0.000749009	0.00473567	0.00457258
k__Bacteria	p__Firmicutes	c__Clostridia	o__Oscillospirales	f__Oscillospiraceae	UCG-005	0.00662028	0.00196258	0.00155238	0.00334696	0.0016752	0.00201099	0.00162688	0.00151289	0.00267303	0.00326544	0.00188192	0.00662028	0.00579659	0.00226152	0.00232857
k__Bacteria	p__Cyanobacteria	c__Cyanobacteriia	o__Chloroplast	f__unidentified_Chloroplast	unidentified_Chloroplast	0.00078635	0.00418325	0.0211559	0.000872118	0.00600684	0.000334545	0.00123761	0.000908848	0.0342344	0.00431284	0.0226085	0.00725102	0.00180553	0.000724848	0.000363934
k__Bacteria	p__Proteobacteria	c__Alphaproteobacteria	o__Rickettsiales	f__Mitochondria	unidentified_Mitochondria	0.000147166	0.000609531	0.00426331	0.000101249	0.00228998	5.95e-05	0.000418801	0.000204444	0.00539948	0.000852904	0.00452225	0.0010593	0.000318494	0.000147386	3.47e-05
k__Bacteria	p__Nitrospirota	c__Nitrospira	o__Nitrospirales	f__Nitrospiraceae	unidentified_Nitrospiraceae	0.000530457	3.29e-06	4.83e-06	0.000164529	0	8.74e-05	6.71e-06	1.86e-06	0	3.62e-06	0.00117721	4.96e-05	6.59e-06	0.000956799	1.96e-05
k__Bacteria	p__unidentified_Bacteria	c__Bacteroidia	o__Bacteroidales	f__Prevotellaceae	unidentified_Prevotellaceae	0.00168253	0.000690802	3.99e-05	0.000156475	4.97e-05	0.00100363	3.62e-05	2.23e-05	0.000226356	8.94e-05	0.000287254	6.99e-05	9.01e-05	3.14e-05	0.000312591
k__Bacteria	p__Bacteroidota	c__Bacteroidia	o__Bacteroidales	f__Rikenellaceae	unidentified_Rikenellaceae	0.000193293	0.000337164	3.26e-05	1.96e-05	6.31e-05	0.000117091	0.00104432	8.55e-05	6.1e-05	0.000131681	9.4e-05	6.36e-05	4.83e-05	0.00117184	0.00119902
k__Bacteria	p__Actinobacteriota	c__Actinobacteria	o__Actinomycetales	f__Actinomycetaceae	Varibaculum	0.000148264	0.000300922	0.000901227	0.000265778	0.000210743	0.000150545	0.00012215	3.72e-05	0.000419649	0.00141587	0.00142151	0.000545543	0.00022624	7.01e-05	0.000182722
k__Bacteria	p__Firmicutes	c__Negativicutes	o__Veillonellales-Selenomonadales	f__Veillonellaceae	Veillonella	7.14e-05	4.17e-05	6.04e-06	4.95e-05	0.000381216	0.0013103	9.4e-06	9.29e-06	1.65e-05	4.95e-05	0.000331551	0.000450169	1.32e-05	6.77e-05	0.000404707
k__Bacteria	p__Proteobacteria	c__Gammaproteobacteria	o__Burkholderiales	f__Neisseriaceae	Vitreoscilla	3.51e-05	3.95e-05	2.17e-05	8.05e-06	4.03e-06	0	6.71e-06	3.72e-06	0.000164044	1.21e-06	0.0014054	0.000193293	0.000265778	3.14e-05	0
k__Bacteria	p__Firmicutes	c__Clostridia	o__Peptostreptococcales-Tissierellales	f__unidentified_Peptostreptococcales-Tissierellales	W5053	0.000383291	0.000497509	0.000513434	0.000232412	4.3e-05	0.000256485	4.16e-05	1.3e-05	0.000857101	0.000448198	0.00211817	0.00254714	0.000777564	0.000867401	0.000631222
Note: The genus abundance (% mean realative abundance) > 0.1% were formatted with bold font.

## Sheet: Table S6
Table S6. Correlation among the core bacterial genera in 15 duck breeds.
	[Ruminococcus]_torques_group	Acinetobacter	Actinomyces	Aerosphaera	Anaerosporobacter	Bacillus	Bacteroides	Bifidobacterium	Blautia	Brachybacterium	Brevibacterium	Campylobacter	Candidatus_Arthromitus	Christensenellaceae_R.7_group	Clostridium_sensu_stricto_1	Collinsella	Corynebacterium	Enterococcus	Erysipelatoclostridium	Erysipelotrichaceae_UCG.003	Escherichia.Shigella	Facklamia	Faecalibacterium	Faecalicoccus	Faecalitalea	Glutamicibacter	Jeotgalibaca	Jeotgalicoccus	Lactobacillus	Leucobacter	Macrococcus	Microbacterium	Olsenella	Parvimonas	Peptococcus	Peptoniphilus	Psychrobacter	Pygmaiobacter	Romboutsia	Rothia	Sellimonas	Staphylococcus	Streptococcus	Subdoligranulum	Turicibacter	UCG.005	unidentified_Chloroplast
[Ruminococcus]_torques_group		0.000497837	0.0110571	0.000189935	0.00102349	0.575765	2.16e-20	2.88e-12	4.44e-40	8.55e-14	2.15e-14	0.195624	0.0371991	1.2e-33	6.25e-06	1e-10	2.11e-15	8.72e-05	1.99e-20	1.4e-22	1.83e-07	2.19e-07	4.8e-18	4.3e-23	3.42e-19	1.93e-11	0.0314443	4.5e-05	0.747419	1.54e-12	0.978689	4.87e-17	4.38e-25	2.44e-05	1.94e-16	0.000563973	0.0169532	2.37e-10	1.21e-08	0.248369	1.54e-31	3.06e-05	3.16e-05	4.17e-11	6.91e-15	3.96e-17	0.201591
Acinetobacter	0.224238		3.11e-09	5.69e-19	2.65e-13	4.38e-12	0.292879	4.8e-09	0.213081	3.29e-14	6.56e-12	2.28e-09	0.000112019	1.35e-06	0.262896	0.996433	2.11e-15	0.0186142	0.927322	0.239132	1.99e-14	4.53e-12	0.119454	0.0571373	0.92441	4.22e-08	0.0030976	3.11e-17	0.000777884	2.75e-09	2.05e-08	4.08e-17	0.679875	1.4e-07	0.156695	1.68e-06	0.79162	0.00596345	1.33e-14	4.94e-06	0.372267	4.06e-17	0.0232569	0.130149	6.26e-20	0.237451	2.73e-10
Actinomyces	0.166773	0.367062		6.86e-20	1.7e-13	8.38e-12	0.286739	3.63e-05	0.154134	2.21e-13	4.58e-14	9.97e-11	9.87e-14	0.128854	0.214186	0.94591	2.87e-19	0.598368	0.463074	0.469656	0.000144819	6.72e-17	0.564806	0.0782794	0.674653	1.45e-05	0.00256731	1.17e-11	0.129355	1.04e-09	2.55e-10	5.01e-13	0.846127	2.19e-10	0.783055	8.61e-20	0.596365	0.0409827	0.000717113	5.94e-17	0.324391	7.16e-10	0.240862	0.549618	3.45e-11	0.677539	6.64e-10
Aerosphaera	0.239505	0.523669	0.534954		2.92e-10	3.07e-29	0.336423	0.00042263	0.286739	8.74e-50	2.62e-43	5.51e-13	5.44e-16	0.383568	0.268495	0.18242	2.58e-47	0.00323027	0.0513673	0.781136	0.00692529	1.23e-56	0.013156	0.279455	0.0788015	2.75e-23	3.16e-14	4.8e-42	6.3e-05	5.2e-37	1.16e-30	2.98e-43	0.202266	1.88e-19	0.812424	6.24e-13	0.421847	0.0824812	8.4e-16	1.11e-19	0.0363756	1.11e-15	0.037029	0.286192	1.07e-26	0.147418	1.01e-15
Anaerosporobacter	0.21197	0.442808	0.445951	0.388135		1.72e-08	0.058443	2.82e-05	0.674653	7.2e-09	5.2e-10	2.08e-32	7.59e-06	0.288262	0.0606148	0.0343923	7.09e-12	0.0194831	0.286739	0.772627	8.96e-05	9.98e-06	0.525342	0.324391	0.386014	0.000835336	6.52e-05	1.94e-11	0.000946803	0.0113522	5.88e-10	9.68e-07	0.0210859	5.22e-05	0.00939395	2.52e-06	0.0274919	4.5e-06	5.18e-08	1.02e-23	0.704848	3.87e-11	0.0831843	0.0213029	6.06e-14	0.0101034	6.92e-11
Bacillus	0.0403982	0.422196	0.417145	0.630093	0.350845		0.453606	0.000188883	0.888125	2.13e-12	2.36e-13	5.11e-13	6.26e-20	0.0450746	0.00293893	0.569835	7.1e-14	0.325682	0.149555	0.148151	0.0781501	7.55e-26	0.286192	0.604196	0.32466	0.00619575	4.31e-07	5.6e-16	9.09e-06	3.69e-10	1.14e-15	3.11e-11	0.603219	4.74e-12	0.647421	4.63e-11	0.19514	0.0208743	1.15e-07	6.65e-11	0.124508	3.7e-05	0.175969	0.503251	6.32e-09	0.563599	4.97e-44
Bacteroides	0.540928	0.0729912	0.0739427	-0.0669738	-0.126711	-0.0533616		1.33e-11	2.03e-30	0.0579493	0.0371991	0.30205	0.636509	8.59e-30	0.0103132	8.96e-18	0.0611726	7.18e-09	1.65e-26	1.22e-18	0.000248255	0.214728	3.67e-40	4.61e-25	5.37e-16	0.594672	3.28e-06	0.360159	0.411536	0.128563	0.00031877	0.0300837	1.09e-23	0.101444	9.95e-26	0.0440648	8.73e-05	4.29e-22	0.214005	0.0101034	1.55e-30	0.973915	0.186271	2.15e-18	0.0045265	7.75e-41	0.699608
Bifidobacterium	0.425367	0.363043	0.2637	0.226934	0.267141	0.239612	0.413558		1.81e-19	0.000184346	6.49e-05	0.000945878	0.170884	3.87e-15	0.316965	3.45e-07	1.67e-09	0.0609956	2.73e-10	1.09e-11	1.36e-10	0.00363485	1.13e-12	6.6e-14	1.74e-07	0.00122373	0.822164	0.000435809	0.0182233	9.53e-06	0.235658	3.27e-08	1.56e-13	0.0474771	3.29e-05	0.062878	0.99303	4.39e-05	0.00217485	0.00670747	9.13e-16	8.7e-05	0.469656	8.71e-10	2.25e-07	5e-09	0.000619771
Blautia	0.710842	0.0860064	0.097471	0.0739035	0.0306052	0.01072	0.640151	0.529821		0.0115117	0.0140831	0.671676	0.0841583	1.08e-27	0.39688	3.86e-21	0.00021916	4.08e-09	2.31e-30	3.54e-34	8.26e-05	0.0256952	1.3e-40	5.69e-28	3.94e-24	0.0405998	0.0688878	0.090812	0.0123688	0.0234578	0.420851	0.000175158	1.01e-23	0.237176	1.31e-20	0.549053	0.360159	2.63e-23	0.438805	0.634784	1.31e-43	0.0174281	0.102246	1.71e-31	0.00153637	2.58e-33	0.920597
Brachybacterium	0.45075	0.457336	0.444095	0.765668	0.359101	0.427634	0.126961	0.239988	0.165893		4.47e-138	8.54e-06	8.44e-14	6.28e-06	1.74e-06	0.0726629	1.94e-86	0.895338	0.000965402	0.0141439	0.00101816	6.82e-60	0.518713	0.000803723	0.00230927	1.7e-41	0.598368	1.81e-30	0.395565	2.61e-64	3.43e-08	1.17e-67	0.000128601	1.24e-20	0.000567232	2.49e-14	7.59e-05	0.948095	9.68e-38	6.88e-07	2.7e-05	2.22e-11	3.18e-06	0.408785	6.05e-45	0.262896	1.25e-07
Brevibacterium	0.460252	0.419061	0.455116	0.730856	0.383155	0.443616	0.138563	0.255439	0.161429	0.957336		5.6e-07	1.4e-15	1.34e-06	2.44e-05	0.0552659	1.93e-88	0.99303	0.000835336	0.0138174	0.000489054	5.98e-61	0.840107	0.000351298	0.00160884	1.19e-41	0.996433	1.37e-31	0.406223	3.28e-65	2.28e-07	3.91e-64	0.000175328	2.99e-23	4.11e-05	1.68e-16	0.000144861	0.925491	4.79e-40	3.76e-07	1.5e-05	3.27e-13	8.15e-07	0.246846	3.47e-43	0.245305	1.05e-08
Campylobacter	0.0890901	0.369877	0.397259	0.437505	0.656552	0.438054	-0.0717098	0.21341	0.0311032	0.282675	0.314804		3.16e-11	0.17142	0.0368706	0.759753	3.22e-07	0.000178887	0.830312	0.313765	0.00113605	1.87e-07	0.249384	0.125798	0.925491	0.000219705	0.000132716	2.85e-12	1.37e-05	0.000192188	4.25e-13	2.03e-05	0.451886	9.84e-11	0.18212	4.63e-11	0.00223495	0.00302644	8.58e-07	9.47e-23	0.472549	4.26e-12	0.672004	0.0964607	1.33e-05	0.0872954	6.4e-17
Candidatus_Arthromitus	0.138589	0.247446	0.449751	0.483952	0.284153	0.535472	0.034263	0.0940057	0.116374	0.450858	0.47796	0.406684		0.00792191	0.761636	0.0548479	5.7e-15	0.377127	0.00645799	0.00066808	0.0473883	7.11e-28	0.477633	0.00901829	0.0103588	9.54e-08	0.347698	2.99e-11	0.958128	3.13e-12	1.36e-07	6.15e-13	0.503048	2.66e-16	0.0613373	1.38e-16	0.45786	0.864612	3.18e-10	7.18e-09	0.033536	1.41e-06	0.109985	0.563952	9.21e-07	0.887959	5.64e-18
Christensenellaceae_R-7_group	0.666083	0.304793	0.10343	0.0614095	0.0736655	0.133604	0.634924	0.471465	0.616383	0.286535	0.304846	0.0938293	0.17375		0.117208	3.38e-13	1.89e-06	7.1e-09	1.95e-18	1.07e-28	8.02e-09	0.000160566	7.31e-20	7.56e-35	1.04e-16	0.000542176	1.86e-05	0.0184684	0.98522	6.87e-07	0.0461135	1.19e-08	1.85e-27	0.00050716	3.03e-21	0.000106799	0.000637814	3.31e-15	8.16e-07	0.324391	8.5e-27	0.00298714	7.4e-07	1.02e-10	2.79e-07	2.32e-24	0.00330147
Clostridium_sensu_stricto_1	0.286607	0.0778743	0.0857524	0.0769409	0.125709	-0.193129	0.168272	0.0697098	0.0598645	0.301826	0.269126	-0.13887	-0.0224473	0.106401		0.852956	7.02e-07	0.689139	0.604017	0.545538	0.000292636	0.00326831	0.589407	0.616511	0.607486	1.31e-05	1.91e-09	0.57495	4.63e-22	2.82e-07	0.00186751	7.36e-08	0.00208565	0.000200006	0.0396611	7.44e-06	1.25e-10	0.733185	4.32e-09	0.213081	0.136187	0.517015	0.0186226	0.0903586	6.97e-14	0.492858	0.106917
Collinsella	0.397203	0.000308708	-0.00532458	0.0916037	-0.140578	0.041065	0.508441	0.320042	0.5497	0.120669	0.128238	-0.022654	0.128491	0.441059	0.0138781		0.0594599	1.05e-06	7.07e-45	1.07e-26	0.688493	0.000650605	5.29e-22	1.44e-28	2.05e-57	0.00335465	0.616203	0.404207	0.76621	4.86e-05	0.41422	0.000352826	1.54e-31	6.16e-05	1.95e-25	7.96e-05	0.106917	3.38e-41	0.268495	0.306319	4.11e-44	0.306319	0.00105709	8e-40	0.76175	1.32e-29	0.830312
Corynebacterium	0.475395	0.475348	0.527368	0.753071	0.418456	0.452054	0.125406	0.372729	0.237298	0.887935	0.892461	0.32082	0.468971	0.300831	0.312245	0.126236		0.832433	0.0120893	0.0115885	1.88e-07	1.03e-61	0.734767	0.00210321	0.0124831	1.05e-43	0.640211	9.21e-40	0.864595	2.5e-61	1.09e-09	6.74e-67	3.92e-05	5.37e-20	0.00544301	8.53e-17	0.00444831	0.401085	8.9e-36	7.3e-11	7.97e-05	2.38e-23	0.000375076	0.245055	1.93e-52	0.473748	4.13e-13
Enterococcus	-0.251155	0.155102	0.0380266	0.191302	0.154051	0.0684519	-0.359149	-0.125514	-0.364552	-0.0100942	-0.000687903	0.2405	0.0621471	-0.359306	0.0290242	-0.307679	0.0157797		1.19e-08	2.49e-14	0.978489	0.518713	4.69e-14	7.45e-07	5.51e-06	0.173494	0.000923394	0.0163852	0.0724355	0.266276	1.12e-07	0.728067	2.66e-05	0.236583	1.48e-05	0.670401	6.77e-05	2.77e-10	0.000340408	6.84e-07	1.08e-09	0.0398616	0.000684493	6.25e-09	0.596365	1.75e-09	0.172904
Erysipelatoclostridium	0.541373	0.0070281	0.0523528	0.130206	-0.0739164	0.0984777	0.605338	0.388768	0.639666	0.213026	0.215509	0.0160878	0.177914	0.51696	0.0374116	0.739956	0.164801	-0.354407		4.58e-51	0.443922	0.000278678	1.03e-40	1.03e-40	3.65e-68	0.0540619	0.294494	0.747419	0.744891	7.03e-06	0.109228	3.7e-05	5.88e-33	0.000242451	1.24e-36	0.00246455	0.000296346	5.02e-51	0.235361	0.18559	5.38e-60	0.54455	0.000182414	3.38e-49	0.0552659	4.74e-43	0.92441
Erysipelotrichaceae_UCG-003	0.565655	0.0815725	0.0515327	0.0205632	-0.0213486	0.0988429	0.51953	0.415091	0.670119	0.161309	0.161857	0.0701403	0.219361	0.625399	-0.0435974	0.607165	0.165698	-0.459229	0.772033		0.00814254	0.00423494	4.33e-39	2.14e-38	6.99e-36	0.282097	0.00616544	0.783786	0.677539	0.00102826	0.0126633	0.00191855	2.11e-22	0.00829206	2.03e-24	0.00769921	0.00193001	8.12e-32	0.618165	0.137727	9.29e-42	0.934886	0.000830456	1.59e-35	0.235658	8.12e-32	0.208229
Escherichia-Shigella	0.326921	0.460784	0.243728	0.176511	0.250699	0.118691	0.23529	0.394636	0.251946	0.212081	0.224565	0.210156	0.132308	0.35809	0.232754	0.029132	0.326572	-0.00238767	0.0544487	0.173157		0.00139528	0.0150537	4.82e-05	0.901595	4.89e-06	0.143416	1.34e-05	0.331682	0.000363861	0.09802	4.99e-10	9.73e-05	0.286192	0.294135	0.00143557	0.58104	0.679875	0.000464477	0.0788747	0.00285568	5.61e-12	0.976887	0.520804	4.97e-08	0.153231	0.00309475
Facklamia	0.324965	0.421926	0.496605	0.796942	0.280696	0.599111	0.0856272	0.189061	0.147608	0.809933	0.814099	0.326648	0.618038	0.242166	0.191064	0.219805	0.817139	0.0463548	0.233506	0.186184	0.2067		0.486465	0.00022031	0.000622862	3.02e-28	0.0787625	3.62e-37	0.748946	2e-51	6.61e-13	3.69e-53	2.93e-05	3.71e-32	0.000273801	4.62e-29	0.000746168	0.888125	9.67e-31	3.25e-07	5.46e-05	2.89e-15	1.52e-05	0.607486	1.28e-27	0.145981	2.06e-17
Faecalibacterium	0.511962	-0.10581	0.041553	-0.162937	-0.0455989	-0.0741693	0.711395	0.432253	0.714258	-0.0463459	-0.0151232	-0.079815	0.050584	0.534598	0.0390714	0.559346	-0.0250322	-0.454925	0.714928	0.704427	0.15985	-0.0497049		4.36e-27	1.61e-26	0.0831843	0.00160801	0.0328726	0.560166	0.269228	6.45e-05	0.936458	1.12e-20	0.52044	1.67e-27	0.987547	0.00378691	4.17e-39	0.0150509	0.0666864	1.51e-38	0.331682	0.577701	1.88e-49	0.518713	1.12e-47	0.168044
Faecalicoccus	0.571126	0.127354	0.118612	0.075268	-0.0686912	0.0373442	0.591391	0.45259	0.618925	0.216189	0.229865	0.104215	0.171075	0.675114	0.036094	0.624252	0.199379	-0.31155	0.714918	0.699781	0.259655	0.237169	0.610791		3.08e-41	0.000332513	0.0447547	0.156343	0.978689	6e-07	0.465307	2.09e-06	2.01e-41	5.96e-05	1.64e-25	4.08e-05	0.0420749	1.35e-34	0.0149933	0.284915	3.67e-40	0.0389054	2.01e-05	2.9e-29	0.063813	1.2e-31	0.847248
Faecalitalea	0.526417	-0.00752497	-0.0305863	0.118364	-0.0611033	0.0686162	0.484055	0.32744	0.582073	0.197649	0.204146	0.0072469	0.168153	0.494016	-0.0369797	0.800184	0.164082	-0.288134	0.840114	0.682557	0.00954675	0.220569	0.605469	0.718258		0.000381498	0.986353	0.0857095	0.349308	4.68e-06	0.832433	1.29e-05	6.81e-32	0.000273801	2.67e-28	0.00639853	0.217064	2.62e-43	0.0306148	0.987547	3.06e-49	0.40192	4.94e-06	4.22e-50	0.596365	1.15e-27	0.507729
Glutamicibacter	0.410673	0.342021	0.275964	0.573209	0.215492	0.178765	0.0385703	0.208905	0.136339	0.719903	0.720855	0.237235	0.333776	0.222839	0.277312	0.19054	0.733236	0.0933309	0.128889	0.0748395	0.289632	0.621373	-0.116735	0.230743	0.228515		0.783055	7.47e-31	0.194206	1.24e-54	8.33e-10	5.65e-46	7.37e-08	8.84e-15	0.000214913	1.87e-10	0.907114	0.677539	1.51e-31	9.96e-05	7.38e-05	1.34e-23	4.52e-10	0.268495	2.77e-21	0.80956	0.0105481
Jeotgalibaca	-0.142767	0.192081	0.195686	0.457622	0.255351	0.317635	-0.29439	-0.0168231	-0.122147	0.0379957	0.000278579	0.244988	0.0656325	-0.272659	-0.371488	-0.0361725	0.0339023	0.213825	-0.0727021	-0.178888	-0.099986	0.118412	-0.204182	-0.133811	-0.00149362	-0.020303		6.54e-10	2.9e-33	0.280338	4.14e-31	0.419127	0.000517571	0.0949773	2.1e-09	0.00779959	3.45e-34	0.0274919	7.45e-05	3.35e-17	0.00510634	0.000881471	0.106917	0.448373	0.674215	0.000497151	0.0991625
Jeotgalicoccus	0.260624	0.501347	0.414511	0.723339	0.410602	0.483746	-0.0640978	0.226412	0.114144	0.640603	0.649897	0.425484	0.40716	0.155303	-0.0405711	0.0588731	0.708746	0.157993	0.0238436	0.020177	0.27701	0.691491	-0.141701	0.0969914	0.11584	0.643842	0.381127		1.49e-09	2.01e-21	7.96e-39	3.66e-34	0.527084	5.12e-12	0.927322	3.11e-10	0.00103832	0.000641071	4.67e-17	3.54e-19	0.143821	7.63e-53	2.77e-06	0.107389	6.25e-19	0.0216096	7.64e-13
Lactobacillus	-0.0238518	-0.216737	-0.103278	-0.255889	-0.213367	-0.281886	0.0579794	-0.155622	-0.164301	0.0600479	0.0586186	-0.276663	-0.00424278	-0.00165281	0.560006	0.0219199	-0.012852	-0.120787	-0.0241742	-0.0301866	-0.0675713	0.023622	-0.0421102	0.0022306	-0.0654058	0.0894078	-0.663154	-0.373801		0.0149675	8.98e-16	0.789877	0.0229284	0.00519537	0.000759892	2.44e-05	1.39e-20	0.264787	0.0027696	7.09e-12	0.86282	1.65e-06	0.235658	0.00780824	0.864612	0.76621	0.00452336
Leucobacter	0.429998	0.368202	0.377009	0.690394	0.166207	0.386098	0.103534	0.281286	0.149714	0.826546	0.829745	0.239308	0.424739	0.312525	0.322215	0.259516	0.815606	0.0773132	0.285148	0.211867	0.229283	0.773787	-0.0767495	0.314036	0.290178	0.788389	-0.0751108	0.552949	0.16006		1.45e-05	8.97e-74	1.39e-09	1.85e-29	2.28e-08	7.44e-21	1.67e-05	0.269315	7.02e-42	0.00152197	3.67e-09	5.23e-10	1.63e-09	0.773823	1.14e-31	0.188021	1.84e-06
Macrococcus	-0.00229897	0.349141	0.389377	0.642221	0.382051	0.479244	-0.231401	0.0823027	-0.0568909	0.344043	0.324492	0.439398	0.330062	-0.133012	-0.201531	-0.0576583	0.376586	0.332173	-0.108513	-0.163757	0.111873	0.436134	-0.255546	-0.0520912	-0.0157941	0.378991	0.645931	0.702663	-0.48082	0.275897		6.75e-09	0.03028	0.00139789	0.000456282	0.0021895	1.96e-13	2.19e-07	0.0144396	1.61e-29	0.196539	6.22e-24	0.747419	0.0420749	0.000305574	2.73e-06	2.41e-08
Microbacterium	0.498554	0.499648	0.438223	0.730461	0.308553	0.406837	0.143916	0.344573	0.240856	0.83827	0.825804	0.271532	0.4367	0.354316	0.336418	0.229773	0.835638	0.0256784	0.263379	0.201042	0.383519	0.781885	-0.0061229	0.299657	0.277488	0.746033	0.0571119	0.669982	0.0196405	0.85688	0.359792		1.73e-07	7.62e-21	3.76e-05	1.8e-16	0.0024863	0.401625	8.2e-34	1.19e-06	3.39e-08	3.53e-17	1.7e-08	0.812424	2.05e-34	0.242237	4.85e-09
Olsenella	0.591636	0.0298865	0.0145949	0.0878679	-0.15226	-0.0375315	0.577503	0.446593	0.577874	0.245459	0.240815	-0.053576	0.0480697	0.614186	0.199552	0.649434	0.262571	-0.267902	0.660775	0.563732	0.249511	0.266593	0.544366	0.719408	0.652457	0.336385	-0.223585	0.0453925	0.150315	0.374411	-0.143735	0.327514		0.00260359	4.07e-34	0.000240041	0.00398114	3.68e-33	0.000977667	0.0233561	7.4e-38	0.288956	4.52e-05	1.88e-25	0.0131692	6.3e-36	0.57535
Parvimonas	0.269064	0.329782	0.390675	0.529613	0.258552	0.421568	0.110834	0.132229	0.0819396	0.543793	0.572801	0.397389	0.488307	0.223925	0.238679	0.256231	0.536286	0.0820671	0.235663	0.172766	0.0742238	0.65458	-0.0461403	0.256726	0.233793	0.466106	-0.11284	0.420967	0.182215	0.632001	0.206641	0.546304	0.195411		0.00016836	5.47e-51	7.05e-06	0.750846	5.09e-32	0.00167991	8.37e-06	1.33e-07	8.76e-05	0.148298	4.76e-17	0.65651	1.15e-13
Peptococcus	0.4902	-0.0968836	0.0202938	-0.0176444	-0.170233	-0.0332524	0.597943	0.264998	0.543509	0.222084	0.261896	-0.0916957	0.125303	0.550907	0.136967	0.595071	0.18131	-0.275651	0.687795	0.585026	0.0727895	0.233794	0.61461	0.595852	0.621874	0.237609	-0.37063	0.00696378	0.217136	0.348096	-0.225684	0.263163	0.669613	0.24145		0.000110312	2.96e-08	9.49e-30	0.000427753	0.000124712	7.94e-39	0.545838	4.41e-05	2.36e-23	0.17142	2.64e-38	0.477633
Peptoniphilus	0.2222	0.302248	0.533734	0.436577	0.297514	0.403506	0.134223	0.124629	0.0431864	0.459258	0.491124	0.403513	0.492314	0.248164	0.284415	0.252506	0.495185	0.0312618	0.196457	0.174395	0.20617	0.628547	-0.00128789	0.262009	0.17812	0.391996	-0.174113	0.387582	0.269064	0.546453	0.198629	0.490672	0.235836	0.77152	0.247687		6.21e-08	0.852956	1.24e-20	0.000155122	0.000183267	1.5e-09	0.129437	0.167322	9.05e-10	0.674215	1.52e-14
Psychrobacter	-0.157235	0.0194442	-0.0382879	0.0567439	0.146026	-0.0892109	-0.251115	0.000733542	-0.0641189	-0.253183	-0.243697	0.198245	-0.0529024	-0.22017	-0.395371	-0.109225	-0.185249	0.254822	-0.232541	-0.200913	-0.0398407	-0.217479	-0.188288	-0.13538	-0.0852213	-0.00905591	0.670237	0.211682	-0.543188	-0.274029	0.444951	-0.196276	-0.187346	-0.285097	-0.345538	-0.338127		0.00718613	1.73e-07	2.45e-11	3.03e-05	0.000750905	0.030356	0.925491	0.000160566	0.000197702	0.0949773
Pygmaiobacter	0.390023	-0.179551	-0.136081	-0.117026	-0.290671	-0.152512	0.560391	0.260991	0.573425	0.00508709	-0.00726489	-0.192551	-0.0127613	0.472485	0.0252151	0.717969	-0.0593798	-0.388613	0.771771	0.651791	0.0299247	0.0107151	0.704572	0.673279	0.730832	-0.0302473	-0.146013	-0.220064	0.0775564	0.0766963	-0.324957	0.0592326	0.662347	-0.0234139	0.634533	-0.0139176	-0.175767		0.0482157	6.13e-05	7.51e-36	0.00186243	0.0816121	3.17e-65	0.0239101	9.4e-56	0.000681296
Romboutsia	0.354201	0.463436	0.218136	0.481253	0.339947	0.331891	0.0858206	0.198773	0.055	0.695336	0.710593	0.309934	0.387386	0.310498	0.364027	0.0768976	0.681755	0.230364	0.0824091	0.0359022	0.225384	0.642903	-0.159883	0.159994	0.143417	0.649538	-0.25347	0.498842	0.194265	0.722321	0.160845	0.667341	0.212794	0.653474	0.226724	0.543809	-0.32756	-0.131814		0.00101448	0.00289458	2.81e-10	4.85e-09	0.000227991	2.04e-44	0.719804	3.7e-11
Rothia	0.0799998	0.289471	0.497372	0.532387	0.577819	0.400597	-0.168745	0.177157	0.0344597	0.312485	0.319104	0.567495	0.35916	-0.0687173	-0.0860313	-0.0710952	0.399803	0.312604	-0.0910068	-0.10125	0.118304	0.320708	-0.123032	-0.074432	0.00125813	0.249165	0.500893	0.526204	-0.418426	0.205163	0.632555	0.306238	-0.149842	0.203388	-0.245917	0.242698	0.408723	-0.256306	0.212167		0.286192	4.87e-15	0.00814254	0.328813	2.44e-05	0.000221837	1.05e-11
Sellimonas	0.649409	0.0627195	0.0687631	0.139223	-0.0276459	0.104557	0.641176	0.480693	0.73265	0.26773	0.275406	0.0512095	0.141201	0.608113	0.101626	0.735637	0.252468	-0.376653	0.810428	0.721551	0.193695	0.25791	0.700789	0.71143	0.762891	0.253617	-0.182595	0.0998627	-0.0130528	0.365562	-0.0888972	0.344203	0.696182	0.282947	0.702709	0.240099	-0.266139	0.682305	0.193427	-0.0740995		0.279333	9.69e-05	9.42e-39	0.00245789	7.84e-38	0.466028
Staphylococcus	0.265968	0.4997	0.380311	0.47943	0.404977	0.263387	0.00288276	0.251214	0.156613	0.409525	0.441319	0.422437	0.304237	0.192812	0.0466479	0.0711067	0.573917	0.136813	-0.0437351	0.0063122	0.420261	0.473363	-0.0675901	0.13746	0.0591563	0.576534	0.214601	0.780394	-0.302487	0.38307	0.580047	0.500564	0.0735345	0.330313	-0.0435206	0.37368	0.217352	-0.201605	0.38848	0.469993	0.0753259		0.000699705	0.172683	3.45e-11	0.158497	4.83e-08
Streptococcus	-0.265554	-0.149968	0.0812805	-0.138736	0.116725	-0.0928396	-0.090849	-0.0515356	-0.110576	-0.294765	-0.310541	0.0310216	-0.108278	-0.311638	0.155062	-0.211363	-0.228798	0.218925	-0.240193	-0.215639	0.0025823	-0.275212	-0.0401798	-0.271687	-0.289451	-0.384378	0.109197	-0.296376	0.0822435	-0.372947	-0.0238006	-0.350947	-0.260551	-0.251037	-0.260914	-0.103222	0.143645	-0.117348	-0.362899	0.173153	-0.249587	-0.218552		0.401625	0.00261467	0.0152215	0.544468
Subdoligranulum	0.404367	-0.103022	-0.0430862	-0.0741103	-0.152004	-0.0480022	0.516403	0.378583	0.649025	-0.0583083	-0.0802574	-0.112358	-0.0416782	0.397008	-0.114317	0.709169	-0.0805948	-0.360537	0.762617	0.679961	0.0460579	-0.0369609	0.763989	0.630333	0.767255	-0.0768895	0.0539656	-0.109035	-0.174062	-0.0211956	-0.1354	0.0176406	0.595252	-0.0987748	0.573981	-0.0947499	-0.00723983	0.829966	-0.236616	-0.0680382	0.702153	-0.0935571	-0.0592557		0.0051614	8.05e-46	0.0115484
Turicibacter	0.467717	0.535451	0.405952	0.607124	0.453197	0.360414	0.18487	0.324676	0.204977	0.740389	0.730037	0.277053	0.309135	0.322381	0.452205	-0.0223797	0.778504	0.0382703	0.128233	0.0822609	0.340378	0.615681	-0.0464272	0.124213	0.0383527	0.551365	-0.0307319	0.52314	0.0127231	0.650588	0.232058	0.67192	0.162886	0.498712	0.0938482	0.37823	-0.242154	-0.149257	0.737378	0.269149	0.196532	0.405928	-0.195309	-0.182366		0.969322	3.87e-09
UCG-005	0.499881	-0.0818587	-0.030196	-0.0990326	-0.168715	-0.0417599	0.715749	0.362605	0.663567	0.077855	0.0805183	-0.115302	0.0108582	0.584414	0.0490603	0.63329	0.0510478	-0.372273	0.729209	0.651797	0.0976908	0.0993701	0.754993	0.650385	0.616129	-0.0179853	-0.224286	-0.151658	0.0219114	0.0905058	-0.296595	0.0810409	0.682909	0.0324507	0.699145	0.0307799	-0.238873	0.793206	-0.0263928	-0.237042	0.695979	-0.0964894	-0.159586	0.745155	-0.00330803		0.331682
unidentified_Chloroplast	0.0880184	0.388757	0.380972	0.480032	0.400261	0.735115	-0.0281233	0.220674	0.00795242	0.331019	0.355581	0.496914	0.51105	0.190855	-0.109225	-0.0160681	0.439624	0.093478	0.00755222	0.0868594	0.192125	0.503728	-0.0945755	0.0144454	0.0475426	0.167758	0.111512	0.43508	-0.184911	0.301193	0.347561	0.362927	-0.0404853	0.448697	-0.0505862	0.462564	-0.112827	-0.219026	0.405373	0.415419	0.0519745	0.340673	-0.0437925	-0.165798	0.365065	-0.0676017
Note: The Spearman’s correlation coefficient below diagonal, and the p_value above diagonal. The Spearman’s correlation coefficient > 0.6 and their p_value were formatted with bold font.

## Sheet: Table S7
Table S8. The results of LEfSe analysis (LDA score > 4).
Biomarkers_names	Abundance(log10)	Groups	LDA_value	p_value
k__Bacteria.p__Firmicutes.c__Bacilli.o__Bacillales.f__Bacillaceae.g__Bacillus	4.5391	SSD	4.24632	3.90892e-26
k__Bacteria.p__Proteobacteria.c__Gammaproteobacteria.o__Pseudomonadales.f__Moraxellaceae	5.66339	PTW	5.35179	2.0208e-29
k__Bacteria.p__Firmicutes.c__Bacilli.o__Lactobacillales.f__Carnobacteriaceae	5.21998	LCW	4.88891	1.45438e-30
k__Bacteria.p__Actinobacteriota	5.59706	SXP	5.28271	6.82982e-30
k__Bacteria.p__Proteobacteria.c__Gammaproteobacteria.o__Pseudomonadales.f__Moraxellaceae.g__Psychrobacter	5.66276	PTW	5.35177	2.12515e-31
k__Bacteria.p__Firmicutes.c__Clostridia.o__Peptostreptococcales_Tissierellales.f__Peptostreptococcaceae.g__Romboutsia	5.29766	PTB	4.99632	1.62833e-34
k__Bacteria.p__Proteobacteria.c__Alphaproteobacteria.o__Rhodobacterales.f__Rhodobacteraceae	4.32312	SXP	4.01917	5.95912e-24
k__Bacteria.p__Firmicutes.c__Bacilli.o__Erysipelotrichales.f__Erysipelatoclostridiaceae	4.40399	SXP	4.06814	3.01284e-07
k__Bacteria.p__Cyanobacteria.c__Cyanobacteriia.o__Chloroplast.f__unidentified_Chloroplast.g__unidentified_Chloroplast	4.53446	PTB	4.21972	3.05437e-19
k__Bacteria.p__Firmicutes.c__Bacilli.o__Staphylococcales	4.76488	SPD	4.46621	2.11455e-21
k__Bacteria.p__Firmicutes.c__Bacilli.o__Lactobacillales.f__Enterococcaceae.g__Enterococcus.s__Enterococcus_aquimarinus	5.02369	PTW	4.68045	1.92404e-32
k__Bacteria.p__Firmicutes.c__Bacilli.o__Lactobacillales.f__Enterococcaceae.g__Enterococcus.s__Enterococcus_cecorum	5.17865	JDD	4.86325	8.17241e-18
k__Bacteria.p__Firmicutes.c__Clostridia.o__Peptostreptococcales_Tissierellales	5.36414	PTB	5.05706	1.10155e-33
k__Bacteria.p__Firmicutes.c__Bacilli.o__Lactobacillales.f__Lactobacillaceae	5.82861	JYP	5.52623	1.48886e-33
k__Bacteria.p__Firmicutes.c__Bacilli.o__Erysipelotrichales.f__Erysipelotrichaceae	4.64718	PTB	4.32633	1.21397e-15
k__Bacteria.p__Firmicutes.c__Clostridia.o__Clostridiales.f__Clostridiaceae	4.50704	JRF	4.17825	3.11535e-24
k__Bacteria.p__Firmicutes.c__Bacilli.o__Bacillales.f__Bacillaceae	4.56766	SSD	4.26961	5.57994e-24
k__Bacteria.p__Firmicutes.c__Bacilli.o__Lactobacillales.f__Lactobacillaceae.g__Lactobacillus.s__Lactobacillus_reuteri	4.96044	JYP	4.6526	1.03606e-29
k__Bacteria.p__Firmicutes.c__Bacilli.o__Bacillales.f__Bacillaceae.g__Bacillus.s__Bacillus_velezensis	4.44009	SSD	4.1555	6.21678e-26
k__Bacteria.p__Firmicutes.c__Bacilli.o__Lactobacillales.f__Streptococcaceae.g__Streptococcus	5.67915	MWD	5.37543	1.3387e-27
k__Bacteria.p__Proteobacteria.c__Gammaproteobacteria.o__Pseudomonadales	5.66349	PTW	5.35153	1.90623e-29
k__Bacteria.p__Actinobacteriota.c__Actinobacteria.o__Micrococcales.f__Dermabacteraceae	5.20455	SXP	4.89082	1.0647e-34
k__Bacteria.p__Proteobacteria	5.6653	PTW	5.3387	7.12817e-22
k__Bacteria.p__Proteobacteria.c__Alphaproteobacteria	4.67036	SXP	4.36625	4.1442e-24
k__Bacteria.p__Campilobacterota.c__Campylobacteria	4.60105	SSD	4.28862	4.68987e-15
k__Bacteria.p__Proteobacteria.c__Gammaproteobacteria	5.66483	PTW	5.34944	1.77445e-24
k__Bacteria.p__Firmicutes.c__Clostridia.o__Peptostreptococcales_Tissierellales.f__Peptostreptococcaceae.g__Romboutsia.s__Romboutsia_ilealis	5.29515	PTB	4.99399	2.36338e-34
k__Bacteria.p__Firmicutes.c__Bacilli	5.92331	MWD	5.47376	4.43321e-21
k__Bacteria.p__Actinobacteriota.c__Actinobacteria.o__Micrococcales	5.44692	SXP	5.13699	6.03378e-31
k__Bacteria.p__Firmicutes.c__Clostridia.o__Clostridiales.f__Clostridiaceae.g__Clostridium_sensu_stricto_1	4.4649	JRF	4.14645	5.84635e-34
k__Bacteria.p__Firmicutes.c__Clostridia	5.53131	PTB	5.14442	2.11152e-15
k__Bacteria.p__Firmicutes.c__Bacilli.o__Erysipelotrichales.f__Erysipelatoclostridiaceae.g__Erysipelatoclostridium	4.37321	SXP	4.05522	4.98963e-07
k__Bacteria.p__Actinobacteriota.c__Actinobacteria.o__Corynebacteriales.f__Corynebacteriaceae.g__Corynebacterium	4.85945	SXP	4.55457	2.10511e-30
k__Bacteria.p__Cyanobacteria.c__Cyanobacteriia.o__Chloroplast.f__unidentified_Chloroplast	4.53446	PTB	4.21972	3.05437e-19
k__Bacteria.p__Firmicutes.c__Bacilli.o__Lactobacillales.f__Carnobacteriaceae.g__Jeotgalibaca	5.21109	LCW	4.88063	2.65925e-30
k__Bacteria.p__Firmicutes.c__Bacilli.o__Staphylococcales.f__Staphylococcaceae	4.76456	SPD	4.46607	2.33893e-21
k__Bacteria.p__Actinobacteriota.c__Actinobacteria.o__Micrococcales.f__Dermabacteraceae.g__Brachybacterium	5.20178	SXP	4.88831	3.51986e-35
k__Bacteria.p__Actinobacteriota.c__Actinobacteria.o__Corynebacteriales.f__Corynebacteriaceae.g__Corynebacterium.s__Corynebacterium_stationis	4.59389	SXP	4.2919	1.02795e-28
k__Bacteria.p__Firmicutes.c__Bacilli.o__Lactobacillales.f__Lactobacillaceae.g__Lactobacillus.s__Lactobacillus_johnsonii	5.6167	JYP	5.31039	4.42434e-33
k__Bacteria.p__Campilobacterota	4.60105	SSD	4.28862	4.68987e-15
k__Bacteria.p__Firmicutes.c__Bacilli.o__Lactobacillales.f__Streptococcaceae.g__Streptococcus.s__Streptococcus_gallolyticus	5.66523	MWD	5.3635	4.39361e-28
k__Bacteria.p__Firmicutes.c__Bacilli.o__Lactobacillales.f__Streptococcaceae	5.67921	MWD	5.37531	1.44648e-27
k__Bacteria.p__Actinobacteriota.c__Actinobacteria.o__Micrococcales.f__Brevibacteriaceae.g__Brevibacterium	4.86165	SXP	4.57165	1.22268e-34
k__Bacteria.p__Firmicutes.c__Bacilli.o__Lactobacillales.f__Lactobacillaceae.g__Lactobacillus	5.82825	JYP	5.52586	1.4939e-33
k__Bacteria.p__Actinobacteriota.c__Actinobacteria.o__Corynebacteriales	4.93221	SXP	4.62776	2.80764e-31
k__Bacteria.p__Proteobacteria.c__Alphaproteobacteria.o__Rhodobacterales	4.32312	SXP	4.01917	5.95912e-24
k__Bacteria.p__Cyanobacteria.c__Cyanobacteriia.o__Chloroplast	4.53446	PTB	4.21972	1.15966e-19
k__Bacteria.p__Actinobacteriota.c__Actinobacteria	5.58347	SXP	5.2704	8.797e-31
k__Bacteria.p__Actinobacteriota.c__Actinobacteria.o__Micrococcales.f__Brevibacteriaceae	4.86165	SXP	4.57165	1.22268e-34
k__Bacteria.p__Firmicutes.c__Clostridia.o__Peptostreptococcales_Tissierellales.f__Peptostreptococcaceae	5.30917	PTB	5.00654	1.68636e-33
k__Bacteria.p__Sva0485	1.19604	SPD	4.00575	1.78955e-10
k__Bacteria.p__Campilobacterota.c__Campylobacteria.o__Campylobacterales	4.60105	SSD	4.28862	4.68987e-15
k__Bacteria.p__Firmicutes.c__Clostridia.o__Clostridiales	4.50707	JRF	4.17828	3.09578e-24
k__Bacteria.p__Actinobacteriota.c__Actinobacteria.o__Micrococcales.f__Brevibacteriaceae.g__Brevibacterium.s__Brevibacterium_iodinum	4.78165	SXP	4.49178	1.16025e-34
k__Bacteria.p__Actinobacteriota.c__Actinobacteria.o__Corynebacteriales.f__Corynebacteriaceae	4.85958	SXP	4.55464	2.50072e-30
k__Bacteria.p__Firmicutes.c__Bacilli.o__Lactobacillales.f__Lactobacillaceae.g__Lactobacillus.s__Lactobacillus_murinus	5.15224	YXP	4.84671	1.71015e-32
k__Bacteria.p__Firmicutes.c__Bacilli.o__Lactobacillales	5.87117	YXP	5.5044	8.47047e-21

## Sheet: Table S8
Table S9. The relative abundance of the predictive KEGG functions were identified in individuals based on Tax4fun.
KO	CHP01	CHP02	CHP03	CHP05	CHP06	CHP11	CHP13	CHP16	CHP23	CHP27	CHP28	CHP29	CHP30	CHP32	CHP35	CHP37	CHP39	CHP42	CHP43	CHP44	CHP46	CHP51	JRF100	JRF115	JRF121	JRF123	JRF124	JRF125	JRF126	JRF127	JRF128	JRF129	JRF131	JRF134	JRF135	JRF136	JRF137	JRF138	JRF139	JRF140	JRF141	JRF92	JRF94	JRF95	JDD60	JDD61	JDD62	JDD63	JDD64
K00001; alcohol dehydrogenase [EC:1.1.1.1]	0.00103157	0.000972019	0.00099519	0.000964723	0.000988544	0.000982279	0.000975888	0.000993665	0.000909397	0.00093786	0.000534076	0.000853435	0.000967441	0.00100308	0.000983889	0.000990712	0.000929746	0.000878488	0.000959901	0.000957259	0.00099507	0.000948106	0.000948968	0.000952864	0.000920589	0.000964962	0.000980056	0.000979698	0.000919233	0.00098818	0.000987437	0.000970059	0.000939548	0.000910381	0.000795544	0.000905057	0.000982962	0.000971617	0.000986221	0.000986473	0.000924028	0.000960773	0.000985314	0.000970949	0.000976951	0.000793667	0.00101397	0.000951561	0.000955933
K00002; alcohol dehydrogenase (NADP+) [EC:1.1.1.2]	8.79e-06	9.65e-06	1e-05	9.41e-06	1e-05	1.04e-05	9.6e-06	8.33e-06	9.85e-06	9.29e-06	5.1e-06	8e-06	9.25e-06	8.58e-06	9.7e-06	9.86e-06	8.1e-06	7.34e-06	6.93e-06	9.44e-06	7.72e-06	8.62e-06	8.21e-06	1.31e-05	9.01e-06	6.69e-06	8.25e-06	7.05e-06	8.11e-06	1.02e-05	1.02e-05	9.71e-06	7.99e-06	9.12e-06	7.72e-06	8.03e-06	8.36e-06	6.93e-06	8.61e-06	6.55e-06	6.03e-06	7.28e-06	7.97e-06	9.51e-06	6.08e-06	3.87e-06	6.37e-06	6.89e-06	7.13e-06
K00003; homoserine dehydrogenase [EC:1.1.1.3]	0.000845434	0.000866935	0.000868888	0.000858761	0.000875311	0.000873256	0.000845668	0.000790316	0.000786856	0.000819021	0.000436367	0.000710485	0.00085436	0.000853585	0.000875139	0.000874653	0.00079287	0.000785303	0.000760102	0.000822962	0.000807829	0.000812023	0.000843838	0.000830298	0.000826617	0.000853205	0.000869596	0.000862602	0.000825658	0.000878055	0.000877861	0.000868699	0.000852205	0.000802308	0.000747695	0.000842169	0.000864177	0.000854668	0.000869691	0.000856043	0.000813062	0.000846522	0.000859459	0.000856626	0.000858736	0.00058132	0.000836977	0.000843482	0.00085533
K00004; (R,R)-butanediol dehydrogenase / diacetyl reductase [EC:1.1.1.4 1.1.1.303]	2.22e-05	2.44e-05	2.46e-05	2.34e-05	2.48e-05	2.54e-05	2.32e-05	1.9e-05	2.04e-05	2.15e-05	2.38e-06	1.44e-05	2.15e-05	1.89e-05	2.42e-05	2.44e-05	1.86e-05	1.67e-05	1.5e-05	2.18e-05	1.84e-05	2.01e-05	1.77e-05	1.34e-05	2.02e-05	1.94e-05	2.17e-05	2.02e-05	1.92e-05	2.54e-05	2.55e-05	2.3e-05	1.78e-05	1.88e-05	1.37e-05	2.1e-05	2e-05	1.97e-05	2.21e-05	1.87e-05	1.61e-05	1.72e-05	1.78e-05	1.85e-05	1.91e-05	8.59e-06	1.76e-05	1.97e-05	2.01e-05
K00005; glycerol dehydrogenase [EC:1.1.1.6]	0.000286503	0.000313981	0.00032054	0.000301486	0.000317757	0.000335226	0.000302636	0.000245979	0.00026472	0.000275796	1.64e-05	0.000188894	0.000251023	0.000200198	0.000299296	0.000311056	0.00023201	0.00020331	0.000177418	0.000282231	0.000232249	0.00025901	0.000152521	0.00010357	0.000237736	0.000189911	0.000241435	0.000204066	0.000214638	0.000331517	0.000332673	0.000288944	0.000165039	0.000211147	0.000122905	0.000252338	0.000210122	0.000191887	0.000255224	0.000174711	0.000124375	0.000137782	0.000165974	0.000179528	0.000175787	7.71e-05	0.000168361	0.000200128	0.000207062
K00007; D-arabinitol 4-dehydrogenase [EC:1.1.1.11]	8.4e-08	9.8e-08	1.01e-07	9.39e-08	9.92e-08	1.04e-07	9.15e-08	7.67e-08	8.26e-08	8.39e-08	2.15e-06	5.7e-08	7.19e-08	5.16e-08	8.63e-08	9.17e-08	8.87e-07	4.55e-07	5.09e-07	5.16e-07	7.22e-07	9.16e-07	6.33e-08	1.95e-07	7.77e-08	9.09e-07	5.32e-08	4.28e-08	5.7e-08	1.02e-07	1.05e-07	8.81e-08	5.53e-08	5.35e-08	3.52e-08	6.91e-08	5.76e-08	3.95e-08	6.51e-08	2.69e-08	2.76e-08	5.68e-08	4.39e-08	1.02e-07	2.85e-08	2.32e-06	3.07e-08	4.55e-08	5.37e-08
K00008; L-iditol 2-dehydrogenase [EC:1.1.1.14]	0.000328521	0.000373652	0.000383421	0.000365316	0.000379973	0.000392552	0.000354182	0.000302491	0.000318435	0.000332601	6.76e-05	0.000230828	0.000300009	0.000256874	0.000350244	0.000360703	0.000278883	0.000257356	0.000214437	0.000334279	0.000282358	0.000306201	0.000274328	0.0006025	0.000307817	0.000205148	0.00025653	0.000206905	0.000253882	0.00038895	0.000394498	0.000353958	0.000269528	0.000239429	0.000200666	0.000305505	0.000259824	0.000201389	0.000280957	0.000167782	0.000142686	0.000236517	0.000221289	0.000369514	0.000161383	8.2e-05	0.000177232	0.000210523	0.0002394
K00009; mannitol-1-phosphate 5-dehydrogenase [EC:1.1.1.17]	0.000338763	0.000364695	0.000365099	0.000348588	0.000382888	0.000371814	0.000346901	0.000282252	0.000306539	0.000328058	4.5e-05	0.000204041	0.000412964	0.000419591	0.000396203	0.000387675	0.000303548	0.000286447	0.000268688	0.000327485	0.000293368	0.000303453	0.000450242	0.000419818	0.000367892	0.000435902	0.000436858	0.000463774	0.000376005	0.000379685	0.000378408	0.000383465	0.000427749	0.000386735	0.000313471	0.000335057	0.000448136	0.000439898	0.000428103	0.000467852	0.000463551	0.000481507	0.000467845	0.000439628	0.000481467	0.000253448	0.000420656	0.000429112	0.00043273
K00010; myo-inositol 2-dehydrogenase [EC:1.1.1.18]	0.000195007	0.000151255	0.000145757	0.000159694	0.000155656	0.000122839	0.000148571	0.000184136	0.000138395	0.000166247	0.0001625	0.000136998	0.00025427	0.000354028	0.000193318	0.000172481	0.000207107	0.000222629	0.000253554	0.000153151	0.000208642	0.000163378	0.000395422	0.00031943	0.000228587	0.000367175	0.000308164	0.000366956	0.000277177	0.000135348	0.000130947	0.000197769	0.00038634	0.000269327	0.000327167	0.000222634	0.000341145	0.000375729	0.000275197	0.000417421	0.000441128	0.0004251	0.0004103	0.000329139	0.000417605	0.000297283	0.000409676	0.000338146	0.000336559
K00011; aldehyde reductase [EC:1.1.1.21]	1.23e-07	2.07e-07	2.36e-08	5.16e-07	5.63e-09	0	7.21e-08	2.48e-07	8.54e-08	4.82e-08	1.67e-06	2.34e-07	0	5.64e-08	0	7.48e-09	1.67e-07	1.89e-07	3.61e-07	1.89e-07	4.29e-07	1.6e-07	0	1.1e-07	4.67e-07	2.82e-07	0	0	6.08e-07	0	0	2.63e-07	4.46e-07	0	1.31e-06	1.27e-06	0	0	0	1.84e-08	6.17e-08	0	0	0	0	3.18e-07	1.03e-07	2.1e-07	3.31e-07
K00012; UDPglucose 6-dehydrogenase [EC:1.1.1.22]	0.000430073	0.000406575	0.000402258	0.000417266	0.000403025	0.000399172	0.000432254	0.000496537	0.000472284	0.000461205	0.000851721	0.000613923	0.000430746	0.000444899	0.000415694	0.00040674	0.000506822	0.000556517	0.000567263	0.000455	0.000516514	0.000506781	0.000454801	0.000345913	0.00043969	0.0004635	0.000440162	0.000446185	0.000456162	0.000397983	0.000397091	0.000417688	0.000470283	0.000462389	0.000524357	0.00045119	0.000432676	0.000465717	0.000425083	0.000462028	0.000481766	0.000458879	0.000441815	0.000413825	0.000460966	0.0007193	0.000475222	0.000461302	0.000449879
K00013; histidinol dehydrogenase [EC:1.1.1.23]	0.000443682	0.000443528	0.000438806	0.000452492	0.000435241	0.000434041	0.000449406	0.000477145	0.000474807	0.000461062	0.000517796	0.00052393	0.000441106	0.000454779	0.000435308	0.000433814	0.000492185	0.000528071	0.000503796	0.000462122	0.000485001	0.000476478	0.000471783	0.000545551	0.000466797	0.00044051	0.000436105	0.000433485	0.000463459	0.000432201	0.000432679	0.000449737	0.000480955	0.00046167	0.000530027	0.000477491	0.000442132	0.000438357	0.000433204	0.000435784	0.000459396	0.000451473	0.000444887	0.000469629	0.00043103	0.000433936	0.000447568	0.000440696	0.00044887
K00014; shikimate dehydrogenase [EC:1.1.1.25]	0.000752181	0.000732878	0.000747632	0.000730211	0.000742591	0.00074459	0.000730231	0.000714058	0.00070304	0.000710539	0.000470748	0.00065556	0.000719139	0.00072757	0.000733847	0.000739832	0.000699566	0.000688452	0.000685431	0.00072405	0.000721131	0.000708284	0.00069915	0.000790104	0.000700583	0.000679105	0.000709608	0.000692207	0.00068348	0.000744688	0.000745048	0.000730963	0.000693972	0.000687404	0.000633861	0.00069031	0.000710865	0.000683382	0.000716819	0.000686398	0.000654849	0.000691769	0.000700902	0.000727349	0.000675444	0.00053792	0.000703606	0.000675514	0.000688874
K00015; glyoxylate reductase [EC:1.1.1.26]	0.000122751	0.000107418	9.75e-05	0.000130403	8.56e-05	8.41e-05	0.0001083	0.00017003	0.000111699	0.000121555	0.000280695	0.000210114	7.38e-05	9.16e-05	8.01e-05	8.37e-05	0.000155903	0.000200504	0.000199946	0.000119931	0.000188755	0.000155758	7.8e-05	0.000140644	0.000112595	8.8e-05	6.87e-05	6.35e-05	0.00011765	8.42e-05	8.49e-05	0.000103922	0.000113654	6.34e-05	0.000166608	0.000178556	7.07e-05	7.62e-05	7.19e-05	6.61e-05	6.39e-05	7.06e-05	6.72e-05	8.81e-05	5.83e-05	0.000150798	9.83e-05	8.06e-05	9.52e-05
K00016; L-lactate dehydrogenase [EC:1.1.1.27]	0.00122107	0.00133357	0.00134758	0.00127825	0.00138648	0.00138254	0.0012802	0.00103781	0.00112449	0.00119366	0.000148428	0.000762308	0.00136817	0.00132247	0.00139099	0.00138592	0.0010931	0.00105156	0.000917651	0.00120164	0.00104961	0.00111669	0.00134377	0.00137292	0.00124332	0.0013208	0.00139192	0.00139398	0.00122459	0.00139569	0.00139469	0.00135015	0.00129873	0.00124344	0.000955084	0.00116985	0.00139908	0.00133563	0.00139791	0.00136548	0.00128146	0.00138746	0.0014008	0.00139231	0.00138789	0.000677946	0.00124359	0.00131153	0.00133029
K00018; glycerate dehydrogenase [EC:1.1.1.29]	5.91e-05	5.93e-05	6.07e-05	5.78e-05	6.02e-05	6.21e-05	5.76e-05	4.91e-05	5.04e-05	5.23e-05	1.55e-05	3.81e-05	5.15e-05	4.59e-05	5.73e-05	5.95e-05	4.73e-05	4.2e-05	3.93e-05	5.45e-05	4.87e-05	5.03e-05	3.83e-05	3.12e-05	4.89e-05	4.43e-05	5.13e-05	4.86e-05	4.55e-05	6.2e-05	6.22e-05	5.52e-05	3.75e-05	4.51e-05	3.2e-05	4.97e-05	4.72e-05	4.34e-05	5.34e-05	4.44e-05	3.83e-05	3.85e-05	4.1e-05	4.18e-05	4.55e-05	4.65e-05	4.46e-05	4.59e-05	4.78e-05
K00019; 3-hydroxybutyrate dehydrogenase [EC:1.1.1.30]	0.000132617	0.000107443	0.000101424	0.000122341	9.32e-05	8.91e-05	0.000113514	0.000182461	0.000140768	0.000142417	0.000306671	0.00022833	0.000108637	0.00013545	9.82e-05	9.59e-05	0.000157315	0.000160812	0.000216783	0.000130805	0.000182362	0.000157016	0.000132134	0.000117657	0.000132394	0.000135696	0.000112288	0.000115713	0.000145543	8.86e-05	8.79e-05	0.000111068	0.000149928	0.000127652	0.000208711	0.00016321	0.000114609	0.000135571	0.000105694	0.000129554	0.000141948	0.000125849	0.000124154	0.000113464	0.00012228	0.000196907	0.000155019	0.000129478	0.000129138
K00020; 3-hydroxyisobutyrate dehydrogenase [EC:1.1.1.31]	0.000364778	0.000340511	0.000316443	0.000368777	0.00032079	0.000289066	0.000327408	0.000420162	0.000348667	0.000371546	0.000578548	0.0004691	0.000418784	0.000512033	0.000357418	0.00033548	0.000401204	0.000420451	0.000521093	0.000350636	0.000458404	0.000395219	0.000562096	0.000522619	0.000436265	0.000549864	0.000460979	0.000514894	0.000495104	0.000300086	0.000296468	0.000385194	0.000591428	0.000436336	0.00061549	0.000494408	0.000496394	0.000548096	0.000430438	0.000566182	0.000601459	0.000592321	0.000566089	0.000501431	0.000563826	0.000561945	0.000567025	0.000516711	0.000518972
K00021; hydroxymethylglutaryl-CoA reductase (NADPH) [EC:1.1.1.34]	7.33e-08	0	1.4e-08	1.31e-08	3.35e-09	0	1.29e-08	4.36e-08	1.21e-08	8.62e-09	7.66e-06	4.05e-08	0	3.35e-08	0	4.45e-09	2.68e-08	2.79e-08	5.22e-08	2.1e-08	5.55e-08	2.1e-08	0	7.67e-09	0	0	0	0	0	0	0	0	0	0	0	0	0	0	0	1.1e-08	0	0	0	0	0	1.66e-05	6.11e-08	0	0
K00023; acetoacetyl-CoA reductase [EC:1.1.1.36]	4.03e-05	3.64e-05	2.61e-05	4.78e-05	2.47e-05	2.28e-05	4.77e-05	0.000107215	0.000111198	8.35e-05	0.000325853	0.000204632	5.9e-05	7.03e-05	3.29e-05	2.83e-05	9.82e-05	0.000100404	0.000154804	7.31e-05	0.000101458	9.37e-05	9.11e-05	7.01e-05	9.15e-05	8.67e-05	5.66e-05	6.91e-05	0.00010561	1.98e-05	1.89e-05	4.45e-05	9.49e-05	0.000115371	0.000205246	9.35e-05	6.48e-05	8.26e-05	5e-05	8.23e-05	0.000126542	8.46e-05	8.17e-05	6.46e-05	8.09e-05	0.000164419	8.6e-05	8.95e-05	7.74e-05
K00024; malate dehydrogenase [EC:1.1.1.37]	0.000126903	8.74e-05	8.26e-05	0.000107058	7.52e-05	6.93e-05	9.85e-05	0.000171656	0.000152241	0.000131414	0.000621649	0.00026308	0.000104057	0.000139553	8.32e-05	7.83e-05	0.000152886	0.000155315	0.000221339	0.000125869	0.000175971	0.000150195	0.000149375	0.000146004	0.000137042	0.00013788	0.000105464	0.000114155	0.000151474	6.74e-05	6.69e-05	9.82e-05	0.000164064	0.000148443	0.000255359	0.000153759	0.000112532	0.000135203	9.56e-05	0.000134036	0.000167187	0.000138348	0.000128965	0.000122608	0.000125664	0.000466505	0.000167397	0.000134942	0.000128822
K00027; malate dehydrogenase (oxaloacetate-decarboxylating) [EC:1.1.1.38]	0.00084961	0.000901488	0.000899259	0.000867907	0.000968407	0.000905265	0.000859626	0.000706238	0.00076368	0.000839705	0.000129272	0.000500972	0.0011519	0.00127097	0.00105221	0.000994175	0.000797094	0.000775521	0.000758408	0.000815277	0.000761912	0.000768757	0.00143669	0.00133716	0.00100638	0.00133224	0.00125964	0.00136235	0.00108162	0.000935542	0.000928262	0.00101834	0.00138005	0.0011134	0.0010087	0.000897707	0.00133236	0.00135582	0.00119616	0.00143507	0.00144139	0.00151611	0.00147473	0.00135321	0.00145875	0.000823478	0.00129254	0.00127506	0.00126074
K00029; malate dehydrogenase (oxaloacetate-decarboxylating)(NADP+) [EC:1.1.1.40]	0.00028523	0.000107429	9.79e-05	0.000182282	3.45e-05	3.63e-05	0.000142371	0.000423134	0.000286627	0.000245225	0.00146962	0.000669918	4.3e-05	0.000131199	2.02e-05	3.77e-05	0.000317095	0.000313677	0.000526803	0.000226519	0.00041029	0.000305058	4.69e-05	7.72e-05	0.000187411	8.6e-05	1.39e-05	1.05e-05	0.000208523	2.38e-05	2.4e-05	7.98e-05	0.000108341	0.000150804	0.000487248	0.000307691	1.1e-05	7.19e-05	1.57e-05	4.7e-05	0.000111276	4.09e-06	6.27e-06	8.48e-06	7.55e-06	0.000808315	0.000228034	8.77e-05	8.73e-05
K00030; isocitrate dehydrogenase (NAD+) [EC:1.1.1.41]	3.19e-06	2.83e-06	3.06e-06	2.85e-06	2.9e-06	8.03e-06	1.33e-05	2.05e-05	6.27e-05	2.12e-05	0.000138088	8.44e-05	1.36e-05	1.84e-06	2.49e-06	2.69e-06	2.67e-05	1.89e-05	2.96e-05	2.82e-05	8.27e-06	2.04e-05	1.24e-05	8.52e-06	2.95e-05	1.21e-06	1.54e-06	1.23e-06	2.53e-05	2.96e-06	3.03e-06	2.54e-06	1.6e-06	5.98e-05	7.75e-05	1.99e-06	1.66e-06	1.03e-06	1.88e-06	8.92e-07	3.32e-05	1.64e-06	1.27e-06	2.94e-06	8.24e-07	3.69e-05	1.52e-06	1.35e-05	1.55e-06
K00031; isocitrate dehydrogenase [EC:1.1.1.42]	0.000471096	0.000489296	0.000477771	0.000507151	0.000454403	0.000478533	0.000487149	0.000511842	0.000556664	0.000496075	0.0010893	0.000638761	0.000391015	0.000341524	0.000425055	0.000440239	0.000508173	0.000527947	0.000497446	0.000514066	0.00049871	0.000510299	0.000328777	0.000465002	0.000479825	0.000323871	0.00034001	0.000293135	0.000447571	0.00046411	0.000468236	0.000452554	0.000362016	0.000432463	0.000568414	0.000531518	0.000320903	0.000314123	0.000360264	0.000264364	0.000297098	0.000270595	0.000272164	0.000363197	0.000254277	0.000722411	0.000310369	0.000347565	0.000355655
K00032; phosphogluconate 2-dehydrogenase [EC:1.1.1.43]	1.16e-05	1.35e-05	1.37e-05	1.28e-05	1.32e-05	1.44e-05	1.27e-05	1.02e-05	1.12e-05	1.13e-05	9.73e-07	8.14e-06	8.84e-06	5.32e-06	1.16e-05	1.26e-05	9.07e-06	7.65e-06	6.16e-06	1.18e-05	9.25e-06	1.06e-05	3.04e-06	5.24e-06	9.16e-06	4.59e-06	7.38e-06	5.25e-06	7.26e-06	1.4e-05	1.42e-05	1.13e-05	3.32e-06	6.78e-06	2.94e-06	1e-05	5.93e-06	4.47e-06	8.68e-06	3.13e-06	1.2e-06	2.07e-06	3.02e-06	5.69e-06	3.25e-06	3.63e-07	3.25e-06	5.48e-06	6.11e-06
K00033; 6-phosphogluconate dehydrogenase [EC:1.1.1.44]	0.00104589	0.00107311	0.00108161	0.0010409	0.00112141	0.00109012	0.00105649	0.000930417	0.00096352	0.00100292	0.000420547	0.000771014	0.00121485	0.00125914	0.00116276	0.00113668	0.00101022	0.00102944	0.0009439	0.00101795	0.000974773	0.000986391	0.00132058	0.00123056	0.00109689	0.00128291	0.00127035	0.0013303	0.00112954	0.00110857	0.00110404	0.00113081	0.0012731	0.00116158	0.000999043	0.00101175	0.00130478	0.00130225	0.00124327	0.00136023	0.0013387	0.00139742	0.00137171	0.00128528	0.00137829	0.000872204	0.00126771	0.00125655	0.00125176
K00034; glucose 1-dehydrogenase [EC:1.1.1.47]	0.000133433	0.000128179	0.000123067	0.000125177	0.000145314	0.00011726	0.000122984	0.000108525	0.000111491	0.000129203	4.95e-05	7.47e-05	0.000236578	0.000297384	0.00018178	0.000158238	0.000142488	0.000148976	0.000162782	0.000120181	0.000133532	0.000118752	0.000364385	0.000293085	0.000197559	0.000334202	0.000281063	0.000334987	0.000238482	0.000128726	0.000125523	0.00017348	0.000342159	0.000247159	0.000257425	0.00016357	0.000312884	0.000339754	0.000252427	0.000374162	0.000398877	0.000402094	0.000377447	0.000313927	0.000383438	0.000221135	0.000335322	0.00031224	0.000299531
K00035; D-galactose 1-dehydrogenase [EC:1.1.1.48]	4.02e-05	7.99e-06	1.23e-05	1.62e-05	5.99e-06	6.86e-06	2.15e-05	6.2e-05	4.31e-05	4.17e-05	0.000127025	7.63e-05	7.64e-06	1.82e-05	3.84e-06	6.37e-06	4.6e-05	3.82e-05	6.74e-05	3.12e-05	4.66e-05	3.63e-05	5.53e-06	6.79e-06	1.94e-05	6.19e-06	2.45e-06	1.69e-06	1.9e-05	4.65e-06	4.69e-06	6.7e-06	5.86e-06	2.64e-05	4.61e-05	1.75e-05	1.82e-06	3.52e-06	2.85e-06	6.42e-06	1.49e-05	2.67e-07	7.8e-07	1.28e-06	1.03e-06	4.96e-05	3.12e-05	9.17e-06	5.62e-06
K00036; glucose-6-phosphate 1-dehydrogenase [EC:1.1.1.49]	0.000986472	0.000993784	0.000999869	0.000984634	0.00100475	0.00100886	0.000999032	0.000955903	0.00101036	0.000982652	0.000798201	0.00098014	0.00101171	0.000995278	0.00100414	0.00100539	0.000987194	0.000990502	0.000948717	0.000996018	0.000952653	0.000982219	0.000996042	0.000993485	0.00100013	0.00099221	0.00100208	0.00100381	0.000994819	0.0010066	0.00100621	0.000996243	0.000977674	0.00103026	0.000975032	0.00095701	0.00100586	0.000993021	0.00100668	0.00100102	0.00100886	0.00100046	0.00100793	0.00100033	0.00100247	0.000789629	0.000985005	0.00100085	0.000989073
K00038; 3alpha(or 20beta)-hydroxysteroid dehydrogenase [EC:1.1.1.53]	1.59e-05	1.52e-05	1.48e-05	1.68e-05	1.41e-05	1.4e-05	1.57e-05	2.17e-05	1.51e-05	2.01e-05	2.49e-05	1.74e-05	1.46e-05	1.75e-05	1.44e-05	1.46e-05	1.87e-05	1.73e-05	2.26e-05	1.6e-05	1.98e-05	1.8e-05	1.3e-05	1.18e-05	1.57e-05	1.53e-05	1.48e-05	1.37e-05	1.7e-05	1.4e-05	1.37e-05	1.63e-05	1.67e-05	1.4e-05	1.96e-05	2.05e-05	1.49e-05	1.45e-05	1.47e-05	1.46e-05	1.2e-05	1.19e-05	1.58e-05	1.23e-05	1.3e-05	1.57e-05	1.57e-05	1.34e-05	1.45e-05
K00039; ribitol 2-dehydrogenase [EC:1.1.1.56]	1.98e-05	4.98e-06	6.05e-06	8.54e-06	2.01e-06	1.06e-06	7.25e-06	2.5e-05	7.9e-06	8.53e-06	3.7e-05	1.93e-05	1.48e-06	1.02e-05	1.27e-06	2.34e-06	1.65e-05	1.58e-05	2.81e-05	1.05e-05	2.47e-05	1.32e-05	2.87e-06	5.4e-06	5.26e-06	5e-06	1.67e-06	1.92e-06	6.54e-06	1.11e-06	1.1e-06	3.44e-06	5.5e-06	1.54e-06	1.24e-05	1.18e-05	1.76e-06	5.42e-06	1.57e-06	4.81e-06	3.66e-06	2.07e-06	1.95e-06	1.71e-06	2.09e-06	2.35e-05	1.74e-05	3.51e-06	4.53e-06
K00040; fructuronate reductase [EC:1.1.1.57]	0.00014709	0.000108366	0.000104201	0.000118577	0.000108191	9e-05	0.000116313	0.000168816	0.000141601	0.000156313	0.000250966	0.000178027	0.000178721	0.000235621	0.000130761	0.000119629	0.000169669	0.000166963	0.000220551	0.000128827	0.0001661	0.000141446	0.000258947	0.00019696	0.000176037	0.000251816	0.000203956	0.00024591	0.000209487	9.53e-05	9.25e-05	0.000135583	0.000249924	0.000214612	0.000267884	0.000163916	0.000226566	0.000252031	0.000186128	0.000279694	0.000312299	0.000281593	0.000272423	0.000213741	0.000280185	0.000251297	0.000281911	0.000240073	0.000228313
K00041; tagaturonate reductase [EC:1.1.1.58]	4.15e-05	3.86e-05	3.62e-05	3.79e-05	4.34e-05	3.33e-05	3.65e-05	3.41e-05	3.27e-05	3.97e-05	2.45e-05	2.28e-05	7.53e-05	9.65e-05	5.65e-05	4.76e-05	4.53e-05	4.75e-05	5.37e-05	3.61e-05	4.19e-05	3.66e-05	0.000122157	9.51e-05	6.28e-05	0.000112268	9.06e-05	0.000108925	7.8e-05	3.73e-05	3.63e-05	5.35e-05	0.000115467	7.88e-05	8.79e-05	5.34e-05	0.00010132	0.000115176	8e-05	0.000123413	0.000132683	0.000135688	0.000124136	0.000103853	0.000126594	8.11e-05	0.000112303	0.000104052	9.83e-05
K00042; 2-hydroxy-3-oxopropionate reductase [EC:1.1.1.60]	5.51e-05	2.94e-05	3.11e-05	3.75e-05	2.62e-05	2.37e-05	3.75e-05	7.57e-05	3.81e-05	3.97e-05	9.33e-05	6.41e-05	2.72e-05	4.34e-05	2.61e-05	2.7e-05	5.7e-05	5.41e-05	8.05e-05	4.18e-05	7e-05	5e-05	3.21e-05	3.43e-05	3.27e-05	3.76e-05	2.88e-05	3.02e-05	3.64e-05	2.42e-05	2.42e-05	2.99e-05	3.87e-05	2.56e-05	4.68e-05	4.57e-05	2.97e-05	3.42e-05	2.78e-05	3.62e-05	3.27e-05	3.3e-05	3.16e-05	3e-05	3.17e-05	9.14e-05	5.6e-05	3.29e-05	3.47e-05
K00043; 4-hydroxybutyrate dehydrogenase [EC:1.1.1.61]	2.28e-06	1.72e-07	5.84e-07	5.43e-07	2.68e-07	1.87e-07	5.52e-07	1.65e-06	6.16e-07	4.04e-07	2.01e-06	1.36e-06	1.12e-07	1.04e-06	1.51e-07	2.93e-07	1.26e-06	1.25e-06	2.11e-06	1.03e-06	2.34e-06	1.12e-06	2.2e-08	2.28e-07	1.12e-07	3.24e-07	9.61e-08	6.65e-08	8.9e-08	1.83e-07	1.84e-07	1.44e-07	2.8e-08	8.52e-08	2.34e-08	1.25e-07	7.14e-08	5.4e-08	1.12e-07	3.58e-07	6.36e-09	1.05e-08	3.06e-08	5.02e-08	4.04e-08	2.15e-06	1.81e-06	6.76e-08	7.4e-08
K00044; estradiol 17beta-dehydrogenase [EC:1.1.1.62]	1.03e-06	1.27e-07	2.97e-07	2.54e-07	1.31e-07	9.67e-08	7.16e-07	1.51e-06	4.16e-07	5.84e-07	1.92e-06	1.86e-06	5.77e-08	4.66e-07	7.79e-08	1.42e-07	1.04e-06	8.4e-07	1.77e-06	5.52e-07	1.23e-06	9.25e-07	2.82e-08	1.2e-07	5.77e-08	5.31e-08	4.97e-08	3.44e-08	4.6e-08	9.44e-08	9.52e-08	7.44e-08	1.45e-08	4.4e-08	1.21e-08	6.45e-08	3.69e-08	9.23e-08	5.8e-08	1.62e-07	2.04e-08	5.43e-09	1.58e-08	2.59e-08	2.09e-08	2.29e-06	8.1e-07	3.5e-08	3.83e-08
K00045; mannitol 2-dehydrogenase [EC:1.1.1.67]	3.04e-05	3.07e-05	2.23e-05	3.84e-05	1.39e-05	1.44e-05	2.09e-05	4.2e-05	2.4e-05	2.72e-05	9.85e-05	4.05e-05	8.87e-06	1.35e-05	1.15e-05	1.36e-05	3.04e-05	2.84e-05	4.04e-05	2.48e-05	3.69e-05	2.65e-05	5.56e-06	1.06e-05	3.06e-05	1.73e-05	7.34e-06	5.08e-06	3.52e-05	1.39e-05	1.41e-05	2.3e-05	2.24e-05	8.25e-06	6.35e-05	6.72e-05	5.45e-06	1.77e-05	8.56e-06	5.79e-06	7.89e-06	8.02e-07	2.34e-06	3.83e-06	3.08e-06	2.81e-05	1.86e-05	1.51e-05	2.07e-05
K00046; gluconate 5-dehydrogenase [EC:1.1.1.69]	0.000215257	0.000215171	0.000209739	0.000217209	0.000208138	0.000205149	0.00020668	0.00021368	0.000188312	0.000211682	0.000152917	0.000171802	0.000210966	0.000216505	0.000210671	0.000210469	0.000204584	0.000195555	0.000206939	0.000200434	0.00020628	0.000199924	0.000208177	0.000161868	0.000210072	0.000233888	0.000220238	0.000227642	0.000221675	0.000207779	0.000207192	0.000212797	0.000217822	0.000197123	0.000207042	0.000233837	0.000219472	0.000233585	0.00021931	0.000231759	0.000221218	0.000220394	0.000223706	0.000202388	0.0002339	0.00017188	0.00023017	0.00022794	0.000227893
K00048; lactaldehyde reductase [EC:1.1.1.77]	5.03e-05	4.86e-05	4.56e-05	4.63e-05	5.61e-05	4.31e-05	4.63e-05	3.76e-05	4.09e-05	4.79e-05	2.85e-05	2.44e-05	0.00010249	0.000125877	7.33e-05	6.25e-05	5.7e-05	6.35e-05	6.46e-05	4.54e-05	5.01e-05	4.52e-05	0.000156818	0.000116411	8.2e-05	0.000148582	0.000120621	0.000149114	0.000102494	4.86e-05	4.7e-05	6.88e-05	0.000144796	0.000106792	0.000107088	6.35e-05	0.0001365	0.000151886	0.000108593	0.00016732	0.000180617	0.000183851	0.000167668	0.000133717	0.000173235	0.000100629	0.000146921	0.000139263	0.00013077
K00050; hydroxypyruvate reductase [EC:1.1.1.81]	8.67e-05	4.03e-05	3.8e-05	5.99e-05	2.05e-05	1.9e-05	5.5e-05	0.000126989	5.9e-05	4.77e-05	0.000240619	0.00017157	1.14e-05	3.91e-05	1.52e-05	2.09e-05	0.00012444	0.000190711	0.000172643	7.11e-05	0.000157533	0.000109358	6.71e-06	1.87e-05	4.04e-05	2.51e-05	9.72e-06	6.73e-06	4.68e-05	1.85e-05	1.86e-05	3.09e-05	3.05e-05	9.01e-06	8.72e-05	9.11e-05	7.22e-06	2.23e-05	1.13e-05	1.46e-05	9.18e-06	1.06e-06	3.1e-06	5.07e-06	4.09e-06	0.000143884	6.34e-05	1.99e-05	2.8e-05
K00052; 3-isopropylmalate dehydrogenase [EC:1.1.1.85]	0.000495755	0.000505063	0.00050711	0.000511767	0.000486286	0.00051184	0.000509626	0.000519169	0.0005147	0.00049528	0.000474726	0.000550576	0.00039085	0.000334193	0.000450672	0.000471137	0.000503061	0.000528476	0.000476839	0.000513582	0.000511484	0.000515999	0.000284658	0.000381941	0.000437194	0.000304119	0.000349613	0.000293239	0.000396706	0.000501259	0.000505382	0.000461021	0.000312346	0.000374159	0.000393781	0.000484851	0.000318541	0.00029626	0.0003751	0.000254917	0.000231933	0.000239708	0.000254591	0.000337884	0.000246213	0.000309566	0.000297411	0.000323018	0.000338436
K00053; ketol-acid reductoisomerase [EC:1.1.1.86]	0.000470856	0.00047717	0.000479761	0.000479531	0.000467054	0.000482931	0.00047874	0.000477423	0.000480382	0.000477279	0.000414031	0.000498981	0.000404229	0.000368389	0.000444112	0.000456339	0.000470272	0.000480257	0.000446047	0.000478252	0.000467006	0.000480469	0.000343965	0.000421969	0.000433087	0.000349746	0.000377076	0.00033984	0.000405565	0.000476111	0.000479141	0.000448756	0.000358041	0.000394201	0.000401166	0.000456934	0.00035892	0.000345615	0.000393433	0.000315502	0.000302132	0.000311102	0.00031921	0.00038148	0.000309852	0.000323796	0.000343509	0.000361266	0.000369028
K00054; hydroxymethylglutaryl-CoA reductase [EC:1.1.1.88]	0.000726201	0.000804688	0.00081552	0.00076903	0.000822844	0.000844526	0.000776521	0.000621788	0.000676282	0.00070639	8.61e-05	0.000467228	0.000731527	0.000638113	0.000794268	0.000811388	0.000646063	0.000630905	0.000501328	0.000725568	0.00061413	0.000671383	0.000597961	0.000625163	0.000681681	0.000628599	0.000713609	0.00067585	0.000637421	0.000844143	0.000846646	0.000768925	0.000582099	0.000638178	0.00043196	0.000665969	0.000685148	0.000631482	0.000741463	0.000621647	0.000548464	0.000606757	0.000626367	0.000666644	0.000635827	0.000286217	0.000572073	0.000644029	0.000662643
K00055; aryl-alcohol dehydrogenase [EC:1.1.1.90]	8.38e-05	8.81e-05	8.75e-05	8.76e-05	9.13e-05	8.92e-05	8.74e-05	8.23e-05	8.53e-05	9.08e-05	6.28e-05	6.83e-05	0.000107404	0.000114082	9.71e-05	9.51e-05	8.64e-05	8.08e-05	8.51e-05	8.6e-05	8.09e-05	8.28e-05	0.000109199	8.07e-05	9.77e-05	0.000111968	0.000112995	0.000119725	0.000104031	9.04e-05	8.9e-05	9.73e-05	0.000109344	0.00010951	0.000101613	9.32e-05	0.000116036	0.000111567	0.000109942	0.00012408	0.000122285	0.000117871	0.000124489	9.89e-05	0.000123945	7.8e-05	0.000110847	0.000108894	0.00010996
K00057; glycerol-3-phosphate dehydrogenase (NAD(P)+) [EC:1.1.1.94]	0.000759368	0.000786604	0.000787968	0.000776004	0.000792797	0.000798894	0.000764864	0.000708331	0.000740058	0.000747616	0.000722143	0.000664932	0.000772777	0.000739817	0.000786662	0.000790934	0.000693371	0.000647302	0.000660831	0.000751457	0.000704262	0.000725258	0.000726566	0.000701272	0.000753584	0.00074807	0.000769113	0.000763443	0.000745268	0.000799442	0.000799742	0.000777323	0.000721794	0.000744288	0.000678218	0.000749323	0.000760262	0.000747152	0.000776999	0.000748208	0.000726211	0.000741634	0.000745206	0.000742277	0.00075544	0.000764925	0.000725092	0.000752962	0.000755465
K00058; D-3-phosphoglycerate dehydrogenase [EC:1.1.1.95]	0.000932376	0.000897999	0.000903929	0.000917006	0.00088225	0.000892588	0.000920507	0.000988724	0.000919804	0.000914541	0.000937836	0.00100025	0.000831333	0.00082958	0.00086052	0.000873637	0.000963936	0.00101023	0.000989274	0.000931163	0.000990311	0.000953297	0.000784395	0.000923176	0.000866433	0.000777083	0.000799811	0.000763395	0.000842475	0.0008869	0.000889247	0.000879064	0.000813557	0.000812357	0.000866925	0.000913775	0.000790028	0.000772151	0.00081456	0.000749705	0.000731314	0.000758963	0.000758138	0.000823	0.000731939	0.000789274	0.000810859	0.000780327	0.000800993
K00059; 3-oxoacyl-[acyl-carrier protein] reductase [EC:1.1.1.100]	0.00221759	0.00199854	0.00197772	0.00210796	0.00193673	0.00188906	0.00207035	0.00251701	0.00210616	0.0022546	0.00299595	0.00239802	0.00204089	0.00227499	0.00197514	0.00195567	0.00237908	0.00239474	0.00267451	0.00213393	0.00245559	0.00224428	0.00224887	0.00224872	0.00214871	0.00225606	0.00209124	0.00213224	0.00223889	0.00189821	0.00189405	0.00205715	0.00237036	0.00208633	0.0025547	0.00235012	0.00212645	0.00222685	0.00204343	0.00223565	0.0022657	0.00223712	0.00220981	0.00215355	0.00218594	0.00252748	0.00241452	0.00218345	0.00220345
K00060; threonine 3-dehydrogenase [EC:1.1.1.103]	2.58e-05	2.22e-05	1.81e-05	2.72e-05	1.47e-05	1.64e-05	2.61e-05	4.76e-05	6.19e-05	3.92e-05	0.000162368	9.01e-05	2.31e-05	2.35e-05	1.58e-05	1.46e-05	4.67e-05	4.23e-05	5.59e-05	3.87e-05	3.5e-05	3.67e-05	3.25e-05	2.78e-05	4.35e-05	2.47e-05	1.78e-05	1.69e-05	4.42e-05	1.33e-05	1.34e-05	2.08e-05	3.44e-05	5.39e-05	0.000100295	4.53e-05	1.64e-05	2.58e-05	1.48e-05	1.97e-05	4.41e-05	2.17e-05	1.64e-05	1.95e-05	1.8e-05	7.76e-05	2.88e-05	2.97e-05	2.57e-05
K00064; D-threo-aldose 1-dehydrogenase [EC:1.1.1.122]	5.89e-05	4.81e-05	4.15e-05	5.69e-05	4.31e-05	3.55e-05	5.15e-05	8.42e-05	8.15e-05	7.25e-05	0.000187009	0.000118107	7.87e-05	0.000103893	5.48e-05	4.78e-05	8.45e-05	8.26e-05	0.000111817	6.21e-05	7.6e-05	7.05e-05	0.000124097	9.97e-05	9.21e-05	0.000117747	8.74e-05	0.000104085	0.000110242	3.64e-05	3.52e-05	6.13e-05	0.000126103	0.000110496	0.000171134	9.42e-05	9.86e-05	0.000116683	7.78e-05	0.000121618	0.000147506	0.000125582	0.000121937	9.95e-05	0.000120403	0.000118817	0.000123244	0.000113305	0.000104459
K00065; 2-deoxy-D-gluconate 3-dehydrogenase [EC:1.1.1.125]	9.94e-05	8.86e-05	8.69e-05	9.19e-05	8.64e-05	8.1e-05	9.37e-05	0.000124951	9.5e-05	0.000124619	0.000135777	0.000112055	0.00010343	0.000123484	9.23e-05	8.94e-05	0.00011686	0.000112075	0.000136294	9.38e-05	0.000110212	0.00010447	0.000127668	0.000117461	0.000103691	0.0001211	0.000112276	0.000121879	0.000111383	8.27e-05	8.19e-05	9.57e-05	0.000128206	0.000109143	0.000130209	0.000107499	0.000116994	0.000123102	0.000106194	0.000130612	0.000137684	0.000130119	0.000127298	0.000113577	0.000129538	0.000127856	0.000133851	0.000116551	0.000119103
K00066; GDP-mannose 6-dehydrogenase [EC:1.1.1.132]	1.8e-05	1.99e-05	1.99e-05	1.93e-05	1.87e-05	2.04e-05	1.91e-05	1.79e-05	1.7e-05	1.69e-05	6.82e-06	1.47e-05	1.22e-05	7.62e-06	1.65e-05	1.8e-05	1.48e-05	1.34e-05	1.39e-05	1.85e-05	1.78e-05	1.7e-05	2.69e-06	1.24e-06	1.32e-05	6.67e-06	1.05e-05	7.26e-06	1.11e-05	1.99e-05	2.01e-05	1.63e-05	4.06e-06	9.3e-06	5.51e-06	1.65e-05	7.79e-06	6.98e-06	1.22e-05	4.47e-06	1.12e-06	1.15e-06	3.35e-06	5.47e-06	4.41e-06	4.92e-06	5.46e-06	7.86e-06	8.83e-06
K00067; dTDP-4-dehydrorhamnose reductase [EC:1.1.1.133]	0.000462346	0.000485981	0.000484075	0.000472269	0.000491712	0.000493621	0.000493935	0.000470378	0.000484535	0.000500305	0.000362157	0.000491562	0.000496353	0.000476791	0.000495286	0.000494155	0.000506184	0.000536585	0.000479415	0.000481756	0.000466755	0.000499447	0.000480533	0.000380855	0.000478293	0.00050102	0.000507627	0.000515732	0.000482072	0.000494522	0.000493708	0.000481837	0.000465447	0.000499157	0.000446463	0.000459575	0.000499841	0.000505337	0.000505274	0.000511703	0.000510887	0.000490803	0.000498019	0.000465664	0.000522313	0.000405317	0.00048145	0.000506268	0.000497939
K00068; sorbitol-6-phosphate 2-dehydrogenase [EC:1.1.1.140]	0.000123508	0.000120413	0.000115694	0.000115322	0.000136849	0.000110993	0.000114335	9.51e-05	0.0001021	0.000117524	3.08e-05	6.08e-05	0.000228242	0.000284918	0.000171017	0.000151241	0.000131293	0.000137172	0.000145198	0.000110719	0.000120463	0.000107187	0.000337732	0.000254136	0.000186219	0.000312496	0.000272563	0.00032981	0.000223557	0.000122268	0.000118431	0.00016486	0.000314035	0.000239085	0.000232291	0.000148847	0.000301818	0.000318151	0.000246337	0.000364242	0.000389483	0.000380458	0.00036096	0.000284549	0.0003753	0.000207623	0.000319648	0.000294627	0.000288317
K00073; ureidoglycolate dehydrogenase [EC:1.1.1.154]	3.78e-05	3.87e-05	3.73e-05	3.74e-05	4.22e-05	3.63e-05	3.64e-05	3.12e-05	3.27e-05	3.68e-05	1.17e-05	2.16e-05	6.01e-05	7.09e-05	4.93e-05	4.44e-05	3.82e-05	3.9e-05	4.1e-05	3.51e-05	3.63e-05	3.4e-05	8.76e-05	7.93e-05	5.22e-05	8.14e-05	6.85e-05	8e-05	6.06e-05	3.88e-05	3.83e-05	4.77e-05	8.27e-05	6.09e-05	6.18e-05	4.44e-05	7.61e-05	8.23e-05	6.34e-05	8.76e-05	9.3e-05	9.62e-05	8.99e-05	7.99e-05	9.03e-05	5.2e-05	7.88e-05	7.69e-05	7.32e-05
K00074; 3-hydroxybutyryl-CoA dehydrogenase [EC:1.1.1.157]	0.000251481	0.000169572	0.000172236	0.000198061	0.000158352	0.000145987	0.000176095	0.000269367	0.000178255	0.000197015	0.000337333	0.000271607	0.000172205	0.000236337	0.000164784	0.000162438	0.000225846	0.000234014	0.000313006	0.000198281	0.000297723	0.000226168	0.000207419	0.000195569	0.000186261	0.000218295	0.000185283	0.000192388	0.000205391	0.000149406	0.000148652	0.000181628	0.000242534	0.000161621	0.000249705	0.000239743	0.000188517	0.000213103	0.000175338	0.000217861	0.000205004	0.000213496	0.000201883	0.000189012	0.000202866	0.000283851	0.000279915	0.000198985	0.000207828
K00075; UDP-N-acetylmuramate dehydrogenase [EC:1.1.1.158]	0.000684312	0.000701142	0.000703369	0.000691247	0.000710183	0.000711361	0.000692567	0.000639517	0.00066983	0.000672531	0.000661514	0.000608811	0.000706761	0.000690938	0.000710314	0.000710476	0.000660361	0.000658385	0.000622057	0.000680759	0.000647292	0.000664409	0.000689912	0.0006594	0.000686234	0.00070055	0.000709773	0.000712583	0.000684647	0.000712856	0.000712662	0.000700201	0.000680289	0.000691841	0.000635177	0.000670227	0.000707709	0.000701018	0.000712249	0.000706939	0.000694783	0.000702683	0.000705633	0.000694874	0.000713178	0.000713646	0.00068494	0.000702342	0.000699726
K00076; 7-alpha-hydroxysteroid dehydrogenase [EC:1.1.1.159]	2.75e-05	1.15e-05	9.24e-06	1.97e-05	2.99e-06	1.59e-06	6.39e-06	2.08e-05	9.7e-06	7.5e-06	5.78e-05	2.32e-05	2.52e-06	1.47e-05	2.08e-06	3.48e-06	1.42e-05	1.83e-05	2.91e-05	1.36e-05	3.2e-05	1.22e-05	5.3e-06	1.01e-05	1.49e-05	1.15e-05	2.88e-06	3.37e-06	1.91e-05	1.69e-06	1.66e-06	9.2e-06	1.54e-05	2.59e-06	3.8e-05	3.63e-05	3.19e-06	1.04e-05	2.71e-06	7.54e-06	7.38e-06	3.82e-06	3.76e-06	3.16e-06	3.79e-06	2.29e-05	2.48e-05	8.94e-06	1.2e-05
K00077; 2-dehydropantoate 2-reductase [EC:1.1.1.169]	0.00067426	0.000718546	0.0007258	0.000697801	0.000739756	0.000741485	0.000716053	0.000654528	0.000674367	0.000684697	0.000334475	0.000589227	0.000727726	0.000702495	0.000739416	0.000737461	0.000660626	0.00065511	0.000630047	0.000694465	0.000662735	0.000676942	0.000713199	0.00074876	0.000685865	0.000701245	0.000725788	0.000717132	0.000675288	0.000743904	0.000744037	0.000725224	0.000699984	0.000689769	0.000583607	0.000650392	0.000729212	0.000705104	0.000731016	0.000705145	0.000675542	0.000721633	0.000729046	0.000740075	0.000710135	0.000527619	0.00066382	0.000698201	0.000698125
K00082; 5-amino-6-(5-phosphoribosylamino)uracil reductase [EC:1.1.1.193]	3.89e-07	4.07e-07	4.23e-07	3.93e-07	4.04e-07	4.42e-07	4.29e-07	4.51e-07	3.75e-07	3.94e-07	1.68e-07	3.42e-07	2.64e-07	1.65e-07	3.56e-07	3.89e-07	3.72e-07	2.97e-07	3.07e-07	3.93e-07	3.49e-07	4.01e-07	5.2e-08	1.55e-08	2.64e-07	1.41e-07	2.27e-07	1.57e-07	2.1e-07	4.32e-07	4.35e-07	3.4e-07	6.61e-08	2.01e-07	5.54e-08	2.95e-07	1.69e-07	1.28e-07	2.65e-07	9.69e-08	1.5e-08	2.48e-08	7.25e-08	1.19e-07	9.55e-08	2.55e-07	1.18e-07	1.6e-07	1.75e-07
K00086; 1,3-propanediol dehydrogenase [EC:1.1.1.202]	4.91e-05	5.4e-05	5.67e-05	5.23e-05	5.6e-05	5.9e-05	5.32e-05	4.29e-05	4.67e-05	4.87e-05	1.06e-05	3.26e-05	5.24e-05	4.98e-05	5.52e-05	5.73e-05	4.17e-05	3.94e-05	3.55e-05	4.99e-05	4.23e-05	4.69e-05	2.81e-05	2.08e-05	4.41e-05	3.51e-05	4.82e-05	4.02e-05	4.31e-05	5.82e-05	5.72e-05	5.64e-05	3.55e-05	4.59e-05	2.56e-05	4.41e-05	4.66e-05	3.77e-05	5.14e-05	3.86e-05	2.23e-05	2.83e-05	4.52e-05	3.23e-05	3.36e-05	1.58e-05	3.36e-05	3.42e-05	3.58e-05
K00087; xanthine dehydrogenase molybdenum-binding subunit [EC:1.17.1.4]	1.46e-05	8.17e-06	8.72e-06	9.81e-06	8.5e-06	7.04e-06	1.27e-05	1.18e-05	8.25e-06	8.65e-06	1.65e-05	1.02e-05	1.14e-05	1.72e-05	9.69e-06	9.07e-06	2.7e-05	4.7e-05	2.09e-05	1.23e-05	1.83e-05	1.51e-05	1.7e-05	1.4e-05	1.1e-05	1.66e-05	1.35e-05	1.53e-05	1.31e-05	7.51e-06	7.39e-06	9.85e-06	1.73e-05	1.17e-05	1.56e-05	1.21e-05	1.45e-05	1.63e-05	1.22e-05	1.8e-05	1.78e-05	1.78e-05	1.7e-05	1.47e-05	1.73e-05	1.82e-05	2.14e-05	1.52e-05	1.49e-05
K00088; IMP dehydrogenase [EC:1.1.1.205]	0.00112264	0.00116249	0.00116979	0.00114769	0.00117171	0.00118472	0.00114725	0.00106041	0.00110083	0.0011097	0.00110014	0.00100808	0.0011133	0.00106098	0.00115187	0.00116148	0.00108192	0.00108831	0.000997579	0.00112452	0.00106442	0.00109954	0.00104947	0.00114096	0.00109741	0.0010441	0.00109254	0.00106308	0.00106395	0.00118288	0.00118558	0.00114232	0.0010424	0.00106305	0.000975301	0.00109064	0.00107957	0.00104357	0.00110976	0.00103046	0.000997268	0.00104421	0.00104257	0.00110048	0.00103449	0.00111312	0.00101606	0.00105365	0.00106817
K00090; gluconate 2-dehydrogenase [EC:1.1.1.215]	6.7e-05	6.05e-05	5.95e-05	6.19e-05	6.37e-05	5.94e-05	6.41e-05	6.75e-05	9e-05	7.01e-05	0.000121673	9.59e-05	8.97e-05	0.000102295	7.31e-05	6.64e-05	7.75e-05	7.37e-05	8.75e-05	7.43e-05	7.04e-05	6.9e-05	0.000123957	9.74e-05	9.12e-05	0.000109677	9.55e-05	0.000104914	9.95e-05	5.91e-05	5.85e-05	7.17e-05	0.000117757	0.000117821	0.00013966	7.45e-05	0.000100653	0.000111635	8.65e-05	0.000115882	0.000137815	0.000122265	0.000115101	0.000103009	0.000116278	9.66e-05	0.000113279	0.000109135	0.0001
K00091; dihydroflavonol-4-reductase [EC:1.1.1.219]	5.08e-05	4.78e-05	4.98e-05	4.82e-05	4.62e-05	4.91e-05	5.95e-05	5.58e-05	4.7e-05	4.81e-05	5.68e-05	5.1e-05	3.55e-05	3.18e-05	4.19e-05	4.52e-05	8.83e-05	0.000138072	6.66e-05	5.74e-05	6.66e-05	6.54e-05	1.8e-05	3.05e-05	3.69e-05	2.31e-05	3e-05	2.28e-05	3.24e-05	4.81e-05	4.82e-05	4.3e-05	2.12e-05	3e-05	2.38e-05	4.14e-05	2.72e-05	2.25e-05	3.39e-05	1.92e-05	1.11e-05	1.5e-05	2.05e-05	2.56e-05	1.62e-05	3.31e-05	2.58e-05	2.31e-05	2.57e-05
K00094; galactitol-1-phosphate 5-dehydrogenase [EC:1.1.1.251]	5.99e-07	6.77e-07	6.98e-07	6.48e-07	6.76e-07	7.38e-07	6.54e-07	5.22e-07	5.71e-07	5.82e-07	4.67e-08	4.15e-07	4.68e-07	3.08e-07	6.09e-07	6.56e-07	4.78e-07	4.05e-07	3.34e-07	6.11e-07	4.82e-07	5.62e-07	1.28e-07	9.21e-08	4.57e-07	2.63e-07	4.04e-07	2.82e-07	3.82e-07	7.21e-07	7.24e-07	5.87e-07	1.62e-07	3.7e-07	1.3e-07	5e-07	3.26e-07	2.51e-07	4.66e-07	1.92e-07	4.19e-08	7.77e-08	1.94e-07	2.44e-07	1.79e-07	9.24e-07	1.86e-07	2.87e-07	3.02e-07
K00096; glycerol-1-phosphate dehydrogenase [NAD(P)] [EC:1.1.1.261]	5.81e-06	7.98e-06	6.28e-06	1.06e-05	6.58e-06	6.37e-06	9.42e-06	5.26e-06	6.53e-06	6.37e-06	3.41e-05	7.39e-06	5.83e-06	6.83e-06	7.01e-06	6.33e-06	1.91e-05	3.72e-05	9.82e-06	8.62e-06	9.65e-06	1.01e-05	8.49e-06	9.76e-06	9.56e-06	7.84e-06	6.72e-06	5.2e-06	1.04e-05	6.39e-06	6.45e-06	9.59e-06	1.42e-05	4.9e-06	1.83e-05	1.78e-05	5.86e-06	6.28e-06	5.63e-06	5.28e-06	5.14e-06	6.38e-06	5.44e-06	7.59e-06	4.96e-06	1.79e-05	5.86e-06	7e-06	8.9e-06
K00097; 4-hydroxythreonine-4-phosphate dehydrogenase [EC:1.1.1.262]	0.000109202	5.47e-05	5.1e-05	7.67e-05	3.16e-05	3.22e-05	6.96e-05	0.000171678	0.000129429	0.000102272	0.000415101	0.000268891	4.01e-05	6.67e-05	2.86e-05	3.27e-05	0.000134866	0.000133749	0.000212947	0.000102484	0.000167221	0.000132447	4.88e-05	5.42e-05	8.76e-05	5.47e-05	3.03e-05	3.13e-05	9.37e-05	2.75e-05	2.76e-05	4.7e-05	6.47e-05	8.53e-05	0.000196446	0.00011724	2.96e-05	5.19e-05	2.9e-05	4.36e-05	7.48e-05	3.35e-05	2.92e-05	3.06e-05	3.23e-05	0.000225774	9.9e-05	5.71e-05	5.47e-05
K00098; L-idonate 5-dehydrogenase [EC:1.1.1.264]	2.03e-05	1.1e-05	6.94e-06	1.96e-05	1.6e-06	6.55e-07	1.01e-05	3.44e-05	1.38e-05	1.2e-05	7.73e-05	3.66e-05	7.73e-07	9.83e-06	7.68e-07	1.89e-06	2.4e-05	2.71e-05	3.73e-05	1.37e-05	3.12e-05	1.8e-05	2.81e-06	8.04e-06	1.53e-05	9.99e-06	8.53e-07	8.57e-07	1.97e-05	6.74e-07	6.79e-07	8.96e-06	1.5e-05	6.89e-07	4.16e-05	4.03e-05	8.47e-07	7.49e-06	7.63e-07	3.83e-06	4.6e-06	1.09e-06	8.8e-07	1e-06	9.09e-07	3.36e-05	1.72e-05	7.38e-06	1.12e-05
K00099; 1-deoxy-D-xylulose-5-phosphate reductoisomerase [EC:1.1.1.267]	0.000162786	0.000180526	0.000165143	0.000190838	0.000170105	0.000161193	0.000178672	0.000224319	0.0002345	0.000219711	0.000701575	0.000321173	0.000214686	0.000238741	0.000186503	0.00017272	0.000219514	0.000222651	0.000276599	0.000199921	0.000225722	0.000223224	0.000295862	0.000322323	0.000243975	0.00025983	0.000220243	0.000232432	0.000262195	0.000160922	0.000160381	0.00020171	0.000306902	0.000259884	0.000379757	0.00025371	0.00023667	0.00026132	0.000205123	0.000251149	0.000297764	0.000282162	0.000266144	0.000268213	0.000249627	0.000561394	0.000243307	0.000253205	0.000246146
K00100; [EC:1.1.1.-]	0.000650402	0.000537578	0.000527404	0.000569475	0.000528403	0.000483339	0.000568803	0.000750622	0.000621407	0.000637968	0.000915059	0.000805871	0.000670677	0.000825384	0.000580927	0.000550966	0.000717012	0.000729233	0.00090207	0.000607132	0.000770218	0.000666952	0.000881547	0.000738711	0.000677344	0.00085413	0.000738147	0.000818036	0.000754002	0.000495772	0.000490599	0.000596222	0.000885881	0.000738988	0.000917085	0.000690437	0.000778667	0.000862447	0.000687894	0.000902229	0.00096439	0.000907766	0.000874817	0.000768915	0.00089464	0.000908334	0.000942479	0.000817568	0.000799561
K00101; L-lactate dehydrogenase (cytochrome) [EC:1.1.2.3]	0.000107355	6.61e-05	5.09e-05	9.93e-05	2.98e-05	2.83e-05	6.68e-05	0.000174355	0.000113367	0.000110024	0.000439044	0.000257442	3.59e-05	6.81e-05	2.72e-05	3.16e-05	0.000131665	0.000135478	0.000211359	9.44e-05	0.000168236	0.000127952	4.52e-05	5.2e-05	0.000100046	6.88e-05	3.16e-05	3.41e-05	0.000116029	2.57e-05	2.55e-05	5.84e-05	8.45e-05	6.47e-05	0.000230217	0.000179021	3.16e-05	5.84e-05	3.03e-05	4.71e-05	6.99e-05	3.32e-05	3.28e-05	2.84e-05	3.58e-05	0.000200643	0.000100921	6.44e-05	7.2e-05
K00102; D-lactate dehydrogenase (cytochrome) [EC:1.1.2.4]	0.000195038	0.000108209	0.000100982	0.00014179	7.74e-05	6.22e-05	0.00011967	0.000266698	0.000135888	0.000138152	0.000439919	0.000295166	0.000101978	0.000181854	8.48e-05	8.36e-05	0.000203226	0.00022425	0.00035236	0.000154694	0.000309766	0.000196918	0.000155705	0.000147732	0.000141663	0.000174626	0.000117445	0.000134324	0.000172191	6.57e-05	6.46e-05	0.000111477	0.000192855	0.000109278	0.000260649	0.000217803	0.000127518	0.000173443	0.000107198	0.000167851	0.000172817	0.000155917	0.000150288	0.000127983	0.000151187	0.000387453	0.000242296	0.000152996	0.00015967
K00103; L-gulonolactone oxidase [EC:1.1.3.8]	2.23e-05	1.18e-05	1.2e-05	1.48e-05	1.18e-05	8.63e-06	1.27e-05	2.24e-05	1.29e-05	1.69e-05	2.75e-05	1.6e-05	1.97e-05	3.1e-05	1.47e-05	1.31e-05	2.06e-05	2.07e-05	2.96e-05	1.49e-05	2.45e-05	1.63e-05	3.22e-05	2.68e-05	1.95e-05	3.18e-05	2.38e-05	2.86e-05	2.46e-05	9.62e-06	9.31e-06	1.55e-05	3.29e-05	2.15e-05	3.16e-05	2.14e-05	2.68e-05	3.13e-05	2.11e-05	3.43e-05	3.56e-05	3.48e-05	3.32e-05	2.72e-05	3.32e-05	3.08e-05	3.91e-05	2.87e-05	2.76e-05
K00104; glycolate oxidase [EC:1.1.3.15]	0.000256441	0.000202381	0.00019576	0.000221544	0.000196056	0.000172109	0.000209699	0.000304279	0.000237529	0.00023243	0.000419943	0.000369568	0.000267858	0.000351934	0.000225103	0.000207823	0.000282696	0.000304172	0.0003976	0.000236656	0.000345074	0.000283153	0.000375169	0.000302259	0.000268774	0.000361541	0.000303349	0.000338321	0.000310235	0.0001791	0.000176101	0.000238527	0.00039484	0.000290292	0.000400005	0.000292287	0.00032247	0.000367191	0.000275707	0.000382795	0.00040309	0.000388916	0.000372153	0.000316858	0.00037535	0.000426683	0.000404022	0.000336848	0.000333184
K00105; alpha-glycerophosphate oxidase [EC:1.1.3.21]	0.000399069	0.000436076	0.000440477	0.000415574	0.000447722	0.00045693	0.000418389	0.000335165	0.000366506	0.000383376	5.2e-05	0.000251875	0.000421908	0.000376665	0.000441744	0.000448356	0.00033948	0.000310175	0.000279011	0.000392063	0.000332186	0.000362063	0.000338909	0.000235788	0.000379602	0.000387628	0.000423831	0.00041652	0.000373292	0.000458356	0.000457428	0.000422044	0.000330171	0.000377905	0.000249765	0.000368842	0.000406698	0.000392373	0.000433977	0.000397192	0.000351308	0.000365341	0.000387077	0.000351606	0.000406932	0.000189304	0.000357315	0.000393273	0.000392957
K00108; choline dehydrogenase [EC:1.1.99.1]	0.000359154	0.000274692	0.000269208	0.000322751	0.000223841	0.000235049	0.000279941	0.000441256	0.000307723	0.000324616	0.000620785	0.000413345	0.000156395	0.000174272	0.000189995	0.000214407	0.000333166	0.000303615	0.000418342	0.000311314	0.000405771	0.000318197	9.64e-05	0.000244676	0.00025377	0.000136367	0.000119735	8.88e-05	0.000239734	0.000227611	0.000231099	0.000232746	0.000153193	0.000151095	0.0003289	0.000375278	0.000106946	0.000111723	0.00014221	7.99e-05	7.49e-05	6.44e-05	6.53e-05	0.000136316	5.67e-05	0.000316782	0.000200772	0.000136806	0.000162385
K00111; glycerol-3-phosphate dehydrogenase [EC:1.1.5.3]	0.000551871	0.000478181	0.000479688	0.000512325	0.000468314	0.000453071	0.000489621	0.00057836	0.000512012	0.000482646	0.000677357	0.000623503	0.00048502	0.000552429	0.000470234	0.000465878	0.000560486	0.000598592	0.00062681	0.000517261	0.000611314	0.000544859	0.000576869	0.000755755	0.000524077	0.000521281	0.000482956	0.000491484	0.00052704	0.000455316	0.000457209	0.000496076	0.000595373	0.000490857	0.000627748	0.000559407	0.000505064	0.000507555	0.000474661	0.000513095	0.000539696	0.000564456	0.000522452	0.000582808	0.000498502	0.000608779	0.000581616	0.000506906	0.000523807
K00112; glycerol-3-phosphate dehydrogenase subunit B [EC:1.1.5.3]	5.77e-07	2.61e-07	3.01e-07	2.87e-07	2.1e-07	2.07e-07	4.38e-07	1.04e-06	5.85e-07	9.19e-07	1.81e-06	1.02e-06	2.38e-07	3.79e-07	1.98e-07	2.19e-07	7.85e-07	6.26e-07	1.09e-06	4.72e-07	6.7e-07	6.25e-07	2.66e-07	2.26e-07	3.12e-07	2.64e-07	2.12e-07	2.18e-07	3.17e-07	1.92e-07	1.91e-07	2.07e-07	2.28e-07	3.96e-07	5.15e-07	2.68e-07	2.1e-07	3.18e-07	2.07e-07	2.81e-07	3.58e-07	2.1e-07	2.16e-07	1.94e-07	2.27e-07	1.74e-05	5.37e-07	2.71e-07	2.31e-07
K00113; glycerol-3-phosphate dehydrogenase subunit C [EC:1.1.5.3]	0	4.06e-07	0	9.7e-07	0	0	0	3.13e-07	1.53e-07	0	3.36e-06	6.58e-08	0	0	0	0	2.4e-07	3.35e-07	5.31e-07	3.56e-07	8.04e-07	2.45e-07	0	1.9e-07	9.17e-07	6.18e-07	0	0	1.19e-06	0	0	5.17e-07	8.75e-07	0	2.57e-06	2.48e-06	0	0	0	0	1.21e-07	0	0	0	0	1.59e-05	0	4.11e-07	6.49e-07
K00114; alcohol dehydrogenase (cytochrome c) [EC:1.1.2.8]	7.79e-05	5.99e-05	4.9e-05	8.2e-05	3.45e-05	3.63e-05	5.5e-05	0.000113708	6.62e-05	6.49e-05	0.000233447	0.000107283	2.31e-05	3.46e-05	2.85e-05	3.4e-05	8.23e-05	8.02e-05	0.000126523	7.32e-05	0.000120872	7.63e-05	1.02e-05	1.94e-05	6.57e-05	3.85e-05	1.82e-05	1.26e-05	7.28e-05	3.46e-05	3.48e-05	4.97e-05	4.33e-05	2.61e-05	0.000133562	0.000131692	1.35e-05	2.65e-05	2.12e-05	1.47e-05	1.64e-05	1.99e-06	5.8e-06	9.49e-06	7.65e-06	9.77e-05	4.84e-05	3.28e-05	4.22e-05
K00115; glucose dehydrogenase (acceptor) [EC:1.1.99.10]	2.32e-07	0	4.45e-08	4.14e-08	1.06e-08	0	3.15e-07	1.12e-06	3.78e-07	2.47e-07	1.19e-06	9.91e-07	0	1.06e-07	0	1.41e-08	6.53e-07	7.65e-07	1.49e-06	4.54e-07	1.25e-06	6.14e-07	0	2.43e-08	0	2.89e-08	0	0	0	0	0	0	0	0	0	0	0	0	0	3.48e-08	0	0	0	0	0	1.2e-06	1.94e-07	0	0
[truncated: 5,919 more rows]
[truncated: 211 more columns]

## Sheet: Table S9
Table S10. The relative abundance of secondary KEGG pathways in each sample.
[truncated: 43 more rows]
[truncated: 212 more columns]

## Sheet: Table S10
Table S11. Relationship between the core gut microbiota and secondary KEGG pathways.
The Spearman’s correlation coefficient
[truncated: 98 more rows]

[truncated: 2 more sheets: Table S11, Table S12]
